# Supplementary material for: RNA binding protein with multiple splicing (RBPMS) promotes contractile phenotype splicing in human embryonic stem cell–derived vascular smooth muscle cells
Source: Cardiovasc Res. 2024 Sep 9;120(16):2104–16. doi: 10.1093/cvr/cvae198 (PMC11646123; doi:10.1093/cvr/cvae198)
Supplement: cvae198_Supplementary_Data [file cvae198_supplementary_data.zip]

Archive with 13 entries (13 files):
- Fig1_Supp_associated_1_S1.tif
- Fig1_Supp_associated_2_S2_ver7.tif
- Fig2_Supp_associated_1_S3.tif
- Fig2_Supp_associated_3_S6.tif
- Fig3_Supp_associated_1_S4.tif
- Fig3_Supp_associated_2_S5_ver2.tif
- Fig4_Supp_associated_S7.tif
- Fig5_Supp_associated_S8.tif
- Supplemental Methods_V12.2_clean.docx
- Supplemental_1.xlsx
- Supplemental_2_V2.xlsx
- Supplemental_3.xlsx
- Supplementary Fig legends_V12.2_clean.docx
