# Supplementary material for: RNA binding protein with multiple splicing (RBPMS) promotes contractile phenotype splicing in human embryonic stem cell–derived vascular smooth muscle cells
Source: Cardiovasc Res. 2024 Sep 9;120(16):2104–16. doi: 10.1093/cvr/cvae198 (PMC11646123; doi:10.1093/cvr/cvae198)
Supplement: cvae198_Supplementary_Data [file cvae198_supplementary_data.zip › Supplemental_1.xlsx]

## Sheet: Experiment_1
GeneID	geneSymbol	PValue	FDR	PSI_RBPMS_high_rep1	PSI_RBPMS_high_rep2	PSI_RBPMS_high_rep3	PSI_RBPMS_high_rep4	PSI_RBPMS_low_rep1	PSI_RBPMS_low_rep2	PSI_RBPMS_low_rep3	PSI_RBPMS_low_rep4	delPSI_IncLevelDifference	EventID	AS_type	file
ENSG00000100307	CBX7	4.64352e-09	2.77868e-07	0.464	0.636	0.852	1.0	1.0	1.0	1.0	1.0	-0.262	chr22:-:39134400:39134752:39134400:39134473:39141370:39141436	A3SS	Experiment_1
ENSG00000100211	CBY1	0.000390747	0.00466154	1.0	1.0	1.0	0.709	0.484	0.5	0.64	1.0	0.271	chr22:+:38670766:38670989:38670883:38670989:38665594:38665685	A3SS	Experiment_1
ENSG00000225783	MIAT	0.00097527	0.0099252	0.065	0.326	0.183	0.009	0.247	0.553	0.187	0.295	-0.175	chr22:+:26665456:26666937:26665530:26666937:26663315:26663398	A3SS	Experiment_1
ENSG00000244486	SCARF2	2.33147e-15	3.9635e-13	0.823	0.622	0.444	0.42	1.0	1.0	0.892	1.0	-0.396	chr22:-:20429224:20429355:20429224:20429340:20429729:20429833	A3SS	Experiment_1
ENSG00000076928	ARHGEF1	2.22045e-16	4.2587e-14	0.682	0.659	0.669	0.483	0.868	0.878	0.869	0.824	-0.236	chr19:+:41892024:41892373:41892330:41892373:41888751:41888865	A3SS	Experiment_1
ENSG00000181666	HKR1	1.22426e-05	0.000240986	0.852	0.914	0.744	0.418	1.0	0.892	1.0	0.88	-0.211	chr19:+:37347189:37347316:37347231:37347316:37346422:37346492	A3SS	Experiment_1
ENSG00000161265	U2AF1L4	0.00163122	0.015176	0.245	0.398	0.319	0.459	0.659	0.534	0.41	0.5	-0.17	chr19:-:35744322:35744738:35744322:35744421:35745124:35745187	A3SS	Experiment_1
ENSG00000161265	U2AF1L4	0.000114078	0.00166987	0.166	0.23	0.249	0.419	0.608	0.476	0.351	0.467	-0.21	chr19:-:35744322:35744981:35744322:35744421:35745124:35745212	A3SS	Experiment_1
ENSG00000236144	TMEM147-AS1	1.16179e-08	6.16325e-07	0.742	0.714	0.73	0.871	1.0	1.0	0.909	1.0	-0.213	chr19:-:35542910:35543273:35542910:35543097:35545936:35546029	A3SS	Experiment_1
ENSG00000167491	GATAD2A	1.18651e-09	8.14228e-08	1.0	1.0	1.0	1.0	0.75	0.847	0.0	0.678	0.431	chr19:+:19465339:19465614:19465344:19465614:19427695:19427992	A3SS	Experiment_1
ENSG00000108599	AKAP10	0.000611313	0.00677425	1.0	1.0	0.67	0.463	1.0	1.0	0.87	1.0	-0.184	chr17:-:19962839:19962991:19962839:19962966:19968413:19968461	A3SS	Experiment_1
ENSG00000091640	SPAG7	1.35507e-06	3.78206e-05	0.704	0.506	0.15	0.957	1.0	0.932	0.938	1.0	-0.388	chr17:-:4960021:4960190:4960021:4960111:4960458:4960547	A3SS	Experiment_1
ENSG00000099957	P2RX6	1.28217e-08	6.70674e-07	0.38	0.225	0.195	0.256	0.03	0.065	0.026	0.121	0.204	chr22:+:21017920:21018060:21017988:21018060:21015941:21016092	A3SS	Experiment_1
ENSG00000103064	SLC7A6	0.00186285	0.0167881	0.81	0.889	0.795	0.605	0.362	0.667	0.571	0.561	0.235	chr16:+:68273794:68273904:68273821:68273904:68266601:68266721	A3SS	Experiment_1
ENSG00000159714	ZDHHC1	3.93988e-05	0.000662255	0.754	0.669	0.712	0.465	0.883	0.848	0.881	0.736	-0.187	chr16:-:67395001:67395221:67395001:67395062:67395483:67395566	A3SS	Experiment_1
ENSG00000005194	CIAPIN1	0.000149112	0.00210048	0.911	0.924	0.939	0.83	0.724	0.75	0.703	0.814	0.153	chr16:-:57440771:57441010:57440771:57440959:57447341:57447377	A3SS	Experiment_1
ENSG00000168488	ATXN2L	0	0	0.719	0.649	0.77	0.521	0.985	0.989	0.964	0.989	-0.317	chr16:+:28835277:28835758:28835548:28835758:28835057:28835187	A3SS	Experiment_1
ENSG00000168488	ATXN2L	3.94269e-06	9.01876e-05	0.577	0.712	0.68	0.64	0.311	0.408	0.429	0.434	0.257	chr16:+:28836747:28837237:28836750:28837237:28835932:28836122	A3SS	Experiment_1
ENSG00000140987	ZSCAN32	0.000356323	0.00433382	0.45	0.156	0.384	0.626	0.15	0.313	0.101	0.114	0.235	chr16:-:3390009:3390183:3390009:3390133:3390422:3390517	A3SS	Experiment_1
ENSG00000140416	TPM1	0	0	0.095	0.072	0.09	0.058	0.249	0.382	0.337	0.276	-0.232	chr15:+:63043468:63043831:63043705:63043831:63042750:63042943	A3SS	Experiment_1
ENSG00000139974	SLC38A6	2.37858e-08	1.10508e-06	0.492	0.548	0.66	0.557	0.386	0.173	0.222	0.058	0.355	chr14:+:61078809:61078927:61078829:61078927:61046066:61046167	A3SS	Experiment_1
ENSG00000130751	NPAS1	0.00100665	0.0102167	0.207	0.262	0.276	0.072	0.55	0.433	0.259	0.385	-0.203	chr19:+:47040977:47041125:47041024:47041125:47040443:47040550	A3SS	Experiment_1
ENSG00000100897	DCAF11	8.47011e-06	0.000175018	0.812	0.924	0.854	0.588	0.873	1.0	0.945	1.0	-0.16	chr14:+:24116971:24117044:24116987:24117044:24115381:24115749	A3SS	Experiment_1
ENSG00000170919	TPT1-AS1	3.58855e-09	2.25566e-07	1.0	0.613	0.653	1.0	1.0	1.0	1.0	1.0	-0.183	chr13:+:45377060:45377215:45377139:45377215:45341512:45341614	A3SS	Experiment_1
ENSG00000257621	PSMA3-AS1	3.66374e-15	5.95755e-13	0.156	0.207	0.264	0.128	0.463	0.458	0.378	0.366	-0.228	chr14:-:58273978:58274135:58273978:58274010:58291634:58291707	A3SS	Experiment_1
ENSG00000105204	DYRK1B	2.10727e-08	1.01693e-06	0.764	0.678	0.645	0.718	0.445	0.52	0.601	0.474	0.191	chr19:-:39826671:39826987:39826671:39826867:39827284:39827425	A3SS	Experiment_1
ENSG00000123415	SMUG1	3.03917e-08	1.38616e-06	0.759	0.52	1.0	0.731	1.0	0.933	1.0	1.0	-0.231	chr12:-:54187818:54187905:54187818:54187902:54188950:54189008	A3SS	Experiment_1
ENSG00000088833	NSFL1C	0	0	0.301	0.373	0.362	0.517	0.015	0.053	0.028	0.034	0.356	chr20:-:1445665:1446149:1445665:1445830:1452492:1452630	A3SS	Experiment_1
ENSG00000078403	MLLT10	1.60872e-11	1.64839e-09	0.652	0.854	0.714	0.678	0.965	0.927	0.976	0.823	-0.198	chr10:+:21740029:21740236:21740153:21740236:21735138:21735235	A3SS	Experiment_1
ENSG00000123240	OPTN	0.00642618	0.0455188	0.051	0.193	0.496	0.038	0.531	0.383	0.305	0.244	-0.171	chr10:+:13109096:13109288:13109111:13109288:13108961:13109015	A3SS	Experiment_1
ENSG00000175575	PAAF1	3.18111e-07	1.03008e-05	0.767	0.804	0.834	0.525	0.969	0.962	0.955	0.788	-0.186	chr11:+:73900269:73900420:73900310:73900420:73899145:73899244	A3SS	Experiment_1
ENSG00000168010	ATG16L2	9.47936e-09	5.18891e-07	0.415	0.429	0.889	1.0	1.0	1.0	1.0	1.0	-0.317	chr11:+:72821198:72821741:72821547:72821741:72817755:72817855	A3SS	Experiment_1
ENSG00000175634	RPS6KB2	1.2815e-11	1.33133e-09	0.865	0.683	0.694	0.667	0.948	0.868	0.913	0.902	-0.181	chr11:+:67433125:67433447:67433339:67433447:67432951:67433042	A3SS	Experiment_1
ENSG00000235194	PPP1R3E	1.06781e-05	0.00021471	1.0	0.765	0.795	0.619	1.0	1.0	1.0	1.0	-0.205	chr14:-:23298292:23298917:23298292:23298547:23299400:23299541	A3SS	Experiment_1
ENSG00000171649	ZIK1	4.15865e-08	1.80853e-06	1.0	1.0	1.0	1.0	0.748	1.0	1.0	0.638	0.153	chr19:+:57588538:57588665:57588580:57588665:57584951:57584990	A3SS	Experiment_1
ENSG00000127328	RAB3IP	4.28657e-12	5.17154e-10	0.518	0.257	0.641	0.333	0.852	0.952	1.0	0.825	-0.47	chr12:+:69812777:69813033:69812963:69813033:69801608:69801721	A3SS	Experiment_1
ENSG00000187239	FNBP1	7.00911e-10	4.94605e-08	0.391	0.454	0.424	0.355	0.516	0.557	0.604	0.588	-0.16	chr9:-:129923843:129924026:129923843:129923996:129924959:129925157	A3SS	Experiment_1
ENSG00000159131	GART	4.22339e-06	9.60211e-05	0.781	1.0	0.805	0.814	1.0	1.0	1.0	1.0	-0.15	chr21:-:33539170:33539356:33539170:33539323:33542586:33542842	A3SS	Experiment_1
ENSG00000103852	TTC23	0.000768106	0.00816113	0.365	0.429	0.292	0.429	0.778	0.66	1.0	0.333	-0.314	chr15:-:99139316:99139576:99139316:99139399:99139695:99139744	A3SS	Experiment_1
ENSG00000103852	TTC23	0.000408236	0.00483165	1.0	0.96	1.0	0.42	1.0	1.0	1.0	1.0	-0.155	chr15:-:99139316:99139576:99139316:99139467:99139695:99139744	A3SS	Experiment_1
ENSG00000105705	SUGP1	1.12224e-05	0.000223913	0.296	0.296	0.173	0.151	0.471	0.599	0.516	0.878	-0.387	chr19:-:19303723:19304043:19303723:19303912:19305848:19306076	A3SS	Experiment_1
ENSG00000000460	C1orf112	5.66434e-08	2.37882e-06	1.0	0.854	0.742	0.757	1.0	1.0	1.0	1.0	-0.162	chr1:+:169804074:169804240:169804111:169804240:169803168:169803309	A3SS	Experiment_1
ENSG00000089159	PXN	2.37631e-11	2.30842e-09	1.0	1.0	1.0	0.759	0.836	0.61	0.555	0.652	0.276	chr12:-:120215102:120215417:120215102:120215273:120219206:120220091	A3SS	Experiment_1
ENSG00000132781	MUTYH	8.84329e-08	3.35776e-06	0.647	0.581	0.536	0.629	0.838	0.957	0.957	0.795	-0.288	chr1:-:45332762:45333170:45332762:45332834:45333284:45333324	A3SS	Experiment_1
ENSG00000130635	COL5A1	0	0	0.294	0.195	0.239	0.159	0.63	0.752	0.62	0.659	-0.444	chr9:+:134829975:134830176:134830107:134830176:134825791:134825904	A3SS	Experiment_1
ENSG00000079102	RUNX1T1	3.1838e-06	7.56026e-05	0.21	0.034	0.235	0.121	0.439	0.263	0.58	0.628	-0.328	chr8:-:92017225:92017431:92017225:92017363:92062545:92062709	A3SS	Experiment_1
ENSG00000186635	ARAP1	0	0	0.837	0.741	0.667	0.624	0.975	0.933	0.938	0.982	-0.24	chr11:-:72695541:72695865:72695541:72695628:72696548:72696654	A3SS	Experiment_1
ENSG00000161013	MGAT4B	0	0	0.346	0.194	0.176	0.131	0.86	0.707	0.873	0.762	-0.589	chr5:-:179798927:179799175:179798927:179799121:179799505:179799636	A3SS	Experiment_1
ENSG00000164066	INTU	0.000256766	0.00331139	0.376	0.487	0.541	0.391	0.635	0.512	0.85	0.721	-0.231	chr4:+:127685441:127687867:127687677:127687867:127684408:127684486	A3SS	Experiment_1
ENSG00000114626	ABTB1	3.25295e-14	4.59096e-12	0.829	0.797	0.733	0.719	0.963	0.927	0.957	0.93	-0.175	chr3:+:127676966:127677286:127677167:127677286:127676535:127676581	A3SS	Experiment_1
ENSG00000183258	DDX41	2.81014e-08	1.29752e-06	0.61	0.789	1.0	0.52	1.0	1.0	1.0	1.0	-0.27	chr5:-:177512495:177512876:177512495:177512645:177513352:177513484	A3SS	Experiment_1
ENSG00000198160	MIER1	3.26192e-06	7.72124e-05	0.849	0.911	1.0	0.888	0.919	0.62	0.698	0.656	0.189	chr1:+:66928886:66928963:66928889:66928963:66926141:66926242	A3SS	Experiment_1
ENSG00000174197	MGA	3.56347e-05	0.000612753	1.0	1.0	1.0	1.0	1.0	1.0	0.706	0.659	0.159	chr15:+:41739905:41740203:41740052:41740203:41736180:41736368	A3SS	Experiment_1
ENSG00000180902	D2HGDH	5.147e-07	1.53998e-05	1.0	0.778	0.833	0.714	1.0	1.0	1.0	1.0	-0.169	chr2:+:241755044:241756014:241755848:241756014:241750150:241750294	A3SS	Experiment_1
ENSG00000115282	TTC31	4.9554e-10	3.70664e-08	0.613	0.813	0.76	0.688	0.973	1.0	0.9	0.956	-0.239	chr2:+:74490655:74491184:74491127:74491184:74490243:74490473	A3SS	Experiment_1
ENSG00000115282	TTC31	0.000974639	0.0099252	0.225	0.335	0.323	0.453	0.237	0.233	0.063	0.104	0.175	chr2:+:74491943:74492055:74492003:74492055:74491480:74491666	A3SS	Experiment_1
ENSG00000137996	RTCA	0.000178007	0.00242089	0.218	0.188	0.172	0.074	0.345	0.248	0.597	0.497	-0.259	chr1:+:100268073:100268295:100268151:100268295:100267499:100267538	A3SS	Experiment_1
ENSG00000100109	TFIP11	6.02958e-06	0.000130728	0.66	0.65	1.0	0.838	1.0	1.0	0.88	1.0	-0.183	chr22:-:26510616:26510692:26510616:26510667:26512098:26512175	A3SS	Experiment_1
ENSG00000171045	TSNARE1	5.96946e-08	2.43998e-06	0.678	0.633	0.798	0.747	0.893	0.916	0.869	0.934	-0.189	chr8:-:142315002:142315092:142315002:142315089:142318543:142318634	A3SS	Experiment_1
ENSG00000235770	LINC00607	0.00351487	0.0282095	0.61	0.31	0.273	0.75	0.273	0.231	0.04	0.351	0.262	chr2:-:215621117:215621350:215621117:215621193:215622685:215622761	A3SS	Experiment_1
ENSG00000105223	PLD3	0	0	0.219	0.256	0.205	0.201	0.432	0.328	0.421	0.377	-0.169	chr19:+:40365552:40365930:40365717:40365930:40348689:40348768	A3SS	Experiment_1
ENSG00000114107	CEP70	1.42071e-10	1.18077e-08	1.0	1.0	1.0	1.0	0.686	0.611	1.0	0.761	0.235	chr3:-:138572858:138572984:138572858:138572914:138591853:138591956	A3SS	Experiment_1
ENSG00000168487	BMP1	0	0	0.402	0.383	0.368	0.298	0.59	0.621	0.648	0.564	-0.243	chr8:+:22201117:22201928:22201802:22201928:22197239:22197420	A3SS	Experiment_1
ENSG00000111674	ENO2	1.15717e-05	0.000230203	0.058	0.012	0.067	0.02	0.562	0.176	0.234	0.09	-0.226	chr12:+:6921496:6921782:6921580:6921782:6917939:6918162	A3SS	Experiment_1
ENSG00000154144	TBRG1	1.04343e-05	0.000210373	0.161	0.206	0.272	0.215	0.338	0.403	0.46	0.384	-0.183	chr11:+:124626812:124627050:124626903:124627050:124626472:124626609	A3SS	Experiment_1
ENSG00000085276	MECOM	0.000816033	0.00854891	1.0	0.789	0.917	1.0	0.619	0.756	0.782	0.932	0.154	chr3:-:169115382:169116739:169115382:169115767:169121055:169121209	A3SS	Experiment_1
ENSG00000067066	SP100	1.76873e-08	8.82009e-07	0.043	0.074	0.121	0.099	0.218	0.178	0.315	0.553	-0.232	chr2:+:230473323:230473440:230473383:230473440:230470014:230470098	A3SS	Experiment_1
ENSG00000103168	TAF1C	0.00409244	0.031887	0.359	0.463	0.27	0.511	0.505	0.645	0.505	0.726	-0.194	chr16:-:84184850:84185060:84184850:84184989:84185479:84185583	A3SS	Experiment_1
ENSG00000103168	TAF1C	9.85996e-08	3.70616e-06	0.381	0.366	0.405	0.291	0.569	0.563	0.488	0.698	-0.219	chr16:-:84184850:84185060:84184850:84184989:84186900:84187045	A3SS	Experiment_1
ENSG00000197603	C5orf42	0.00269062	0.0225645	0.773	0.964	0.703	1.0	0.664	0.813	0.572	0.712	0.17	chr5:-:37179360:37179443:37179360:37179440:37180016:37180183	A3SS	Experiment_1
ENSG00000109046	WSB1	1.25468e-08	6.60916e-07	0.681	0.592	0.661	0.408	0.725	0.893	0.79	0.86	-0.231	chr17:+:27307743:27309272:27309099:27309272:27306781:27306882	A3SS	Experiment_1
ENSG00000153914	SREK1	1.76065e-05	0.000333409	0.368	0.317	0.61	0.538	1.0	0.684	0.786	0.857	-0.373	chr5:+:66156064:66158932:66158808:66158932:66153462:66153596	A3SS	Experiment_1
ENSG00000161298	ZNF382	0.0028364	0.0233659	0.51	0.209	0.132	0.324	0.594	0.365	0.608	0.745	-0.284	chr19:+:36609901:36610053:36609926:36610053:36607551:36607622	A3SS	Experiment_1
ENSG00000177674	AGTRAP	3.92862e-05	0.000662255	0.072	0.058	0.034	0.027	0.509	0.112	0.372	0.069	-0.218	chr1:+:11745987:11746223:11746126:11746223:11745802:11745837	A3SS	Experiment_1
ENSG00000196998	WDR45	4.50862e-13	5.81456e-11	0.732	0.748	0.641	0.404	0.89	0.926	0.913	0.889	-0.273	chrX:-:49075544:49075753:49075544:49075663:49075865:49075945	A3SS	Experiment_1
ENSG00000117640	MTFR1L	0.000228355	0.00298618	0.79	0.638	0.672	0.763	1.0	0.841	0.877	0.962	-0.204	chr1:+:25823239:25823439:25823345:25823439:25823018:25823128	A3SS	Experiment_1
ENSG00000102312	PORCN	0.000194351	0.00260527	0.476	0.501	0.441	0.294	0.666	0.563	0.593	0.566	-0.169	chrX:+:48511294:48511487:48511365:48511487:48509783:48509956	A3SS	Experiment_1
ENSG00000134744	ZCCHC11	0.00075145	0.00801833	0.123	0.303	0.241	0.104	0.426	0.266	0.537	0.257	-0.179	chr1:-:52436754:52436978:52436754:52436963:52438219:52438335	A3SS	Experiment_1
ENSG00000107331	ABCA2	0	0	0.353	0.312	0.348	0.364	0.591	0.586	0.647	0.679	-0.282	chr9:-:137022940:137023840:137022940:137023052:137024142:137024236	A3SS	Experiment_1
ENSG00000117569	PTBP2	0.00337554	0.0272667	0.532	0.463	0.443	0.375	0.599	0.584	0.531	0.861	-0.191	chr1:+:96813272:96813447:96813275:96813447:96813028:96813106	A3SS	Experiment_1
ENSG00000071564	TCF3	0	0	0.852	0.758	0.884	0.551	1.0	0.979	0.991	0.99	-0.229	chr19:-:1619110:1619474:1619110:1619234:1619779:1619853	A3SS	Experiment_1
ENSG00000143633	C1orf131	0.000278286	0.0035341	0.696	0.551	0.521	0.643	0.666	0.898	0.678	0.844	-0.169	chr1:-:231229149:231229209:231229149:231229206:231238856:231239188	A3SS	Experiment_1
ENSG00000127957	PMS2P3	1.66728e-09	1.1135e-07	0.808	0.857	0.799	0.711	0.919	0.978	1.0	0.912	-0.159	chr7:-:75514644:75514784:75514644:75514779:75515717:75515828	A3SS	Experiment_1
ENSG00000117616	RSRP1	5.35533e-08	2.27602e-06	0.969	0.885	0.984	1.0	0.542	0.885	0.735	0.824	0.213	chr1:-:25243549:25244224:25243549:25243633:25245149:25245301	A3SS	Experiment_1
ENSG00000178026	LRRC75B	0.000265159	0.00339041	0.273	0.659	0.462	0.714	0.196	0.342	0.262	0.091	0.304	chr22:-:24588213:24589393:24588213:24588329:24589820:24589949	A3SS	Experiment_1
ENSG00000205336	ADGRG1	0.00148793	0.0141419	0.032	0.067	0.0	0.173	0.361	0.117	0.473	0.17	-0.212	chr16:+:57659394:57659681:57659412:57659681:57657372:57657491	A3SS	Experiment_1
ENSG00000138758	SEPT11	4.61417e-06	0.000103646	1.0	0.657	0.816	0.608	0.922	0.948	1.0	1.0	-0.197	chr4:+:77036769:77036837:77036772:77036837:77030782:77030970	A3SS	Experiment_1
ENSG00000168894	RNF181	5.60801e-07	1.6646e-05	0.152	0.251	0.198	0.118	0.296	0.366	0.36	0.394	-0.174	chr2:+:85596952:85597178:85597103:85597178:85596518:85596649	A3SS	Experiment_1
ENSG00000146083	RNF44	1.22947e-06	3.47035e-05	0.635	0.468	0.525	0.557	0.315	0.364	0.361	0.316	0.207	chr5:-:176532003:176532193:176532003:176532129:176532365:176532516	A3SS	Experiment_1
ENSG00000198198	SZT2	0.00149254	0.0141678	1.0	1.0	0.798	0.835	0.925	0.646	0.683	0.725	0.163	chr1:+:43426367:43426538:43426437:43426538:43426037:43426151	A3SS	Experiment_1
ENSG00000155275	TRMT44	0.000129996	0.00185922	0.867	1.0	0.743	0.736	0.579	0.61	0.698	0.669	0.198	chr4:+:8449668:8449888:8449697:8449888:8446475:8446590	A3SS	Experiment_1
ENSG00000109654	TRIM2	3.97838e-09	2.47986e-07	0.826	0.876	0.895	0.897	0.517	0.645	0.708	0.628	0.249	chr4:+:153270334:153270519:153270337:153270519:153222944:153223039	A3SS	Experiment_1
ENSG00000160789	LMNA	0.00133969	0.0130087	0.416	0.503	0.589	0.816	0.408	0.345	0.425	0.353	0.198	chr1:+:156114669:156115274:156114712:156115274:156082947:156083184	A3SS	Experiment_1
ENSG00000143303	RRNAD1	4.23584e-08	1.83145e-06	0.89	0.82	1.0	0.464	1.0	1.0	1.0	1.0	-0.207	chr1:+:156732280:156732473:156732365:156732473:156728959:156729215	A3SS	Experiment_1
ENSG00000239779	WBP1	3.39619e-05	0.000589556	0.326	0.244	0.356	0.262	0.379	0.475	0.64	0.7	-0.251	chr2:+:74459437:74459745:74459642:74459745:74458996:74459098	A3SS	Experiment_1
ENSG00000143847	PPFIA4	2.76021e-05	0.000496307	0.698	0.9	0.664	0.744	0.405	0.56	0.582	0.594	0.216	chr1:+:203056374:203056508:203056451:203056508:203056119:203056155	A3SS	Experiment_1
ENSG00000219626	FAM228B	9.17086e-06	0.000186916	0.575	0.604	0.543	0.64	0.809	0.676	0.695	0.824	-0.16	chr2:+:24080875:24080955:24080878:24080955:24076927:24076969	A3SS	Experiment_1
ENSG00000124508	BTN2A2	4.10473e-09	2.53747e-07	0.0	0.0	0.123	0.02	0.366	0.293	0.152	0.326	-0.248	chr6:+:26383652:26383915:26383791:26383915:26383112:26383244	A3SS	Experiment_1
ENSG00000179818	PCBP1-AS1	5.95624e-09	3.45369e-07	0.0	0.069	0.0	0.057	0.087	0.181	0.525	0.515	-0.295	chr2:-:70050139:70050268:70050139:70050252:70051202:70051305	A3SS	Experiment_1
ENSG00000083544	TDRD3	0.00445941	0.0342468	0.802	0.917	1.0	0.753	0.438	0.611	0.885	0.82	0.18	chr13:+:60444682:60444748:60444686:60444748:60439687:60439772	A3SS	Experiment_1
ENSG00000114745	GORASP1	0.00166835	0.0154065	0.854	0.694	0.746	0.431	0.586	1.0	1.0	1.0	-0.215	chr3:-:39100304:39100503:39100304:39100454:39101015:39101102	A3SS	Experiment_1
ENSG00000142102	ATHL1	0.00344657	0.0277327	0.274	0.551	0.682	0.628	0.605	1.0	0.692	1.0	-0.29	chr11:+:293067:293235:293162:293235:292545:292677	A3SS	Experiment_1
ENSG00000173531	MST1	7.68607e-13	9.74438e-11	0.673	0.302	0.829	0.542	1.0	0.943	1.0	1.0	-0.399	chr3:-:49687148:49687478:49687148:49687285:49687555:49687668	A3SS	Experiment_1
ENSG00000111799	COL12A1	2.03726e-13	2.67346e-11	0.768	0.774	0.828	0.706	0.315	0.516	0.449	0.596	0.3	chr6:-:75084325:75086557:75084325:75085365:75087576:75087747	A3SS	Experiment_1
ENSG00000154237	LRRK1	1.89408e-08	9.25992e-07	0.0	0.0	0.0	0.031	0.11	0.291	0.076	0.397	-0.211	chr15:+:101024799:101024967:101024802:101024967:101022382:101022597	A3SS	Experiment_1
ENSG00000058453	CROCC	0.00548668	0.0402356	1.0	1.0	1.0	1.0	1.0	1.0	1.0	0.322	0.169	chr1:+:16946258:16946405:16946299:16946405:16945461:16945606	A3SS	Experiment_1
ENSG00000120896	SORBS3	1.23534e-07	4.48562e-06	0.79	0.793	0.73	0.619	0.915	0.909	0.805	0.965	-0.165	chr8:+:22565825:22566484:22566344:22566484:22565267:22565354	A3SS	Experiment_1
ENSG00000185090	MANEAL	0.0019061	0.0170139	0.647	0.808	0.489	0.282	0.512	1.0	1.0	1.0	-0.322	chr1:+:37799566:37801133:37799843:37801133:37796743:37796820	A3SS	Experiment_1
ENSG00000066322	ELOVL1	0	0	0.754	0.685	0.77	0.602	0.867	0.85	0.94	0.909	-0.189	chr1:-:43364927:43365376:43364927:43365008:43365563:43365623	A3SS	Experiment_1
ENSG00000188818	ZDHHC11	2.32894e-06	5.82625e-05	0.727	0.875	0.649	0.778	0.765	1.0	1.0	1.0	-0.184	chr5:-:823388:824093:823388:823809:825163:825251	A3SS	Experiment_1
ENSG00000204681	GABBR1	0.000335575	0.00410818	0.439	0.514	0.417	0.273	0.476	0.766	0.611	0.92	-0.282	chr6:-:29629086:29629247:29629086:29629107:29630457:29630643	A3SS	Experiment_1
ENSG00000112983	BRD8	1.95854e-09	1.28508e-07	0.891	0.688	0.713	0.54	0.848	0.977	1.0	0.912	-0.226	chr5:-:138166517:138166727:138166517:138166610:138167933:138168078	A3SS	Experiment_1
ENSG00000174233	ADCY6	3.67291e-08	1.62564e-06	0.819	0.638	0.853	0.538	0.912	0.972	0.954	0.866	-0.214	chr12:-:48773468:48774098:48773468:48773647:48774401:48774518	A3SS	Experiment_1
ENSG00000131503	ANKHD1	0	0	0.477	0.499	0.491	0.215	0.805	0.948	0.838	0.803	-0.428	chr5:+:140438460:140438617:140438502:140438617:140436103:140436257	A3SS	Experiment_1
ENSG00000131503	ANKHD1	0.000275002	0.00349833	0.093	0.067	0.065	0.109	0.245	0.449	0.344	0.073	-0.194	chr5:+:140438493:140438617:140438502:140438617:140436103:140436257	A3SS	Experiment_1
ENSG00000113108	APBB3	0.00522137	0.0387459	0.414	0.346	0.222	0.261	0.352	0.484	0.454	0.613	-0.165	chr5:-:140561586:140561722:140561586:140561701:140562099:140562227	A3SS	Experiment_1
ENSG00000146067	FAM193B	0	0	0.205	0.137	0.229	0.245	0.865	0.958	0.839	0.836	-0.67	chr5:-:177536357:177536745:177536357:177536486:177537872:177538107	A3SS	Experiment_1
ENSG00000007384	RHBDF1	2.21983e-07	7.54743e-06	0.782	0.494	0.487	0.445	0.842	0.86	0.801	1.0	-0.324	chr16:-:58973:59127:58973:59093:59418:59494	A3SS	Experiment_1
ENSG00000111321	LTBR	0.00144564	0.0138278	1.0	0.696	0.681	0.834	1.0	0.987	0.834	1.0	-0.153	chr12:+:6385021:6385147:6385036:6385147:6384587:6384684	A3SS	Experiment_1
ENSG00000204525	HLA-C	0.000501988	0.00575019	0.772	0.699	0.362	0.63	0.926	0.926	0.672	0.796	-0.214	chr6:-:31269492:31269543:31269492:31269525:31270209:31270485	A3SS	Experiment_1
ENSG00000099204	ABLIM1	3.58791e-08	1.60704e-06	0.378	0.326	0.342	0.702	0.236	0.1	0.132	0.159	0.28	chr10:-:114447879:114448026:114447879:114448020:114451623:114451671	A3SS	Experiment_1
ENSG00000112511	PHF1	0.000258347	0.00331428	0.91	0.784	0.884	0.835	0.649	0.794	0.666	0.663	0.16	chr6:+:33415234:33415329:33415260:33415329:33414724:33414829	A3SS	Experiment_1
ENSG00000149809	TM7SF2	5.75625e-08	2.37882e-06	0.92	0.84	0.586	0.774	0.983	1.0	1.0	1.0	-0.216	chr11:+:65112810:65113414:65113219:65113414:65112514:65112711	A3SS	Experiment_1
ENSG00000110693	SOX6	3.58953e-07	1.14581e-05	1.0	1.0	1.0	0.95	0.79	0.729	0.589	1.0	0.211	chr11:-:15988996:15989230:15988996:15989170:16014941:16015050	A3SS	Experiment_1
ENSG00000131748	STARD3	0	0	0.745	0.677	0.787	0.664	0.914	0.929	0.966	0.867	-0.201	chr17:+:39657972:39658522:39658404:39658522:39657774:39657852	A3SS	Experiment_1
ENSG00000163110	PDLIM5	0	0	0.623	0.615	0.545	0.472	0.883	0.961	0.991	0.97	-0.387	chr4:+:94575615:94576034:94575942:94576034:94573350:94573393	A3SS	Experiment_1
ENSG00000171163	ZNF692	1.90069e-07	6.64354e-06	0.339	0.392	0.333	0.392	0.51	0.585	0.563	0.628	-0.208	chr1:-:248857827:248858017:248857827:248857859:248858130:248858321	A3SS	Experiment_1
ENSG00000171163	ZNF692	1.17595e-07	4.29078e-06	0.333	0.381	0.338	0.407	0.51	0.588	0.571	0.616	-0.206	chr1:-:248857827:248858034:248857827:248857859:248858130:248858321	A3SS	Experiment_1
ENSG00000184465	WDR27	1.55724e-06	4.25622e-05	0.909	0.883	0.547	0.88	1.0	1.0	0.901	1.0	-0.17	chr6:-:169667981:169668185:169667981:169668095:169670568:169670693	A3SS	Experiment_1
ENSG00000129219	PLD2	0.000193829	0.00260295	0.745	0.736	0.534	0.498	0.942	0.757	0.736	0.926	-0.212	chr17:+:4807983:4808416:4808273:4808416:4807771:4807881	A3SS	Experiment_1
ENSG00000076706	MCAM	0	0	0.745	0.821	0.748	0.485	0.982	0.981	1.0	0.989	-0.288	chr11:-:119310755:119311185:119310755:119310903:119311279:119311421	A3SS	Experiment_1
ENSG00000153956	CACNA2D1	3.82789e-10	2.89219e-08	0.155	0.172	0.358	0.079	0.54	0.733	0.522	0.478	-0.377	chr7:-:81997178:81997250:81997178:81997235:82005422:82005497	A3SS	Experiment_1
ENSG00000188243	COMMD6	0.00229522	0.0198248	0.559	0.465	0.148	0.418	0.09	0.33	0.243	0.0	0.232	chr13:-:75530310:75530408:75530310:75530405:75537663:75537675	A3SS	Experiment_1
ENSG00000215039	CD27-AS1	0.00268887	0.0225645	0.538	0.485	0.517	0.318	0.527	0.727	0.626	0.626	-0.162	chr12:-:6448639:6448757:6448639:6448737:6450340:6451517	A3SS	Experiment_1
ENSG00000147813	NAPRT	0.00649721	0.0459349	0.442	0.813	0.524	0.773	0.922	0.803	0.752	0.815	-0.185	chr8:-:143574784:143575345:143574784:143574900:143575422:143575525	A3SS	Experiment_1
ENSG00000147813	NAPRT	4.28155e-05	0.000714866	0.6	0.965	0.684	1.0	1.0	1.0	0.934	1.0	-0.171	chr8:-:143574784:143575345:143574784:143575093:143575422:143575525	A3SS	Experiment_1
ENSG00000126768	TIMM17B	0.00335619	0.0271986	0.354	0.473	0.547	0.336	1.0	0.523	0.684	0.511	-0.252	chrX:-:48895351:48895972:48895351:48895454:48896758:48896858	A3SS	Experiment_1
ENSG00000071889	FAM3A	0.000198791	0.00265054	0.569	0.679	0.698	0.507	0.876	1.0	1.0	0.563	-0.247	chrX:-:154507810:154507882:154507810:154507861:154508473:154508597	A3SS	Experiment_1
ENSG00000071889	FAM3A	0.00560037	0.0408292	0.342	0.287	0.321	0.223	0.324	0.385	0.531	0.74	-0.202	chrX:-:154508473:154508811:154508473:154508652:154511847:154511871	A3SS	Experiment_1
ENSG00000066629	EML1	7.30398e-07	2.12583e-05	1.0	1.0	1.0	0.963	1.0	1.0	0.664	0.518	0.195	chr14:+:99917781:99917849:99917815:99917849:99914178:99914304	A3SS	Experiment_1
ENSG00000154957	ZNF18	0.000948171	0.00970221	0.842	0.655	0.725	0.715	0.654	0.415	0.539	0.632	0.174	chr17:-:11983296:11983407:11983296:11983404:11984112:11984197	A3SS	Experiment_1
ENSG00000213930	GALT	0.00591127	0.0426514	0.495	0.198	0.352	0.032	0.502	0.384	0.474	0.449	-0.183	chr9:+:34648047:34648171:34648114:34648171:34647088:34647258	A3SS	Experiment_1
ENSG00000213930	GALT	0.000168809	0.00230839	0.602	0.536	0.536	0.057	0.689	0.581	1.0	1.0	-0.385	chr9:+:34648047:34648171:34648114:34648171:34647656:34647705	A3SS	Experiment_1
ENSG00000106714	CNTNAP3	0.00312123	0.0254322	0.706	0.348	0.428	0.394	0.19	0.223	0.069	0.535	0.215	chr9:-:39132931:39133135:39132931:39133132:39140518:39140638	A3SS	Experiment_1
ENSG00000082497	SERTAD4	0.00071365	0.00766969	0.404	0.206	0.115	0.191	0.347	0.517	0.459	0.729	-0.284	chr1:+:210245767:210245927:210245799:210245927:210239492:210239608	A3SS	Experiment_1
ENSG00000106823	ECM2	0.000222883	0.00293764	0.176	0.139	0.0	0.042	0.305	0.286	0.208	0.537	-0.245	chr9:-:92514630:92515203:92514630:92515137:92517686:92517875	A3SS	Experiment_1
ENSG00000159086	PAXBP1	0.00191737	0.0131366	0.654	0.542	0.719	0.721	0.466	0.414	0.644	0.491	0.155	chr21:-:32755212:32755353:32755229:32755353:32751118:32751218	A5SS	Experiment_1
ENSG00000100142	POLR2F	2.87954e-11	1.35814e-09	0.035	0.065	0.02	0.076	0.265	0.242	0.153	0.519	-0.246	chr22:+:37956772:37956901:37956772:37956842:37958373:37958471	A5SS	Experiment_1
ENSG00000100325	ASCC2	0.000370517	0.00337073	0.174	0.051	0.035	0.028	1.0	0.203	0.119	0.329	-0.341	chr22:-:29834441:29834550:29834488:29834550:29833540:29833614	A5SS	Experiment_1
ENSG00000183762	KREMEN1	0.000478219	0.00412645	0.269	0.16	0.258	0.071	0.356	0.248	0.445	0.483	-0.194	chr22:+:29138623:29138833:29138623:29138782:29140281:29140366	A5SS	Experiment_1
ENSG00000099956	SMARCB1	0	0	0.398	0.39	0.391	0.377	0.659	0.575	0.65	0.592	-0.23	chr22:+:23791755:23791894:23791755:23791867:23793558:23793688	A5SS	Experiment_1
ENSG00000064545	TMEM161A	0	0	0.734	0.72	0.727	0.485	0.978	0.988	0.982	0.967	-0.312	chr19:-:19121307:19121668:19121524:19121668:19120991:19121166	A5SS	Experiment_1
ENSG00000130175	PRKCSH	1.31632e-07	3.01637e-06	0.536	0.439	0.542	0.44	0.931	0.828	0.828	0.7	-0.332	chr19:+:11447438:11447940:11447438:11447618:11448221:11448405	A5SS	Experiment_1
ENSG00000129353	SLC44A2	0.00053964	0.00456719	0.367	0.377	0.448	0.212	0.63	0.842	0.824	0.385	-0.319	chr19:+:10634755:10635073:10634755:10634887:10636322:10636585	A5SS	Experiment_1
ENSG00000130734	ATG4D	1.24642e-06	2.22615e-05	0.837	0.846	0.776	0.557	0.927	0.934	0.902	0.917	-0.166	chr19:+:10546838:10547115:10546838:10547071:10547188:10547253	A5SS	Experiment_1
ENSG00000167785	ZNF558	0.000339454	0.00309975	0.182	0.238	0.12	0.231	0.449	0.262	0.297	0.414	-0.163	chr19:-:8821441:8822091:8822002:8822091:8821179:8821306	A5SS	Experiment_1
ENSG00000061656	SPAG4	0.000378935	0.00343004	0.827	0.556	0.426	1.0	1.0	0.882	1.0	0.937	-0.252	chr20:+:35618449:35618720:35618449:35618475:35618922:35618998	A5SS	Experiment_1
ENSG00000131196	NFATC1	0.00334863	0.0208293	0.256	0.52	0.573	0.268	0.312	0.221	0.188	0.114	0.195	chr18:+:79486247:79486937:79486247:79486630:79527527:79529323	A5SS	Experiment_1
ENSG00000076944	STXBP2	2.95099e-09	9.24897e-08	0.9	1.0	0.519	0.611	1.0	1.0	1.0	1.0	-0.242	chr19:+:7642428:7642823:7642428:7642536:7642982:7643048	A5SS	Experiment_1
ENSG00000125779	PANK2	4.40812e-09	1.32189e-07	0.3	0.254	0.281	0.213	0.411	0.482	0.491	0.36	-0.174	chr20:+:3907925:3908278:3907925:3908135:3910576:3910830	A5SS	Experiment_1
ENSG00000131480	AOC2	6.28385e-06	9.53967e-05	0.416	0.756	0.722	0.328	1.0	0.796	1.0	0.951	-0.381	chr17:+:42849085:42849371:42849085:42849290:42849600:42849730	A5SS	Experiment_1
ENSG00000126581	BECN1	0	0	0.895	0.772	0.842	0.684	0.976	0.989	0.99	0.934	-0.174	chr17:-:42818543:42819609:42819547:42819609:42818220:42818415	A5SS	Experiment_1
ENSG00000126581	BECN1	1.53818e-11	7.78384e-10	0.291	0.172	0.292	0.134	0.767	0.829	0.8	0.509	-0.504	chr17:-:42818786:42819609:42819547:42819609:42818220:42818415	A5SS	Experiment_1
ENSG00000108773	KAT2A	4.50791e-10	1.67171e-08	0.3	0.208	0.325	0.258	0.434	0.439	0.38	0.449	-0.153	chr17:-:42119053:42119436:42119244:42119436:42118296:42118403	A5SS	Experiment_1
ENSG00000105655	ISYNA1	0	0	0.826	0.707	0.797	0.573	0.944	0.967	0.968	0.982	-0.239	chr19:-:18437598:18437988:18437859:18437988:18436972:18437105	A5SS	Experiment_1
ENSG00000136490	LIMD2	4.44089e-16	3.92252e-14	0.932	0.787	0.949	0.696	1.0	1.0	1.0	1.0	-0.159	chr17:-:63698798:63699069:63699027:63699069:63697815:63698711	A5SS	Experiment_1
ENSG00000102904	TSNAXIP1	2.04332e-05	0.000271215	1.0	1.0	1.0	1.0	0.714	1.0	0.75	0.826	0.177	chr16:+:67825666:67826282:67825666:67826076:67826436:67826562	A5SS	Experiment_1
ENSG00000108823	SGCA	7.73118e-06	0.000114158	0.735	1.0	1.0	1.0	0.829	0.515	0.883	0.701	0.202	chr17:+:50175256:50175449:50175256:50175375:50175711:50175928	A5SS	Experiment_1
ENSG00000168488	ATXN2L	9.99201e-16	8.66807e-14	0.431	0.449	0.498	0.365	0.698	0.679	0.733	0.713	-0.27	chr16:+:28835932:28836176:28835932:28836122:28836325:28836490	A5SS	Experiment_1
ENSG00000168488	ATXN2L	0	0	0.754	0.881	0.775	0.854	0.35	0.461	0.498	0.471	0.371	chr16:+:28835932:28836485:28835932:28836122:28836727:28837237	A5SS	Experiment_1
ENSG00000077235	GTF3C1	4.64964e-08	1.1466e-06	0.691	0.715	0.735	0.708	0.467	0.584	0.484	0.63	0.171	chr16:-:27464319:27464836:27464394:27464836:27463540:27463592	A5SS	Experiment_1
ENSG00000162066	AMDHD2	1.15752e-09	3.87811e-08	0.75	0.655	0.617	0.491	0.813	0.898	0.947	0.916	-0.265	chr16:+:2528451:2528718:2528451:2528559:2528993:2529095	A5SS	Experiment_1
ENSG00000140400	MAN2C1	1.36158e-12	8.1661e-11	0.725	0.923	0.855	0.758	0.963	0.975	0.978	0.984	-0.16	chr15:-:75358461:75358808:75358703:75358808:75358200:75358344	A5SS	Experiment_1
ENSG00000105135	ILVBL	0	0	0.701	0.635	0.655	0.338	1.0	0.979	0.981	0.951	-0.396	chr19:-:15116000:15116321:15116151:15116321:15115849:15115921	A5SS	Experiment_1
ENSG00000138614	VWA9	0	0	0.674	0.649	0.685	0.437	0.855	0.948	0.926	0.876	-0.29	chr15:-:65607158:65607442:65607301:65607442:65605128:65605236	A5SS	Experiment_1
ENSG00000140416	TPM1	0	0	0.465	0.393	0.454	0.409	0.837	0.844	0.824	0.805	-0.397	chr15:+:63043705:63044152:63043705:63043831:63056984:63057118	A5SS	Experiment_1
ENSG00000137871	ZNF280D	4.74346e-08	1.16382e-06	1.0	1.0	0.847	1.0	0.624	0.593	0.722	1.0	0.227	chr15:-:56917064:56917212:56917146:56917212:56890013:56890167	A5SS	Experiment_1
ENSG00000140326	CDAN1	2.16382e-13	1.48054e-11	0.705	0.736	0.81	0.609	0.945	0.907	0.882	0.915	-0.197	chr15:-:42727620:42727769:42727667:42727769:42726309:42726417	A5SS	Experiment_1
ENSG00000166145	SPINT1	0.000187836	0.00184718	0.265	0.313	0.499	0.473	0.797	0.655	1.0	0.678	-0.395	chr15:+:40853710:40853929:40853710:40853881:40854059:40854086	A5SS	Experiment_1
ENSG00000206149	HERC2P9	5.32764e-09	1.55914e-07	0.171	0.077	0.165	0.073	0.538	0.399	0.279	0.333	-0.266	chr15:+:28655272:28655691:28655272:28655420:28655795:28656026	A5SS	Experiment_1
ENSG00000126214	KLC1	4.28373e-07	8.42524e-06	0.413	0.47	0.419	0.344	0.666	0.492	0.535	0.643	-0.173	chr14:+:103679383:103679545:103679383:103679518:103687080:103687211	A5SS	Experiment_1
ENSG00000100865	CINP	2.18754e-05	0.000284908	1.0	1.0	1.0	1.0	0.688	1.0	1.0	0.662	0.163	chr14:-:102355767:102355897:102355771:102355897:102348510:102348759	A5SS	Experiment_1
ENSG00000165533	TTC8	3.28458e-07	6.87779e-06	0.33	0.298	0.288	0.203	0.389	0.428	0.444	0.511	-0.163	chr14:+:88841036:88841514:88841036:88841196:88843805:88843850	A5SS	Experiment_1
ENSG00000139998	RAB15	0.00273955	0.0176275	0.617	0.621	0.57	0.429	0.676	0.837	0.84	0.692	-0.202	chr14:-:64950578:64951151:64950942:64951151:64950324:64950414	A5SS	Experiment_1
ENSG00000126456	IRF3	0.00093018	0.00718413	0.377	0.432	0.547	0.515	0.334	0.297	0.366	0.153	0.18	chr19:-:49664442:49664673:49664552:49664673:49663342:49663514	A5SS	Experiment_1
ENSG00000182400	TRAPPC6B	1.54665e-09	4.97592e-08	0.781	0.292	0.839	0.452	1.0	1.0	0.863	1.0	-0.375	chr14:-:39159449:39159550:39159482:39159550:39154210:39154294	A5SS	Experiment_1
ENSG00000213983	AP1G2	0.00013134	0.00134326	0.532	0.214	0.266	0.231	0.535	0.648	0.561	0.458	-0.24	chr14:-:23565815:23566160:23566063:23566160:23565605:23565701	A5SS	Experiment_1
ENSG00000165801	ARHGEF40	0	0	0.461	0.519	0.5	0.389	0.731	0.698	0.787	0.68	-0.257	chr14:+:21087000:21087463:21087000:21087105:21087967:21088098	A5SS	Experiment_1
ENSG00000173588	CEP83	1.10962e-08	3.0803e-07	0.542	0.653	0.661	0.378	0.838	0.752	1.0	0.929	-0.321	chr12:-:94412317:94412591:94412516:94412591:94411696:94411847	A5SS	Experiment_1
ENSG00000010361	FUZ	0.000856963	0.00671472	0.843	0.662	0.706	0.901	0.831	1.0	1.0	1.0	-0.18	chr19:-:49812614:49812736:49812637:49812736:49811630:49811699	A5SS	Experiment_1
ENSG00000170581	STAT2	2.82248e-11	1.34427e-09	0.817	0.893	0.642	0.838	1.0	1.0	1.0	0.859	-0.167	chr12:-:56349344:56349509:56349425:56349509:56348528:56348623	A5SS	Experiment_1
ENSG00000170581	STAT2	2.591e-08	6.73105e-07	0.798	0.644	0.884	0.558	0.897	0.926	0.947	0.906	-0.198	chr12:-:56349344:56349509:56349425:56349509:56348751:56348804	A5SS	Experiment_1
ENSG00000139546	TARBP2	5.96376e-06	9.16834e-05	0.364	0.352	0.446	0.284	0.552	0.849	0.807	0.636	-0.35	chr12:+:53503026:53503212:53503026:53503129:53503729:53503808	A5SS	Experiment_1
ENSG00000075415	SLC25A3	7.78029e-08	1.87112e-06	0.747	0.68	0.83	1.0	0.944	1.0	1.0	1.0	-0.172	chr12:+:98595432:98595661:98595432:98595557:98597855:98598035	A5SS	Experiment_1
ENSG00000108039	XPNPEP1	1.49618e-07	3.41241e-06	0.535	0.651	1.0	1.0	1.0	1.0	1.0	1.0	-0.204	chr10:-:109915010:109915099:109915022:109915099:109888502:109888595	A5SS	Experiment_1
ENSG00000166169	POLL	1.88738e-15	1.58084e-13	0.843	0.696	0.911	0.833	1.0	1.0	1.0	1.0	-0.179	chr10:-:101584601:101584919:101584877:101584919:101580247:101580416	A5SS	Experiment_1
ENSG00000166169	POLL	0.000100227	0.00106777	0.475	0.494	0.624	0.4	0.773	0.699	0.727	0.569	-0.194	chr10:-:101584601:101584919:101584877:101584919:101583507:101583681	A5SS	Experiment_1
ENSG00000122861	PLAU	0.00253643	0.0165618	0.182	0.206	0.191	0.2	0.25	0.429	0.339	0.385	-0.156	chr10:+:73911524:73911925:73911524:73911612:73912214:73912322	A5SS	Experiment_1
ENSG00000150093	ITGB1	0.000273793	0.00257769	0.646	0.526	0.506	0.454	0.756	0.65	0.785	1.0	-0.265	chr10:-:32933350:32933583:32933481:32933583:32932514:32932600	A5SS	Experiment_1
ENSG00000186166	CCDC84	0.00226539	0.0150964	0.439	0.591	0.486	0.378	0.641	0.692	0.551	0.642	-0.158	chr11:+:119011220:119011311:119011220:119011283:119011938:119012003	A5SS	Experiment_1
ENSG00000011243	AKAP8L	0	0	0.156	0.093	0.186	0.066	0.417	0.617	0.346	0.485	-0.341	chr19:-:15403652:15403715:15403657:15403715:15403474:15403555	A5SS	Experiment_1
ENSG00000161179	YDJC	0.000242826	0.00232214	0.683	0.733	0.597	0.814	0.516	0.61	0.496	0.563	0.161	chr22:-:21629542:21629761:21629601:21629761:21629307:21629407	A5SS	Experiment_1
ENSG00000167554	ZNF610	2.48213e-07	5.4068e-06	0.363	0.525	0.631	0.375	1.0	0.741	1.0	0.788	-0.409	chr19:+:52347706:52347944:52347706:52347831:52349153:52349235	A5SS	Experiment_1
ENSG00000214575	CPEB1	0	0	0.44	0.364	0.368	0.522	0.0	0.046	0.151	0.08	0.354	chr15:-:82553451:82553556:82553466:82553556:82552479:82552616	A5SS	Experiment_1
ENSG00000006534	ALDH3B1	0.00835401	0.0448936	0.369	0.565	0.729	0.568	0.863	0.725	0.664	0.636	-0.164	chr11:+:68015296:68018637:68015296:68015459:68018772:68018893	A5SS	Experiment_1
ENSG00000175634	RPS6KB2	6.96314e-05	0.000779422	0.299	0.114	0.132	0.101	0.273	0.286	0.484	0.314	-0.178	chr11:+:67432951:67433194:67432951:67433042:67433339:67433447	A5SS	Experiment_1
ENSG00000185163	DDX51	4.93475e-10	1.80248e-08	0.133	0.084	0.159	0.02	0.179	0.397	0.305	0.303	-0.197	chr12:-:132141102:132141420:132141274:132141420:132140830:132141020	A5SS	Experiment_1
ENSG00000167967	E4F1	4.7673e-13	3.00773e-11	0.358	0.351	0.769	0.676	1.0	1.0	1.0	1.0	-0.462	chr16:+:2229569:2232364:2229569:2229675:2232755:2232908	A5SS	Experiment_1
ENSG00000177595	PIDD1	5.9853e-05	0.00068095	0.913	0.476	0.504	0.723	0.927	0.864	0.949	0.885	-0.252	chr11:-:801001:801120:801017:801120:800761:800912	A5SS	Experiment_1
ENSG00000148337	CIZ1	0	0	0.324	0.264	0.276	0.178	0.767	0.844	0.866	0.801	-0.559	chr9:-:128178988:128179415:128179072:128179415:128178708:128178904	A5SS	Experiment_1
ENSG00000015479	MATR3	0.000127898	0.00131638	0.355	0.211	0.294	0.391	0.556	0.474	0.644	0.44	-0.216	chr5:+:139293749:139294028:139293749:139293805:139314674:139314736	A5SS	Experiment_1
ENSG00000166881	NEMP1	0.00015666	0.00156596	0.432	0.306	0.36	0.375	0.707	0.52	0.519	0.816	-0.272	chr12:-:57070673:57070893:57070819:57070893:57064645:57064739	A5SS	Experiment_1
ENSG00000153113	CAST	0.000564594	0.00472897	0.176	0.151	0.121	0.345	0.587	1.0	0.432	0.163	-0.347	chr5:+:96722638:96722718:96722638:96722698:96726753:96726859	A5SS	Experiment_1
ENSG00000132781	MUTYH	7.93847e-10	2.75465e-08	0.631	0.458	0.458	0.49	0.855	0.967	0.939	0.771	-0.374	chr1:-:45332917:45333324:45333284:45333324:45332762:45332834	A5SS	Experiment_1
ENSG00000109171	SLAIN2	0	0	0.925	0.956	0.88	0.5	1.0	1.0	1.0	1.0	-0.185	chr4:+:48382567:48382927:48382567:48382639:48383646:48383784	A5SS	Experiment_1
ENSG00000237765	FAM200B	0.000123492	0.00127372	0.841	0.629	0.925	0.6	0.865	0.958	0.86	1.0	-0.172	chr4:+:15681755:15681968:15681755:15681784:15686235:15686462	A5SS	Experiment_1
ENSG00000107521	HPS1	1.60372e-07	3.62367e-06	1.0	1.0	1.0	0.889	0.613	0.806	1.0	0.409	0.265	chr10:-:98433939:98434091:98433982:98434091:98430570:98430670	A5SS	Experiment_1
ENSG00000152556	PFKM	1.11022e-16	1.05754e-14	0.898	0.891	0.849	0.97	0.801	0.723	0.78	0.701	0.151	chr12:+:48134942:48135383:48134942:48135038:48137720:48137846	A5SS	Experiment_1
ENSG00000136098	NEK3	0.00670217	0.0375538	0.791	0.844	0.788	1.0	0.774	0.733	0.75	0.4	0.192	chr13:-:52143914:52143987:52143915:52143987:52141019:52141069	A5SS	Experiment_1
ENSG00000173846	PLK3	0.000736911	0.00591721	0.481	0.379	0.484	0.288	0.544	0.627	0.5	0.641	-0.17	chr1:+:44804338:44804779:44804338:44804501:44805265:44805379	A5SS	Experiment_1
ENSG00000174197	MGA	1.91639e-06	3.2666e-05	1.0	0.714	1.0	0.392	1.0	1.0	1.0	1.0	-0.224	chr15:+:41736180:41736698:41736180:41736368:41754436:41754567	A5SS	Experiment_1
ENSG00000168026	TTC21A	2.57028e-05	0.000326869	1.0	0.909	0.919	1.0	0.725	0.425	0.859	1.0	0.205	chr3:+:39137194:39137387:39137194:39137253:39137485:39137710	A5SS	Experiment_1
ENSG00000125386	FAM193A	1.22982e-10	5.43133e-09	0.736	0.766	0.693	0.676	1.0	0.896	1.0	0.89	-0.229	chr4:+:2694945:2695142:2694945:2695082:2696362:2696593	A5SS	Experiment_1
ENSG00000058673	ZC3H11A	0.00125293	0.00919447	0.572	0.584	0.513	0.801	0.421	0.442	0.45	0.429	0.182	chr1:+:203796292:203796601:203796292:203796496:203801574:203801628	A5SS	Experiment_1
ENSG00000090097	PCBP4	2.80331e-13	1.84034e-11	0.665	0.617	0.642	0.514	0.813	0.797	0.783	0.771	-0.181	chr3:-:51959894:51960320:51960188:51960320:51959576:51959651	A5SS	Experiment_1
ENSG00000135596	MICAL1	4.62963e-14	3.40769e-12	1.0	1.0	1.0	1.0	0.62	0.538	0.487	0.808	0.387	chr6:-:109451599:109452401:109452245:109452401:109446695:109446772	A5SS	Experiment_1
ENSG00000135596	MICAL1	7.62133e-07	1.42402e-05	0.529	1.0	0.742	0.564	1.0	0.789	1.0	1.0	-0.239	chr6:-:109451599:109452401:109452245:109452401:109448731:109448879	A5SS	Experiment_1
ENSG00000182484	WASH6P	0.00102145	0.00772926	0.12	0.246	0.106	0.028	0.136	0.347	0.395	0.272	-0.162	chrX:+:156022322:156022539:156022322:156022459:156022698:156022834	A5SS	Experiment_1
ENSG00000111325	OGFOD2	0.00398364	0.0243227	0.756	0.654	1.0	0.429	1.0	1.0	1.0	0.682	-0.211	chr12:+:122976870:122977166:122976870:122976963:122978324:122978569	A5SS	Experiment_1
ENSG00000152234	ATP5A1	1.10703e-06	2.00669e-05	1.0	0.669	0.863	0.75	1.0	1.0	0.89	1.0	-0.152	chr18:-:46094979:46095131:46095052:46095131:46093179:46093362	A5SS	Experiment_1
ENSG00000204406	MBD5	0.00362692	0.0223315	0.6	0.613	0.511	0.556	0.524	0.345	0.365	0.22	0.207	chr2:+:148483109:148484135:148483109:148483436:148485741:148485950	A5SS	Experiment_1
ENSG00000276550	HERC2P2	0.001002	0.00759397	0.805	1.0	0.934	1.0	0.825	0.604	0.551	1.0	0.19	chr15:+:22561558:22561934:22561558:22561789:22562642:22562731	A5SS	Experiment_1
ENSG00000125885	MCM8	0.00269005	0.017378	0.297	0.217	0.287	0.307	0.301	0.657	0.747	1.0	-0.399	chr20:+:5950651:5951077:5950651:5951023:5952010:5952163	A5SS	Experiment_1
ENSG00000070476	ZXDC	0.00204942	0.0139246	1.0	0.654	1.0	0.789	1.0	0.496	0.5	0.458	0.247	chr3:-:126461269:126462220:126461534:126462220:126439631:126439727	A5SS	Experiment_1
ENSG00000169744	LDB2	0.0011008	0.00823989	0.651	0.727	0.853	0.813	0.535	0.492	0.659	0.53	0.207	chr4:-:16508534:16508686:16508540:16508686:16505839:16505982	A5SS	Experiment_1
ENSG00000063978	RNF4	0	0	0.941	0.885	0.75	0.55	1.0	1.0	1.0	1.0	-0.218	chr4:+:2490336:2490502:2490336:2490411:2497006:2497121	A5SS	Experiment_1
ENSG00000167733	HSD11B1L	0.00470735	0.027941	0.426	0.53	0.438	0.181	0.541	0.489	0.671	0.535	-0.165	chr19:+:5684818:5685119:5684818:5684905:5686899:5686991	A5SS	Experiment_1
ENSG00000167733	HSD11B1L	0.000105077	0.0011073	0.294	0.258	0.521	0.258	0.698	0.719	0.735	0.408	-0.307	chr19:+:5684818:5685119:5684818:5684905:5687281:5687375	A5SS	Experiment_1
ENSG00000167733	HSD11B1L	0.000951582	0.00731453	0.778	0.576	0.802	0.16	1.0	0.804	0.756	1.0	-0.311	chr19:+:5684818:5685119:5684818:5684905:5687502:5687668	A5SS	Experiment_1
ENSG00000214046	SMIM7	1.11022e-16	1.05754e-14	0.531	0.862	0.778	0.819	1.0	1.0	1.0	1.0	-0.252	chr19:-:16647095:16647261:16647119:16647261:16631376:16631664	A5SS	Experiment_1
ENSG00000122678	POLM	4.04843e-05	0.00048545	0.504	0.552	0.634	0.61	0.872	0.872	0.861	0.574	-0.22	chr7:-:44074130:44074530:44074397:44074530:44073782:44074025	A5SS	Experiment_1
ENSG00000122678	POLM	0.00355912	0.0219419	1.0	1.0	0.548	0.5	1.0	1.0	0.784	1.0	-0.184	chr7:-:44078553:44078811:44078755:44078811:44078321:44078438	A5SS	Experiment_1
ENSG00000071462	WBSCR22	0.00815081	0.0440943	0.048	0.0	0.16	0.127	0.111	0.369	0.405	0.093	-0.161	chr7:+:73683766:73683923:73683766:73683901:73686635:73686731	A5SS	Experiment_1
ENSG00000071462	WBSCR22	1.90257e-05	0.000254619	1.0	1.0	0.823	1.0	0.829	0.807	0.799	0.759	0.157	chr7:+:73683766:73684000:73683766:73683923:73686635:73686731	A5SS	Experiment_1
ENSG00000071564	TCF3	0	0	0.289	0.215	0.309	0.337	0.05	0.039	0.031	0.057	0.243	chr19:-:1615284:1615821:1615685:1615821:1612206:1612430	A5SS	Experiment_1
ENSG00000188917	TRMT2B	3.69126e-08	9.38855e-07	0.469	0.206	0.344	0.103	0.607	0.789	0.775	0.612	-0.415	chrX:-:101042041:101042312:101042232:101042312:101041316:101041371	A5SS	Experiment_1
ENSG00000137822	TUBGCP4	8.67607e-05	0.000950754	0.188	0.142	0.034	0.098	0.35	0.247	0.357	0.148	-0.16	chr15:+:43403682:43403842:43403682:43403799:43404412:43404552	A5SS	Experiment_1
ENSG00000117616	RSRP1	0.000937534	0.00722943	0.907	0.695	0.926	1.0	0.438	0.776	0.569	0.712	0.258	chr1:-:25244176:25245301:25245149:25245301:25243549:25243633	A5SS	Experiment_1
ENSG00000105221	AKT2	4.27509e-10	1.62253e-08	0.629	0.506	0.622	0.344	0.88	0.84	0.811	0.724	-0.288	chr19:-:40236256:40238091:40237968:40238091:40235889:40236104	A5SS	Experiment_1
ENSG00000143416	SELENBP1	0.00116288	0.00862482	0.563	0.475	0.506	0.475	0.8	0.595	0.58	1.0	-0.239	chr1:-:151369003:151369769:151369712:151369769:151368198:151368319	A5SS	Experiment_1
ENSG00000130714	POMT1	3.99476e-05	0.00048036	0.375	1.0	0.636	1.0	0.164	0.412	0.283	0.292	0.465	chr9:+:131502901:131503313:131502901:131503073:131506402:131506453	A5SS	Experiment_1
ENSG00000118418	HMGN3	2.03928e-10	8.39562e-09	0.681	0.588	0.711	0.694	0.386	0.56	0.453	0.429	0.211	chr6:-:79202275:79202389:79202316:79202389:79201244:79201726	A5SS	Experiment_1
ENSG00000148399	DPH7	3.51115e-05	0.000432923	0.606	0.605	0.839	0.526	0.73	0.854	0.889	0.966	-0.216	chr9:-:137575708:137576167:137576079:137576167:137574751:137574846	A5SS	Experiment_1
ENSG00000008128	CDK11A	0	0	0.8	0.834	0.862	0.808	0.703	0.566	0.602	0.543	0.223	chr1:-:1707408:1707584:1707524:1707584:1705641:1705732	A5SS	Experiment_1
ENSG00000154134	ROBO3	0.00748418	0.0408978	0.535	0.587	0.475	0.432	0.737	0.82	0.552	0.629	-0.177	chr11:+:124877518:124877752:124877518:124877658:124878297:124878436	A5SS	Experiment_1
ENSG00000154134	ROBO3	2.42713e-05	0.000309475	0.531	0.508	0.433	0.452	0.786	0.815	0.633	0.704	-0.253	chr11:+:124877518:124878131:124877518:124877658:124878297:124878436	A5SS	Experiment_1
ENSG00000148187	MRRF	6.03961e-14	4.37917e-12	0.577	0.353	0.415	0.41	0.895	0.816	1.0	0.846	-0.451	chr9:+:122285168:122285946:122285168:122285287:122286038:122286166	A5SS	Experiment_1
ENSG00000115459	ELMOD3	0.00904696	0.0478239	0.628	0.689	0.646	0.345	0.685	0.847	0.711	0.673	-0.152	chr2:+:85371085:85371562:85371085:85371209:85377343:85377474	A5SS	Experiment_1
ENSG00000146556	WASH2P	2.11265e-06	3.57604e-05	0.179	0.219	0.049	0.263	0.0	0.0	0.076	0.0	0.159	chr2:+:113596380:113596582:113596380:113596578:113596670:113596829	A5SS	Experiment_1
ENSG00000137207	YIPF3	0	0	0.836	0.797	0.817	0.525	0.973	0.995	0.972	0.99	-0.239	chr6:-:43513068:43513451:43513358:43513451:43512760:43512874	A5SS	Experiment_1
ENSG00000197530	MIB2	1.69811e-08	4.5577e-07	0.7	0.579	0.675	0.353	0.724	0.898	0.865	0.895	-0.269	chr1:+:1623388:1623699:1623388:1623482:1623773:1623945	A5SS	Experiment_1
ENSG00000197530	MIB2	3.44384e-09	1.04941e-07	0.514	0.386	0.485	0.184	0.572	0.816	0.789	0.812	-0.355	chr1:+:1623430:1623679:1623430:1623482:1623773:1623945	A5SS	Experiment_1
ENSG00000127054	CPSF3L	0	0	0.938	0.884	0.894	0.644	1.0	1.0	1.0	0.986	-0.156	chr1:-:1312225:1312501:1312439:1312501:1312017:1312147	A5SS	Experiment_1
ENSG00000127054	CPSF3L	1.7972e-08	4.79713e-07	1.0	1.0	1.0	1.0	0.552	0.893	1.0	0.767	0.197	chr1:-:1320455:1321093:1320995:1321093:1315519:1315618	A5SS	Experiment_1
ENSG00000159214	CCDC24	2.51664e-07	5.42728e-06	0.654	0.609	0.681	0.415	1.0	0.897	0.771	1.0	-0.327	chr1:+:43991846:43992387:43991846:43992004:43992522:43992639	A5SS	Experiment_1
ENSG00000163349	HIPK1	4.37872e-13	2.79892e-11	0.681	0.395	0.572	0.431	0.897	0.798	1.0	0.812	-0.357	chr1:+:113957123:113957286:113957123:113957184:113958065:113958291	A5SS	Experiment_1
ENSG00000239467	AC007405.6	0.00456473	0.0272426	0.733	0.917	0.556	0.5	1.0	0.891	0.75	0.9	-0.209	chr2:+:170771112:170771427:170771112:170771187:170777376:170777425	A5SS	Experiment_1
ENSG00000179818	PCBP1-AS1	0.000210122	0.00204154	0.274	0.18	0.806	0.195	0.262	0.038	0.0	0.146	0.252	chr2:-:70083506:70083687:70083537:70083687:70059642:70059680	A5SS	Experiment_1
ENSG00000159069	FBXW5	0	0	0.29	0.337	0.282	0.211	0.656	0.57	0.593	0.608	-0.327	chr9:-:136941754:136942466:136942099:136942466:136941536:136941684	A5SS	Experiment_1
ENSG00000159069	FBXW5	0	0	0.736	0.758	0.747	0.648	0.921	0.877	0.883	0.911	-0.176	chr9:-:136942045:136942466:136942099:136942466:136941536:136941684	A5SS	Experiment_1
ENSG00000139350	NEDD1	3.10901e-06	5.13727e-05	0.61	0.514	0.84	1.0	1.0	0.836	1.0	1.0	-0.218	chr12:+:96907603:96907856:96907603:96907624:96919984:96920125	A5SS	Experiment_1
ENSG00000158796	DEDD	2.22045e-16	2.03527e-14	0.661	0.826	0.855	0.705	0.953	0.951	0.925	0.918	-0.175	chr1:-:161124339:161124526:161124413:161124526:161124137:161124210	A5SS	Experiment_1
ENSG00000048991	R3HDM1	6.89448e-14	4.9255e-12	0.179	0.286	0.405	0.342	0.776	0.636	0.725	0.655	-0.395	chr2:+:135641535:135641790:135641535:135641604:135645378:135645527	A5SS	Experiment_1
ENSG00000114745	GORASP1	3.60455e-05	0.00044108	0.784	0.467	0.526	0.333	0.535	1.0	1.0	1.0	-0.356	chr3:-:39100787:39101102:39101015:39101102:39100304:39100454	A5SS	Experiment_1
ENSG00000197021	CXorf40B	8.12221e-05	0.000894732	0.404	0.443	0.32	0.105	0.817	0.523	0.695	0.624	-0.347	chrX:-:149937413:149937480:149937432:149937480:149934376:149934573	A5SS	Experiment_1
ENSG00000033867	SLC4A7	2.55744e-07	5.46671e-06	0.715	0.689	0.862	0.932	0.799	1.0	1.0	1.0	-0.15	chr3:-:27433915:27434104:27433954:27434104:27431297:27431669	A5SS	Experiment_1
ENSG00000121022	COPS5	0.00033017	0.00302635	1.0	1.0	1.0	1.0	1.0	0.881	0.876	0.592	0.163	chr8:-:67047684:67047859:67047767:67047859:67045811:67045960	A5SS	Experiment_1
ENSG00000143702	CEP170	1.11022e-16	1.05754e-14	0.359	0.417	0.392	0.426	0.231	0.21	0.213	0.189	0.188	chr1:-:243142285:243142463:243142315:243142463:243139936:243140107	A5SS	Experiment_1
ENSG00000112715	VEGFA	0.000725285	0.0058335	0.766	0.534	0.675	0.781	0.602	0.523	0.34	0.384	0.227	chr6:+:43780731:43780854:43780731:43780785:43781955:43782087	A5SS	Experiment_1
ENSG00000183474	GTF2H2C	3.38104e-07	6.98941e-06	0.542	0.748	0.579	0.474	0.728	0.919	1.0	1.0	-0.326	chr5:+:69560222:69560403:69560222:69560242:69565099:69565188	A5SS	Experiment_1
ENSG00000117480	FAAH	9.29998e-05	0.00100398	1.0	0.738	0.76	0.676	1.0	1.0	0.899	0.889	-0.153	chr1:+:46405587:46406078:46405587:46405794:46406243:46406368	A5SS	Experiment_1
ENSG00000133678	TMEM254	0.00109166	0.0081841	0.134	0.056	0.0	0.0	0.581	0.0	0.244	0.107	-0.185	chr10:+:80082144:80082217:80082144:80082204:80090379:80090431	A5SS	Experiment_1
ENSG00000145819	ARHGAP26	1.29053e-05	0.000178615	0.429	0.126	0.518	0.622	0.102	0.087	0.169	0.162	0.294	chr5:+:143207197:143207473:143207197:143207308:143213996:143214088	A5SS	Experiment_1
ENSG00000163138	PACRGL	0.00046619	0.0040442	0.73	0.901	0.79	1.0	0.344	0.712	0.642	0.771	0.238	chr4:+:20700458:20700747:20700458:20700617:20704465:20704533	A5SS	Experiment_1
ENSG00000163138	PACRGL	5.4275e-10	1.93874e-08	0.592	0.798	0.603	0.722	0.909	0.825	0.922	0.928	-0.217	chr4:+:20700458:20700787:20700458:20700747:20704465:20704533	A5SS	Experiment_1
ENSG00000153208	MERTK	8.08755e-08	1.92595e-06	0.846	1.0	0.532	0.742	1.0	1.0	1.0	1.0	-0.22	chr2:+:111929119:111929540:111929119:111929304:111944959:111945060	A5SS	Experiment_1
ENSG00000164039	BDH2	0	0	0.11	0.057	0.081	0.085	0.307	0.286	0.278	0.222	-0.19	chr4:-:103085698:103086540:103086479:103086540:103085348:103085462	A5SS	Experiment_1
ENSG00000040933	INPP4A	0	0	0.068	0.049	0.048	0.029	0.28	0.452	0.365	0.318	-0.305	chr2:+:98555552:98555808:98555552:98555691:98559462:98559495	A5SS	Experiment_1
ENSG00000153094	BCL2L11	1.52878e-13	1.06097e-11	0.715	0.564	0.883	0.588	0.943	0.886	1.0	1.0	-0.27	chr2:+:111123732:111124139:111123732:111123869:111150043:111150147	A5SS	Experiment_1
ENSG00000143537	ADAM15	3.39551e-06	5.57277e-05	0.291	0.631	0.457	0.219	0.698	1.0	0.799	1.0	-0.475	chr1:+:155061903:155062117:155061903:155061975:155062244:155062369	A5SS	Experiment_1
ENSG00000168564	CDKN2AIP	0.00627965	0.0355708	0.417	0.687	0.638	0.304	0.808	0.583	0.767	0.735	-0.212	chr4:+:183445534:183445665:183445534:183445634:183446087:183448198	A5SS	Experiment_1
ENSG00000154556	SORBS2	0.00731352	0.0400554	0.482	0.368	0.314	0.557	0.457	0.272	0.098	0.258	0.159	chr4:-:185733997:185734154:185734098:185734154:185678795:185678822	A5SS	Experiment_1
ENSG00000055609	KMT2C	7.61909e-09	2.17727e-07	0.371	0.301	0.378	0.399	0.566	0.584	0.561	0.601	-0.216	chr7:-:152145152:152145295:152145164:152145295:152144712:152144881	A5SS	Experiment_1
ENSG00000115307	AUP1	2.14667e-09	6.77177e-08	0.784	0.654	0.813	0.855	0.946	0.974	0.955	0.861	-0.157	chr2:-:74528750:74529282:74529131:74529282:74527939:74528006	A5SS	Experiment_1
ENSG00000175482	POLD4	3.90458e-06	6.26021e-05	0.423	0.456	0.399	0.295	0.617	0.568	0.5	0.673	-0.196	chr11:-:67353210:67353534:67353363:67353534:67352987:67353077	A5SS	Experiment_1
ENSG00000169592	INO80E	0.000569423	0.00475302	0.641	0.6	0.818	0.509	0.803	0.848	0.879	0.838	-0.2	chr16:+:30003649:30003714:30003649:30003670:30004567:30004657	A5SS	Experiment_1
ENSG00000185909	KLHDC8B	0	0	0.843	0.771	0.757	0.682	0.919	0.951	0.898	0.985	-0.175	chr3:+:49172635:49173145:49172635:49172801:49174238:49174403	A5SS	Experiment_1
ENSG00000182165	TP53TG1	0.00293166	0.0187149	0.43	0.363	0.3	0.187	0.658	0.552	0.319	0.671	-0.23	chr7:-:87345233:87345486:87345304:87345486:87341522:87341684	A5SS	Experiment_1
ENSG00000145979	TBC1D7	2.94448e-05	0.00036962	0.571	0.903	0.786	0.676	1.0	1.0	0.745	1.0	-0.202	chr6:-:13328295:13328531:13328455:13328531:13326786:13326963	A5SS	Experiment_1
ENSG00000141577	CEP131	2.26125e-05	0.000291383	0.0	0.192	0.177	0.246	0.449	0.252	0.366	0.509	-0.24	chr17:-:81198105:81198297:81198114:81198297:81197711:81197888	A5SS	Experiment_1
ENSG00000213918	DNASE1	0.000412924	0.00366055	0.681	0.609	0.428	0.428	0.428	0.915	0.814	0.896	-0.227	chr16:+:3657719:3657867:3657719:3657816:3662645:3662804	A5SS	Experiment_1
ENSG00000242294	STAG3L5P	8.96581e-06	0.000129631	0.558	0.521	0.406	0.274	0.658	0.716	0.585	0.658	-0.214	chr7:+:100336124:100336337:100336124:100336220:100338178:100338264	A5SS	Experiment_1
ENSG00000204257	HLA-DMA	4.60123e-07	9.01322e-06	1.0	0.542	0.842	0.762	1.0	0.937	1.0	1.0	-0.198	chr6:-:32949270:32949399:32949273:32949399:32948612:32948868	A5SS	Experiment_1
ENSG00000101158	NELFCD	2.79649e-07	5.93247e-06	0.86	0.764	0.818	0.57	0.865	0.917	0.942	0.913	-0.156	chr20:+:58993623:58993764:58993623:58993675:58994109:58994239	A5SS	Experiment_1
ENSG00000124496	TRERF1	0.00620103	0.0352747	0.485	0.283	0.201	0.613	0.133	0.201	0.258	0.273	0.179	chr6:-:42362946:42363079:42362996:42363079:42300637:42300749	A5SS	Experiment_1
ENSG00000189308	LIN54	0.000241692	0.00231586	0.396	0.493	0.385	0.455	0.686	0.51	0.692	0.544	-0.176	chr4:-:82984160:82984876:82984823:82984876:82978882:82979006	A5SS	Experiment_1
ENSG00000198561	CTNND1	0.000886287	0.00691105	1.0	0.541	1.0	1.0	0.757	0.659	1.0	0.309	0.204	chr11:+:57761796:57762119:57761796:57762068:57794009:57794081	A5SS	Experiment_1
ENSG00000104381	GDAP1	2.49305e-07	5.4068e-06	0.623	0.759	0.366	0.485	0.848	0.964	0.737	1.0	-0.329	chr8:+:74351273:74351466:74351273:74351321:74360136:74360310	A5SS	Experiment_1
ENSG00000219200	RNASEK	0.00067397	0.00549354	0.075	0.106	0.131	0.078	0.405	0.267	0.121	0.217	-0.155	chr17:+:7013318:7013535:7013318:7013516:7013665:7013742	A5SS	Experiment_1
ENSG00000197037	ZSCAN25	4.48075e-12	2.44578e-10	0.683	0.868	0.765	0.505	0.948	0.964	1.0	1.0	-0.273	chr7:+:99616947:99617016:99616947:99616989:99618524:99618651	A5SS	Experiment_1
ENSG00000147813	NAPRT	3.23223e-06	5.32277e-05	1.0	1.0	1.0	1.0	0.742	0.556	1.0	1.0	0.175	chr8:-:143576077:143576572:143576431:143576572:143575422:143575525	A5SS	Experiment_1
ENSG00000102100	SLC35A2	1.64313e-14	1.26704e-12	0.444	0.407	0.45	0.321	0.615	0.774	0.688	0.758	-0.303	chrX:-:48904163:48905482:48904745:48905482:48903179:48903465	A5SS	Experiment_1
ENSG00000269313	MAGIX	3.72053e-07	7.46873e-06	0.196	0.106	0.077	0.06	0.208	0.548	0.611	0.619	-0.387	chrX:+:49164706:49165090:49164706:49164789:49165189:49165361	A5SS	Experiment_1
ENSG00000171365	CLCN5	5.61964e-07	1.08334e-05	0.375	0.333	0.284	0.182	0.172	0.0	0.077	0.04	0.221	chrX:+:49923406:49923741:49923406:49923482:49925170:49925314	A5SS	Experiment_1
ENSG00000068745	IP6K2	0.00129279	0.00940177	0.788	0.747	1.0	1.0	1.0	0.603	0.675	0.38	0.219	chr3:-:48715314:48715527:48715388:48715527:48695089:48695418	A5SS	Experiment_1
ENSG00000132950	ZMYM5	4.13888e-10	1.5832e-08	0.722	0.808	0.762	1.0	1.0	1.0	1.0	1.0	-0.177	chr13:-:19851354:19852190:19851688:19852190:19837464:19837821	A5SS	Experiment_1
ENSG00000241489	AF011889.5	0.000380367	0.00343461	0.077	0.075	0.593	0.048	0.627	0.185	0.681	1.0	-0.425	chrX:-:149526529:149527068:149526935:149527068:149500948:149501037	A5SS	Experiment_1
ENSG00000156983	BRPF1	7.65211e-06	0.000113406	0.226	0.26	0.134	0.269	0.418	0.297	0.423	0.389	-0.159	chr3:+:9742024:9742171:9742024:9742153:9742943:9743253	A5SS	Experiment_1
ENSG00000102125	TAZ	4.71509e-11	2.14074e-09	0.588	0.591	0.607	0.482	0.791	0.773	0.827	0.755	-0.22	chrX:+:154419542:154419746:154419542:154419623:154420031:154420094	A5SS	Experiment_1
ENSG00000147144	CCDC120	1.29785e-13	9.13762e-12	0.514	0.49	0.419	0.399	0.868	0.898	0.891	1.0	-0.459	chrX:+:49061958:49062117:49061958:49062058:49062234:49062325	A5SS	Experiment_1
ENSG00000196182	STK40	0	0	0.272	0.289	0.118	0.232	0.084	0.038	0.0	0.0	0.197	chr1:-:36367847:36368084:36367851:36368084:36361220:36361340	A5SS	Experiment_1
ENSG00000156253	RWDD2B	4.6232e-08	1.14589e-06	0.423	0.5	0.483	0.25	0.81	0.725	0.842	0.789	-0.378	chr21:-:29008239:29008621:29008394:29008621:29007760:29008123	A5SS	Experiment_1
ENSG00000095906	NUBP2	3.19473e-11	1.4781e-09	0.387	0.281	0.289	0.269	0.44	0.564	0.523	0.464	-0.191	chr16:+:1786536:1786955:1786536:1786655:1787676:1787831	A5SS	Experiment_1
ENSG00000095906	NUBP2	1.74967e-06	3.01415e-05	0.775	0.526	0.943	0.587	1.0	1.0	0.912	0.814	-0.224	chr16:+:1786536:1786955:1786536:1786655:1787940:1788051	A5SS	Experiment_1
ENSG00000213930	GALT	2.38991e-05	0.000305531	0.292	0.104	0.313	0.106	0.621	0.394	0.437	0.346	-0.246	chr9:+:34647088:34647567:34647088:34647258:34648114:34648171	A5SS	Experiment_1
ENSG00000213930	GALT	1.7031e-05	0.000229825	0.782	0.557	0.6	0.514	0.909	0.783	0.784	0.764	-0.197	chr9:+:34647088:34647961:34647088:34647258:34648114:34648171	A5SS	Experiment_1
ENSG00000213930	GALT	2.53886e-10	1.01932e-08	0.855	0.855	0.75	0.676	0.954	0.902	1.0	1.0	-0.18	chr9:+:34647491:34647961:34647491:34647705:34648114:34648171	A5SS	Experiment_1
ENSG00000159905	ZNF221	1.61529e-05	0.000219193	0.02	0.131	0.0	0.0	0.029	0.346	0.136	0.245	-0.151	chr19:+:43951222:43951410:43951222:43951400:43962724:43962807	A5SS	Experiment_1
ENSG00000154723	ATP5J	0	0	0.418	0.42	0.46	0.503	0.129	0.254	0.164	0.153	0.275	chr21:-:25725225:25725350:25729630:25729801:25724479:25724677:25735314:25735646	MXE	Experiment_1
ENSG00000087076	HSD17B14	0.000198303	0.00258117	0.597	0.449	0.698	0.484	0.045	0.281	0.165	0.577	0.29	chr19:-:48831667:48831759:48832665:48832752:48815036:48815141:48834275:48834358	MXE	Experiment_1
ENSG00000063169	GLTSCR1	2.87777e-07	8.11953e-06	0.466	0.162	0.334	0.505	0.123	0.095	0.037	0.228	0.246	chr19:+:47670442:47670544:47673569:47673615:47609122:47609168:47673719:47673762	MXE	Experiment_1
ENSG00000186567	CEACAM19	0.00220374	0.0192888	0.854	0.557	0.739	0.335	1.0	0.715	0.938	0.863	-0.258	chr19:+:44666957:44667321:44671303:44671436:44662277:44662398:44672595:44672708	MXE	Experiment_1
ENSG00000186567	CEACAM19	2.00941e-06	4.61156e-05	0.241	0.586	0.217	0.532	0.0	0.178	0.058	0.109	0.308	chr19:+:44671303:44671436:44671745:44671986:44662277:44662398:44672595:44672708	MXE	Experiment_1
ENSG00000167601	AXL	7.6722e-12	4.82619e-10	0.569	0.683	0.568	0.438	0.338	0.239	0.333	0.29	0.265	chr19:+:41239693:41239720:41242882:41243015:41239163:41239314:41248513:41248609	MXE	Experiment_1
ENSG00000123815	ADCK4	0.000271246	0.00336184	0.284	0.0	0.514	0.147	0.0	0.0	0.224	0.0	0.18	chr19:-:40714277:40714397:40714530:40714635:40710058:40710136:40716861:40716896	MXE	Experiment_1
ENSG00000090924	PLEKHG2	4.11492e-08	1.3998e-06	0.633	0.726	0.654	0.413	0.976	1.0	0.805	0.744	-0.275	chr19:+:39420625:39420659:39420750:39420852:39418916:39419003:39421282:39421299	MXE	Experiment_1
ENSG00000105738	SIPA1L3	0.000186613	0.00246581	0.263	0.398	0.455	0.229	0.091	0.253	0.136	0.202	0.166	chr19:+:38029088:38029156:38081255:38083099:37907227:37907358:38088720:38088851	MXE	Experiment_1
ENSG00000161249	DMKN	4.83562e-07	1.29757e-05	0.339	0.258	0.468	1.0	0.046	0.116	0.073	0.023	0.452	chr19:-:35505938:35505986:35509910:35509961:35505717:35505765:35510183:35510252	MXE	Experiment_1
ENSG00000161249	DMKN	2.48873e-09	1.04255e-07	0.876	0.53	0.729	0.549	1.0	1.0	0.904	1.0	-0.305	chr19:-:35506125:35506185:35509910:35509961:35505938:35505986:35510183:35510252	MXE	Experiment_1
ENSG00000099308	MAST3	0.00541295	0.0403683	0.663	0.474	0.513	0.742	0.686	0.848	0.709	0.766	-0.154	chr19:+:18145742:18145865:18146880:18147017:18145002:18145229:18147442:18147624	MXE	Experiment_1
ENSG00000011451	WIZ	2.22045e-16	2.34074e-14	0.168	0.22	0.114	0.152	0.45	0.401	0.324	0.293	-0.203	chr19:-:15428109:15428508:15429585:15430089:15426981:15427533:15432433:15432557	MXE	Experiment_1
ENSG00000008441	NFIX	9.35273e-07	2.35797e-05	0.181	0.277	0.259	0.2	0.387	0.37	0.326	0.514	-0.17	chr19:+:13081679:13081855:13090298:13090390:13075534:13075671:13094634:13094649	MXE	Experiment_1
ENSG00000130733	YIPF2	2.17076e-09	9.17363e-08	0.546	0.441	0.528	0.497	0.689	0.68	0.656	0.682	-0.174	chr19:-:10925685:10925773:10927629:10927716:10923832:10923999:10927798:10927959	MXE	Experiment_1
ENSG00000064687	ABCA7	1.85015e-05	0.000328676	0.526	0.582	0.47	0.673	0.441	0.278	0.39	0.329	0.203	chr19:+:1057313:1057429:1057914:1058059:1056906:1057084:1058145:1058269	MXE	Experiment_1
ENSG00000130702	LAMA5	0.00166897	0.0153203	0.679	0.637	0.608	0.541	0.518	0.321	0.422	0.481	0.181	chr20:-:62325315:62325546:62326676:62326760:62324440:62324554:62326864:62326966	MXE	Experiment_1
ENSG00000101391	CDK5RAP1	0.00138564	0.0131479	0.329	0.758	1.0	0.519	0.231	0.448	0.519	0.19	0.304	chr20:-:33385649:33385770:33392141:33392242:33374114:33374212:33401427:33401452	MXE	Experiment_1
ENSG00000101391	CDK5RAP1	0.00275049	0.0233603	0.2	1.0	1.0	0.333	0.499	0.236	0.333	0.333	0.283	chr20:-:33387322:33387533:33392141:33392242:33379512:33379691:33401427:33401523	MXE	Experiment_1
ENSG00000104863	LIN7B	3.23461e-07	9.03336e-06	0.244	0.32	0.32	0.24	0.465	0.383	0.456	0.439	-0.155	chr19:+:49115259:49115331:49116262:49116472:49114465:49114967:49117854:49118018	MXE	Experiment_1
ENSG00000173482	PTPRM	5.38164e-11	2.99282e-09	0.933	1.0	1.0	1.0	0.719	1.0	0.882	0.625	0.177	chr18:+:8248149:8248176:8252487:8252499:8247844:8247919:8253226:8253414	MXE	Experiment_1
ENSG00000132199	ENOSF1	3.35433e-10	1.65527e-08	0.402	0.603	0.501	0.594	0.775	1.0	0.868	0.772	-0.329	chr18:-:677742:677872:678695:678737:675320:675402:683245:683380	MXE	Experiment_1
ENSG00000132199	ENOSF1	1.20167e-08	4.45788e-07	0.174	0.071	0.16	0.242	0.676	0.406	0.396	0.393	-0.306	chr18:-:677742:677872:678695:678737:677344:677444:683245:683380	MXE	Experiment_1
ENSG00000171302	CANT1	0.00508648	0.0384361	0.724	0.228	0.711	0.692	0.22	0.323	0.164	0.548	0.275	chr17:-:79000099:79000270:79005371:79005481:78997839:78997963:79009663:79009793	MXE	Experiment_1
ENSG00000133195	SLC39A11	0	0	0.788	0.806	0.824	0.824	1.0	1.0	0.986	1.0	-0.186	chr17:-:72849633:72849804:72947751:72947875:72837799:72838120:73031555:73031714	MXE	Experiment_1
ENSG00000188130	MAPK12	4.044e-06	8.54496e-05	0.339	0.301	0.255	0.232	0.537	0.475	0.351	0.452	-0.172	chr22:-:50248365:50248472:50249102:50249454:50248224:50248292:50249634:50249703	MXE	Experiment_1
ENSG00000262633	RP11-156P1.2	0	0	0.319	0.297	0.378	0.354	0.068	0.143	0.121	0.14	0.219	chr17:+:46932066:46932199:46935028:46935169:46929519:46929584:46938598:46938704	MXE	Experiment_1
ENSG00000262633	RP11-156P1.2	0	0	0.518	0.479	0.54	0.549	0.246	0.348	0.327	0.316	0.212	chr17:+:46932066:46932199:46935028:46935169:46931098:46931207:46938598:46938704	MXE	Experiment_1
ENSG00000161692	DBF4B	2.66796e-06	5.93821e-05	0.539	0.52	0.567	0.44	0.702	0.681	0.849	0.855	-0.255	chr17:+:44722879:44723022:44729904:44730096:44709303:44709366:44730964:44731015	MXE	Experiment_1
ENSG00000267002	RP11-242D8.1	3.01456e-06	6.5874e-05	1.0	0.625	1.0	1.0	0.714	0.811	0.244	0.417	0.36	chr17:-:43159422:43159727:43166979:43167849:43148367:43148783:43170125:43170316	MXE	Experiment_1
ENSG00000161395	PGAP3	2.84359e-08	9.93755e-07	0.817	0.767	0.653	0.655	0.898	0.902	0.86	0.857	-0.156	chr17:-:39673992:39674054:39674616:39674679:39671121:39672866:39684596:39684749	MXE	Experiment_1
ENSG00000108306	FBXL20	3.30255e-05	0.000548121	0.57	0.648	0.627	0.671	0.336	0.495	0.49	0.454	0.185	chr17:-:39301000:39301075:39303584:39303639:39298989:39299084:39343179:39343241	MXE	Experiment_1
ENSG00000132591	ERAL1	0	0	0.755	0.639	0.64	0.423	0.98	0.846	0.919	1.0	-0.322	chr17:+:28857938:28857985:28858373:28858486:28856504:28856582:28858963:28859113	MXE	Experiment_1
ENSG00000132591	ERAL1	0	0	0.784	0.805	0.758	0.626	1.0	0.843	0.946	0.99	-0.202	chr17:+:28858145:28858207:28858373:28858486:28857938:28857985:28858963:28859113	MXE	Experiment_1
ENSG00000174238	PITPNA	0.00065014	0.00701174	0.575	0.777	0.411	0.372	0.339	0.08	0.268	0.343	0.276	chr17:-:1543019:1543027:1558528:1558559:1541565:1541640:1562540:1562816	MXE	Experiment_1
ENSG00000172530	BANP	3.2622e-06	7.07215e-05	0.315	0.387	0.474	0.341	0.506	0.624	0.515	0.542	-0.168	chr16:+:88006089:88006265:88018427:88018667:87984059:87984259:88027482:88027650	MXE	Experiment_1
ENSG00000105655	ISYNA1	4.15334e-13	2.9845e-11	0.422	0.329	0.459	0.256	0.627	0.651	0.612	0.624	-0.262	chr19:-:18436683:18436877:18437598:18437760:18436329:18436479:18437859:18437988	MXE	Experiment_1
ENSG00000105655	ISYNA1	1.11022e-16	1.18999e-14	0.845	0.681	0.846	0.529	0.947	0.96	0.974	0.988	-0.242	chr19:-:18436972:18437105:18437598:18437760:18436329:18436479:18437859:18437988	MXE	Experiment_1
ENSG00000105655	ISYNA1	1.71951e-06	4.03306e-05	0.51	0.402	0.522	0.327	0.62	0.637	0.601	0.615	-0.178	chr19:-:18436972:18437105:18437598:18437760:18436683:18436877:18437859:18437988	MXE	Experiment_1
ENSG00000104973	MED25	5.42078e-09	2.12685e-07	0.28	0.446	0.457	0.5	0.0	0.195	0.173	0.237	0.27	chr19:+:49835726:49835945:49836225:49836406:49835057:49835177:49838579:49838816	MXE	Experiment_1
ENSG00000141084	RANBP10	5.45054e-06	0.000109731	0.639	0.849	0.504	0.749	0.873	0.936	0.926	0.779	-0.193	chr16:-:67738012:67738035:67744264:67744455:67734857:67735042:67772033:67772086	MXE	Experiment_1
ENSG00000141084	RANBP10	3.11867e-06	6.77631e-05	0.661	0.849	0.512	0.749	0.873	0.937	0.926	0.792	-0.189	chr16:-:67738012:67738035:67744287:67744455:67734857:67735042:67772033:67772086	MXE	Experiment_1
ENSG00000141084	RANBP10	1.6886e-06	3.98984e-05	0.365	0.185	0.363	0.288	0.226	0.141	0.176	0.043	0.154	chr16:-:67744287:67744455:67772033:67772086:67738012:67738035:67805427:67805539	MXE	Experiment_1
ENSG00000168675	LDLRAD4	0.00253158	0.0217514	0.365	0.698	0.337	0.453	0.238	0.353	0.301	0.29	0.168	chr18:+:13438243:13438384:13621116:13621271:13387340:13387762:13645126:13652755	MXE	Experiment_1
ENSG00000134508	CABLES1	0.00326747	0.027024	0.558	0.676	0.768	0.473	0.481	0.27	0.383	0.559	0.195	chr18:+:23213976:23214054:23252959:23253066:23194447:23194540:23253728:23253936	MXE	Experiment_1
ENSG00000137821	LRRC49	1.1303e-05	0.000209937	0.78	0.615	0.611	0.788	0.73	0.942	0.913	0.918	-0.177	chr15:+:70895848:70895936:70900921:70901024:70893583:70893640:70904551:70904755	MXE	Experiment_1
ENSG00000137764	MAP2K5	6.42981e-11	3.5146e-09	0.341	0.411	0.384	0.274	0.057	0.157	0.2	0.223	0.193	chr15:+:67550033:67550082:67563282:67563350:67542708:67543470:67580753:67580823	MXE	Experiment_1
ENSG00000105135	ILVBL	0	0	0.691	0.635	0.632	0.263	0.97	0.985	0.976	0.968	-0.419	chr19:-:15115849:15115921:15116000:15116071:15114986:15115430:15116151:15116321	MXE	Experiment_1
ENSG00000078687	TNRC6C	0.0045374	0.0350552	0.806	0.636	0.457	0.549	0.3	0.344	0.608	0.091	0.276	chr17:+:78091439:78091607:78092932:78093124:78086852:78087093:78093619:78093763	MXE	Experiment_1
ENSG00000140416	TPM1	0	0	0.405	0.467	0.415	0.442	0.09	0.089	0.1	0.115	0.334	chr15:+:63043705:63043831:63044026:63044152:63042757:63042943:63056984:63057118	MXE	Experiment_1
ENSG00000104164	BLOC1S6	1.3564e-10	7.0808e-09	0.218	0.14	0.268	0.361	0.044	0.096	0.066	0.146	0.159	chr15:+:45592134:45592276:45603099:45603187:45587784:45587876:45605427:45605514	MXE	Experiment_1
ENSG00000170113	NIPA1	1.22959e-07	3.77455e-06	0.257	0.449	0.0	0.83	0.0	0.124	0.0	0.0	0.353	chr15:+:22813632:22813714:22814082:22814153:22812162:22812253:22820312:22820473	MXE	Experiment_1
ENSG00000268400	CTD-3214H19.4	3.82613e-05	0.000620001	0.713	0.636	0.694	0.484	0.801	0.945	0.926	0.661	-0.202	chr19:+:7630822:7630846:7638725:7638775:7630572:7630659:7639018:7639100	MXE	Experiment_1
ENSG00000226174	TEX22	0	0	0.778	0.81	0.823	0.861	0.656	0.645	0.621	0.7	0.163	chr14:+:105445417:105445511:105449358:105449409:105438671:105438739:105450057:105450106	MXE	Experiment_1
ENSG00000066427	ATXN3	0.000314067	0.00381132	0.582	0.528	0.662	0.59	0.38	0.429	0.37	0.56	0.156	chr14:-:92093251:92093318:92093745:92093831:92088729:92088817:92096092:92096137	MXE	Experiment_1
ENSG00000182979	MTA1	6.81535e-11	3.71475e-09	0.368	0.389	0.422	0.364	0.275	0.242	0.129	0.267	0.158	chr14:+:105450057:105450184:105450260:105450324:105445417:105445511:105454192:105454310	MXE	Experiment_1
ENSG00000182979	MTA1	0	0	0.589	0.701	0.612	0.544	0.861	0.981	0.994	0.931	-0.33	chr14:+:105465093:105465183:105466425:105466578:105464673:105464863:105469466:105469498	MXE	Experiment_1
ENSG00000161513	FDXR	0.000339807	0.00406455	0.551	0.574	0.526	0.394	0.929	0.616	0.787	0.545	-0.208	chr17:-:74864147:74864347:74864479:74864564:74863075:74863246:74864823:74864931	MXE	Experiment_1
ENSG00000161513	FDXR	0.000161057	0.00218687	0.633	0.737	0.605	0.57	0.536	0.284	0.505	0.452	0.192	chr17:-:74866445:74866568:74866783:74866879:74866130:74866244:74872035:74872133	MXE	Experiment_1
ENSG00000087299	L2HGDH	0.000349507	0.00416241	0.965	0.976	0.937	0.753	0.554	0.81	0.608	0.895	0.191	chr14:-:50247040:50247253:50265357:50265489:50245650:50246120:50267752:50267910	MXE	Experiment_1
ENSG00000101306	MYLK2	0.00341827	0.0280629	0.459	0.387	0.407	0.606	0.0	0.322	0.299	0.265	0.243	chr20:+:31830818:31830889:31831012:31831141:31824258:31824352:31831702:31831855	MXE	Experiment_1
ENSG00000157326	DHRS4	0	0	0.63	0.578	0.58	0.518	0.779	0.767	0.831	0.818	-0.222	chr14:+:23959901:23960003:23966282:23966417:23955034:23955212:23967210:23967266	MXE	Experiment_1
ENSG00000088387	DOCK9	0.000426038	0.00492416	0.391	0.303	0.318	0.587	0.368	0.145	0.175	0.118	0.198	chr13:-:98845328:98845372:98845923:98845991:98837493:98837609:98848591:98848639	MXE	Experiment_1
ENSG00000088387	DOCK9	2.55691e-06	5.74153e-05	0.528	0.292	0.515	0.64	0.062	0.22	0.286	0.256	0.288	chr13:-:98845328:98845372:98845923:98846060:98837493:98837609:98848591:98848639	MXE	Experiment_1
ENSG00000101019	UQCC1	0.00033341	0.0040005	0.176	0.231	0.482	0.122	0.0	0.243	0.0	0.157	0.153	chr20:-:35366556:35366614:35374183:35374256:35347163:35347272:35394091:35394196	MXE	Experiment_1
ENSG00000101019	UQCC1	0.000687454	0.007352	0.463	0.674	0.17	0.564	1.0	0.509	1.0	0.683	-0.33	chr20:-:35374183:35374256:35381917:35382025:35347163:35347272:35394091:35394196	MXE	Experiment_1
ENSG00000185340	GAS2L1	2.70117e-13	1.99326e-11	0.613	0.673	0.645	0.799	0.452	0.468	0.421	0.487	0.226	chr22:+:29310438:29310546:29310637:29310734:29307057:29308738:29310826:29310998	MXE	Experiment_1
ENSG00000170919	TPT1-AS1	5.39211e-06	0.000108898	0.0	0.45	0.279	0.111	0.0	0.073	0.032	0.036	0.175	chr13:+:45360140:45360239:45369958:45370182:45344328:45344446:45377060:45377215	MXE	Experiment_1
ENSG00000170919	TPT1-AS1	1.98325e-05	0.000350375	0.226	0.318	0.308	0.0	0.0	0.0	0.175	0.0	0.169	chr13:+:45379898:45380001:45383090:45383235:45379194:45379335:45389734:45389820	MXE	Experiment_1
ENSG00000214078	CPNE1	8.9706e-14	7.05369e-12	0.767	0.836	0.754	0.766	0.95	0.928	0.92	0.936	-0.153	chr20:-:35630438:35630490:35630740:35630795:35626566:35626803:35630900:35631034	MXE	Experiment_1
ENSG00000182185	RAD51B	0.00463592	0.0356778	0.692	0.759	0.612	0.799	0.588	0.363	0.311	0.706	0.224	chr14:+:68411423:68411527:68468171:68468250:68291883:68291980:68497123:68497257	MXE	Experiment_1
ENSG00000198270	TMEM116	0.000874772	0.00901847	0.449	0.353	0.383	0.523	0.262	0.17	0.305	0.0	0.243	chr12:-:111965594:111965759:111978735:111978787:111943264:111943369:111991757:111991889	MXE	Experiment_1
ENSG00000120798	NR2C1	0.00164073	0.0151124	0.699	0.834	0.831	0.474	0.885	0.816	0.914	0.822	-0.15	chr12:-:95031348:95031488:95049067:95049233:95028386:95028509:95051761:95051943	MXE	Experiment_1
ENSG00000111596	CNOT2	0.00509244	0.038466	0.345	0.651	0.306	0.457	0.237	0.062	0.487	0.186	0.197	chr12:+:70285399:70285586:70294070:70294294:70278131:70278274:70310894:70311017	MXE	Experiment_1
ENSG00000111596	CNOT2	0.000146846	0.00202273	0.392	0.559	0.204	0.263	0.135	0.041	0.257	0.173	0.203	chr12:+:70285399:70285586:70294236:70294294:70278131:70278274:70310894:70311017	MXE	Experiment_1
ENSG00000111596	CNOT2	5.77316e-15	5.24947e-13	1.0	0.916	1.0	1.0	0.311	0.294	0.741	0.328	0.56	chr12:+:70285399:70285586:70297758:70297879:70278131:70278274:70310894:70311017	MXE	Experiment_1
ENSG00000111596	CNOT2	1.70508e-10	8.8177e-09	1.0	0.854	1.0	1.0	0.593	0.863	0.751	0.682	0.241	chr12:+:70294070:70294294:70297758:70297879:70278131:70278274:70310894:70311017	MXE	Experiment_1
ENSG00000111596	CNOT2	2.63084e-09	1.09968e-07	1.0	0.896	1.0	1.0	0.744	0.908	0.892	0.701	0.163	chr12:+:70294236:70294294:70297758:70297879:70278131:70278274:70310894:70311017	MXE	Experiment_1
ENSG00000111596	CNOT2	4.09237e-10	1.96783e-08	0.0	0.159	0.0	0.0	0.384	0.156	0.624	0.547	-0.388	chr12:+:70297758:70297879:70301704:70301865:70278131:70278274:70310894:70311017	MXE	Experiment_1
ENSG00000127314	RAP1B	0.000174502	0.00233147	0.547	0.682	0.622	0.696	0.617	0.416	0.385	0.38	0.187	chr12:+:68624670:68624873:68641033:68641153:68610907:68611043:68648698:68648781	MXE	Experiment_1
ENSG00000127314	RAP1B	0.000241004	0.00304739	0.316	0.495	0.416	0.473	0.451	0.178	0.19	0.175	0.176	chr12:+:68624674:68624873:68641037:68641153:68610907:68611052:68648698:68648781	MXE	Experiment_1
ENSG00000066117	SMARCD1	0	0	0.017	0.085	0.034	0.024	0.291	0.134	0.218	0.23	-0.178	chr12:+:50088520:50088637:50089883:50089985:50086755:50086878:50090240:50090402	MXE	Experiment_1
ENSG00000013573	DDX11	4.58974e-07	1.23505e-05	0.232	0.125	0.458	0.464	0.081	0.077	0.084	0.119	0.229	chr12:+:31102974:31103020:31103316:31103395:31102426:31102527:31103576:31103731	MXE	Experiment_1
ENSG00000076685	NT5C2	2.80362e-06	6.21136e-05	0.856	0.578	0.632	0.296	0.876	1.0	0.808	1.0	-0.331	chr10:-:103139405:103139479:103174857:103174982:103105705:103105801:103193235:103193272	MXE	Experiment_1
ENSG00000107771	CCSER2	3.09997e-05	0.000517633	0.709	0.597	0.72	0.68	0.418	0.358	0.638	0.492	0.2	chr10:+:84477574:84477664:84499874:84499959:84425730:84425893:84513448:84518521	MXE	Experiment_1
ENSG00000138316	ADAMTS14	0.00617134	0.0447146	0.465	0.343	0.231	0.202	0.41	0.471	0.408	0.577	-0.156	chr10:+:70732253:70732359:70733884:70734028:70730101:70730249:70735168:70735301	MXE	Experiment_1
ENSG00000197321	SVIL	2.24832e-06	5.11094e-05	0.417	0.421	0.39	0.359	0.519	0.54	0.586	0.565	-0.156	chr10:-:29532528:29533458:29535988:29536069:29532001:29532172:29550596:29551263	MXE	Experiment_1
ENSG00000148459	PDSS1	0.000343653	0.00410033	0.153	0.547	0.0	0.099	0.484	0.397	0.503	0.475	-0.265	chr10:+:26704676:26704741:26705285:26705394:26702161:26702194:26709637:26709768	MXE	Experiment_1
ENSG00000148459	PDSS1	4.54389e-05	0.00072086	0.208	0.351	0.0	0.082	0.312	0.496	0.539	0.496	-0.3	chr10:+:26704676:26704741:26709637:26709768:26702161:26702194:26720217:26720359	MXE	Experiment_1
ENSG00000051825	MPHOSPH9	1.45947e-07	4.39581e-06	0.172	0.142	0.141	0.131	0.435	0.238	0.451	0.315	-0.213	chr12:-:123202623:123203084:123203113:123203375:123202163:123202319:123210055:123210162	MXE	Experiment_1
ENSG00000051825	MPHOSPH9	3.4778e-05	0.000571277	0.825	0.845	0.692	0.855	0.752	0.63	0.566	0.497	0.193	chr12:-:123203249:123203375:123210055:123210162:123202623:123203084:123214743:123214834	MXE	Experiment_1
ENSG00000134461	ANKRD16	0.00527751	0.039537	0.536	0.481	0.268	0.679	0.35	0.286	0.203	0.303	0.206	chr10:-:5883968:5884077:5885722:5885765:5882702:5883167:5887846:5887970	MXE	Experiment_1
ENSG00000110080	ST3GAL4	2.14963e-07	6.26791e-06	0.535	0.578	0.648	0.718	0.476	0.399	0.396	0.451	0.189	chr11:+:126407573:126407634:126408098:126408194:126407251:126407349:126408306:126408496	MXE	Experiment_1
ENSG00000149547	EI24	0.000292495	0.00358811	0.435	0.049	0.21	0.0	1.0	0.187	0.356	0.732	-0.395	chr11:+:125575304:125575408:125576254:125576315:125572457:125572569:125581210:125581322	MXE	Experiment_1
ENSG00000169062	UPF3A	2.02747e-06	4.64743e-05	0.505	0.383	0.615	0.487	0.282	0.252	0.275	0.295	0.222	chr13:+:114286518:114286629:114291633:114291792:114282836:114282943:114298839:114299000	MXE	Experiment_1
ENSG00000149292	TTC12	0.00700833	0.0495621	0.532	0.79	0.608	0.442	0.114	0.363	0.415	0.546	0.234	chr11:+:113363827:113363927:113364834:113365060:113362400:113362502:113368186:113368463	MXE	Experiment_1
ENSG00000165895	ARHGAP42	5.77091e-06	0.000115334	0.776	0.684	0.591	0.629	0.26	0.386	0.249	0.557	0.307	chr11:+:100859553:100859625:100913451:100913553:100795104:100795166:100921493:100921604	MXE	Experiment_1
ENSG00000166435	XRRA1	6.60972e-05	0.00100328	0.128	0.0	0.184	0.222	0.363	0.215	0.327	0.381	-0.188	chr11:-:74851988:74852082:74862980:74863021:74851087:74851203:74906238:74906456	MXE	Experiment_1
ENSG00000166435	XRRA1	1.11171e-05	0.000207686	0.657	0.538	0.656	0.665	0.841	0.692	0.87	0.923	-0.203	chr11:-:74851988:74852082:74906238:74906456:74851087:74851203:74907144:74907273	MXE	Experiment_1
ENSG00000175582	RAB6A	0.00310188	0.0258189	0.0	0.595	1.0	1.0	1.0	1.0	0.72	1.0	-0.281	chr11:-:73716250:73716362:73720845:73720899:73679653:73679720:73760565:73761074	MXE	Experiment_1
ENSG00000173715	C11orf80	0.000377579	0.00444704	0.529	0.481	0.681	0.509	0.42	0.262	0.381	0.358	0.195	chr11:+:66748378:66748517:66756352:66756505:66744735:66744919:66759042:66759096	MXE	Experiment_1
ENSG00000172803	SNX32	6.0079e-05	0.000924359	0.787	0.882	0.9	0.876	0.755	0.744	0.477	0.37	0.275	chr11:+:65851054:65851160:65851327:65851403:65850750:65850855:65851639:65851679	MXE	Experiment_1
ENSG00000126391	FRMD8	9.32446e-08	2.92797e-06	0.556	0.589	0.574	0.578	0.64	0.708	0.847	0.812	-0.177	chr11:+:65389360:65389528:65393572:65393674:65387036:65387121:65394040:65394099	MXE	Experiment_1
ENSG00000126391	FRMD8	0	0	0.064	0.12	0.096	0.029	0.356	0.387	0.653	0.435	-0.38	chr11:+:65389384:65389528:65393572:65393674:65387036:65387121:65394040:65394099	MXE	Experiment_1
ENSG00000149761	NUDT22	3.68761e-12	2.40648e-10	0.272	0.208	0.219	0.214	0.027	0.077	0.034	0.118	0.164	chr11:+:64227567:64227666:64229246:64229344:64226289:64226427:64229477:64229571	MXE	Experiment_1
ENSG00000185475	TMEM179B	0	0	0.783	0.772	0.788	0.746	0.965	0.949	0.951	0.926	-0.175	chr11:+:62789022:62789210:62789291:62789426:62787414:62787527:62789885:62790246	MXE	Experiment_1
ENSG00000100429	HDAC10	4.69895e-06	9.71487e-05	0.347	0.282	0.242	0.229	0.545	0.486	0.346	0.445	-0.181	chr22:-:50248365:50248472:50249327:50249454:50248224:50248292:50249634:50249703	MXE	Experiment_1
ENSG00000100429	HDAC10	0.000295285	0.0036154	0.959	0.725	0.861	0.899	0.508	0.508	0.74	0.763	0.231	chr22:-:50249859:50249964:50250426:50250523:50248224:50248292:50250770:50250905	MXE	Experiment_1
ENSG00000100429	HDAC10	0	0	0.294	0.272	0.337	0.268	0.061	0.074	0.086	0.142	0.202	chr22:-:50249859:50249964:50250426:50250523:50249634:50249703:50250770:50250905	MXE	Experiment_1
ENSG00000100429	HDAC10	0	0	0.41	0.491	0.404	0.596	0.035	0.032	0.036	0.117	0.42	chr22:-:50250062:50250160:50250426:50250523:50249859:50249964:50250770:50250905	MXE	Experiment_1
ENSG00000213593	TMX2	1.32499e-05	0.000242569	0.765	0.811	0.679	0.75	0.881	0.848	1.0	1.0	-0.181	chr11:+:57737835:57738026:57738663:57738770:57737607:57737668:57739130:57739260	MXE	Experiment_1
ENSG00000151116	UEVLD	2.22045e-15	2.13007e-13	0.855	0.81	0.754	0.96	1.0	1.0	1.0	1.0	-0.155	chr11:-:18575346:18575412:18578723:18578808:18566346:18566482:18588612:18588681	MXE	Experiment_1
ENSG00000133805	AMPD3	0.000436381	0.00501256	0.113	0.0	0.0	0.0	0.0	0.169	0.583	0.101	-0.185	chr11:+:10484819:10485039:10487234:10487364:10461514:10461740:10493348:10493543	MXE	Experiment_1
ENSG00000133805	AMPD3	0.00157242	0.0145882	0.106	0.0	0.0	0.0	0.0	0.114	0.597	0.129	-0.183	chr11:+:10484905:10485039:10487234:10487364:10482062:10482225:10493348:10493543	MXE	Experiment_1
ENSG00000107290	SETX	8.6656e-10	3.91196e-08	0.536	0.657	0.632	0.691	0.408	0.486	0.436	0.422	0.191	chr9:-:132269614:132269702:132271709:132271808:132261355:132264985:132275255:132275382	MXE	Experiment_1
ENSG00000171097	CCBL1	2.50113e-06	5.6455e-05	0.393	0.188	0.167	0.279	0.111	0.0	0.158	0.0	0.19	chr9:-:128842653:128842801:128845352:128845411:128838217:128838367:128881896:128881945	MXE	Experiment_1
ENSG00000136828	RALGPS1	0.00424935	0.0333721	0.571	0.694	0.226	0.488	0.117	0.254	0.396	0.28	0.233	chr9:+:126977694:126977745:127034430:127034514:126965843:126965951:127050042:127050132	MXE	Experiment_1
ENSG00000166167	BTRC	0.0045404	0.0350552	0.45	0.692	0.433	0.558	0.333	0.342	0.203	0.518	0.184	chr10:+:101461980:101462058:101479367:101479457:101430344:101430452:101521638:101521870	MXE	Experiment_1
ENSG00000119414	PPP6C	0.00308953	0.0257666	0.752	1.0	1.0	1.0	0.611	1.0	0.669	0.747	0.181	chr9:-:125153905:125153985:125158240:125158382:125146573:125149921:125171084:125171180	MXE	Experiment_1
ENSG00000155313	USP25	0	0	0.559	0.594	0.777	0.776	0.145	0.0	0.0	0.0	0.64	chr21:+:15847662:15847776:15849776:15849872:15842397:15842540:15864267:15864446	MXE	Experiment_1
ENSG00000119522	DENND1A	0.000589696	0.00646509	0.511	0.274	0.4	0.153	0.213	0.153	0.156	0.099	0.179	chr9:-:123769513:123769563:123878950:123879021:123757702:123757822:123929888:123930107	MXE	Experiment_1
ENSG00000175764	TTLL11	0.00472736	0.0362507	0.507	0.602	0.64	0.353	0.219	0.165	0.468	0.426	0.206	chr9:-:121989194:121989770:122031722:122031856:121974883:121974979:122039271:122039368	MXE	Experiment_1
ENSG00000196739	COL27A1	0.000430822	0.00496442	0.909	0.73	0.731	0.538	0.807	0.919	0.85	0.942	-0.152	chr9:+:114250614:114250668:114252592:114252653:114245865:114245910:114252878:114252932	MXE	Experiment_1
ENSG00000234323	RP11-308N19.1	0.00502783	0.0380829	0.62	0.814	0.648	0.0	0.0	0.483	0.0	0.154	0.361	chr9:+:106279100:106279190:106500356:106500505:106278391:106278472:106558471:106558583	MXE	Experiment_1
ENSG00000186815	TPCN1	0.000896968	0.00919948	0.469	0.343	0.384	0.367	0.72	0.446	0.515	0.559	-0.169	chr12:+:113284580:113284637:113284717:113284771:113280150:113280195:113285888:113285961	MXE	Experiment_1
ENSG00000141524	TMC6	4.27143e-05	0.000685787	0.702	0.81	0.728	0.846	0.649	0.678	0.555	0.582	0.156	chr17:-:78120652:78120832:78121012:78121164:78119296:78119392:78121555:78121711	MXE	Experiment_1
ENSG00000164162	ANAPC10	0.000287439	0.00353967	0.673	0.58	0.791	0.651	0.419	0.358	0.356	0.665	0.224	chr4:-:145081659:145081750:145095984:145096111:144995195:144995603:145098130:145098191	MXE	Experiment_1
ENSG00000251432	RP11-420A23.1	0.00309962	0.0258113	0.375	0.565	0.224	0.661	0.0	0.204	0.15	0.245	0.306	chr4:+:128511410:128511645:128515856:128515998:128483328:128483487:128518755:128519394	MXE	Experiment_1
ENSG00000153113	CAST	3.53827e-11	1.99662e-09	0.463	0.476	0.615	0.37	0.657	0.78	0.803	0.733	-0.262	chr5:+:96695835:96695907:96722638:96722698:96675538:96675601:96726793:96726859	MXE	Experiment_1
ENSG00000153113	CAST	0	0	0.897	0.839	0.855	0.807	0.482	0.464	0.491	0.516	0.361	chr5:+:96695835:96695907:96722638:96722698:96675538:96675601:96727488:96727530	MXE	Experiment_1
ENSG00000153113	CAST	0	0	0.536	0.552	0.551	0.509	0.893	0.894	0.903	0.858	-0.35	chr5:+:96722638:96722698:96726793:96726859:96695784:96695907:96727488:96727530	MXE	Experiment_1
ENSG00000153113	CAST	0	0	0.085	0.131	0.084	0.066	0.238	0.362	0.372	0.256	-0.215	chr5:+:96727488:96727530:96729152:96729209:96695784:96695907:96729611:96729725	MXE	Experiment_1
ENSG00000153113	CAST	0	0	0.221	0.268	0.246	0.191	0.66	0.706	0.744	0.727	-0.478	chr5:+:96727488:96727530:96729152:96729209:96722638:96722698:96729611:96729725	MXE	Experiment_1
ENSG00000153113	CAST	0	0	0.615	0.516	0.766	0.467	0.937	0.943	0.899	0.937	-0.338	chr5:+:96727488:96727530:96729611:96729725:96722638:96722698:96736171:96736240	MXE	Experiment_1
ENSG00000153113	CAST	0	0	0.114	0.083	0.089	0.081	0.32	0.269	0.315	0.391	-0.232	chr5:+:96729611:96729725:96736171:96736240:96727488:96727530:96737848:96737947	MXE	Experiment_1
ENSG00000005059	CCDC109B	0.00172285	0.0157029	0.923	1.0	0.758	0.47	0.592	0.683	0.542	0.629	0.176	chr4:+:109659010:109659086:109660194:109660365:109560204:109560436:109664289:109664394	MXE	Experiment_1
ENSG00000188517	COL25A1	1.39233e-12	9.43931e-11	0.744	0.691	0.679	0.76	1.0	1.0	1.0	0.907	-0.258	chr4:-:108941365:108941437:108942208:108942268:108940538:108940646:108974366:108974393	MXE	Experiment_1
ENSG00000128881	TTBK2	0.00583635	0.042788	0.379	0.559	0.428	0.544	0.567	0.802	0.685	0.552	-0.174	chr15:-:42817031:42817097:42827927:42828032:42811687:42811780:42829937:42830078	MXE	Experiment_1
ENSG00000164136	IL15	0.00194829	0.0174184	0.0	0.272	0.348	0.434	0.138	0.193	0.0	0.08	0.161	chr4:+:141656185:141656307:141719365:141719476:141636601:141637224:141720468:141720566	MXE	Experiment_1
ENSG00000273003	ARL2-SNX15	0	0	0.238	0.305	0.263	0.417	0.034	0.111	0.066	0.069	0.236	chr11:+:65032430:65032551:65034846:65034962:65027317:65027636:65035058:65035206	MXE	Experiment_1
ENSG00000115380	EFEMP1	0.0054592	0.0406443	0.671	0.786	0.63	0.75	0.472	0.343	0.0	0.518	0.376	chr2:-:55876622:55876742:55877745:55877865:55874945:55875065:55881611:55881734	MXE	Experiment_1
ENSG00000183077	AFMID	3.07582e-08	1.06714e-06	0.311	0.466	0.267	0.492	0.098	0.31	0.165	0.105	0.214	chr17:+:78190969:78191060:78202498:78202603:78187316:78187433:78202702:78202751	MXE	Experiment_1
ENSG00000183077	AFMID	0.00370937	0.0299182	0.461	0.617	0.476	0.726	0.185	0.496	0.337	0.505	0.189	chr17:+:78202702:78202751:78205945:78206050:78190969:78191060:78206910:78207187	MXE	Experiment_1
ENSG00000183077	AFMID	8.80516e-05	0.00128371	0.461	0.513	0.542	1.0	1.0	0.87	0.927	0.761	-0.261	chr17:+:78204827:78204900:78205439:78205518:78190969:78191060:78205945:78206050	MXE	Experiment_1
ENSG00000120693	SMAD9	9.67878e-06	0.000183677	0.387	0.286	0.302	0.0	0.6	0.412	0.625	0.595	-0.314	chr13:-:36865536:36865758:36872657:36872915:36853418:36853675:36879277:36879829	MXE	Experiment_1
ENSG00000120693	SMAD9	2.06085e-05	0.000362747	0.676	0.398	0.415	0.0	0.613	0.777	0.808	0.881	-0.398	chr13:-:36867272:36867383:36872657:36872915:36865536:36865758:36879277:36879875	MXE	Experiment_1
ENSG00000120693	SMAD9	8.32667e-15	7.53564e-13	1.0	1.0	0.893	1.0	0.471	0.4	0.182	0.571	0.567	chr13:-:36872657:36872915:36879277:36879875:36865536:36865758:36920115:36920238	MXE	Experiment_1
ENSG00000120693	SMAD9	0.00223657	0.0195582	0.5	0.789	0.556	0.829	0.423	0.216	0.167	0.585	0.321	chr13:-:36872657:36872915:36879277:36879875:36867272:36867383:36920115:36920272	MXE	Experiment_1
ENSG00000130635	COL5A1	0	0	0.645	0.74	0.685	0.754	0.528	0.475	0.524	0.513	0.196	chr9:+:134825791:134825904:134829975:134830044:134824599:134824855:134834970:134835204	MXE	Experiment_1
ENSG00000130635	COL5A1	0	0	0.385	0.258	0.325	0.217	0.708	0.829	0.705	0.755	-0.453	chr9:+:134829975:134830044:134830107:134830176:134823415:134823469:134834970:134835204	MXE	Experiment_1
ENSG00000130635	COL5A1	0	0	0.413	0.285	0.346	0.239	0.739	0.841	0.732	0.771	-0.45	chr9:+:134829975:134830044:134830107:134830176:134825791:134825904:134834970:134835204	MXE	Experiment_1
ENSG00000142794	NBPF3	2.94446e-05	0.000493384	0.183	0.473	0.0	0.0	0.627	0.287	0.515	0.385	-0.289	chr1:+:21466086:21466156:21468440:21468585:21444947:21445219:21468687:21468894	MXE	Experiment_1
ENSG00000142794	NBPF3	4.05009e-13	2.92445e-11	0.0	0.0	0.0	0.0	0.486	0.146	0.276	0.0	-0.227	chr1:+:21468687:21468897:21470631:21470734:21444947:21445219:21471568:21471783	MXE	Experiment_1
ENSG00000183137	CEP57L1	0.00501539	0.0380037	0.0	0.346	0.273	0.279	0.481	0.394	0.375	0.4	-0.188	chr6:+:109140420:109140675:109145218:109145381:109095162:109095251:109146757:109146937	MXE	Experiment_1
ENSG00000126522	ASL	0.00392161	0.0312719	0.596	0.36	0.491	0.354	0.55	0.595	0.683	0.606	-0.158	chr7:+:66086743:66086821:66087333:66087386:66086584:66086662:66087728:66087791	MXE	Experiment_1
ENSG00000109736	MFSD10	6.65667e-06	0.000131124	0.956	0.398	0.721	0.403	0.8	1.0	0.944	1.0	-0.316	chr4:-:2932350:2932512:2932599:2932690:2931374:2931465:2933105:2933177	MXE	Experiment_1
ENSG00000111907	TPD52L1	3.04058e-08	1.05682e-06	0.514	1.0	0.598	0.749	0.416	0.206	0.097	0.213	0.482	chr6:+:125253716:125253755:125257097:125257158:125252021:125252036:125262833:125263497	MXE	Experiment_1
ENSG00000079102	RUNX1T1	0.00309476	0.0257932	0.59	0.726	0.433	0.343	0.715	0.68	0.729	0.685	-0.179	chr8:-:92014578:92014820:92017225:92017363:92011001:92011091:92075964:92076137	MXE	Experiment_1
ENSG00000095066	HOOK2	0.000582359	0.00639195	0.461	0.656	0.671	0.671	0.884	0.75	0.731	0.75	-0.164	chr19:-:12774634:12774741:12774811:12774897:12772993:12773044:12778299:12778420	MXE	Experiment_1
ENSG00000153157	SYCP2L	0.00179124	0.0162413	0.091	0.406	0.406	0.136	0.064	0.05	0.206	0.0	0.18	chr6:+:10902874:10902963:10907541:10907684:10902676:10902762:10910147:10910200	MXE	Experiment_1
ENSG00000152601	MBNL1	0	0	0.04	0.126	0.012	0.083	0.359	0.286	0.369	0.305	-0.264	chr3:+:152455541:152455577:152456266:152456361:152447619:152447773:152459270:152459345	MXE	Experiment_1
ENSG00000161013	MGAT4B	4.54922e-06	9.44603e-05	0.527	0.591	0.567	0.731	0.429	0.469	0.448	0.471	0.15	chr5:-:179799202:179799250:179799505:179799636:179798927:179799121:179799953:179800068	MXE	Experiment_1
ENSG00000125454	SLC25A19	0.00313625	0.0260485	0.373	0.451	0.386	0.495	0.635	0.515	0.494	0.796	-0.184	chr17:-:75278151:75278335:75283422:75283593:75277352:75277483:75286303:75286459	MXE	Experiment_1
ENSG00000196428	TSC22D2	6.08577e-05	0.000934093	0.481	0.599	0.721	0.797	0.547	0.304	0.425	0.305	0.254	chr3:+:150423048:150423120:150438197:150438354:150411178:150411308:150457075:150457127	MXE	Experiment_1
ENSG00000213064	SFT2D2	2.61705e-06	5.85207e-05	0.0	0.667	0.0	0.545	0.0	0.0	0.0	0.0	0.303	chr1:+:168235100:168235182:168236588:168236624:168231513:168231600:168236711:168236770	MXE	Experiment_1
ENSG00000172534	HCFC1	1.07196e-11	6.63442e-10	0.647	0.629	0.692	0.843	0.484	0.48	0.482	0.425	0.235	chrX:-:153956190:153956411:153956624:153956763:153954065:153955542:153956917:153957060	MXE	Experiment_1
ENSG00000172534	HCFC1	0	0	0.701	0.717	0.64	0.493	0.992	1.0	0.982	0.969	-0.348	chrX:-:153956624:153956763:153956917:153957060:153954065:153955542:153957313:153957533	MXE	Experiment_1
ENSG00000172534	HCFC1	2.80833e-05	0.000472637	0.537	0.543	0.541	0.728	0.472	0.422	0.435	0.406	0.154	chrX:-:153956624:153956763:153956917:153957060:153956190:153956411:153957313:153957533	MXE	Experiment_1
ENSG00000069869	NEDD4	0.000392836	0.0045985	0.744	0.675	0.619	0.669	0.358	0.501	0.594	0.6	0.164	chr15:-:55869578:55869681:55873957:55874008:55862912:55863079:55924645:55924699	MXE	Experiment_1
ENSG00000105402	NAPA	1.73243e-06	4.05841e-05	0.973	0.943	0.966	1.0	0.41	0.758	1.0	0.839	0.219	chr19:-:47493415:47493493:47495549:47495596:47492014:47492119:47514842:47515058	MXE	Experiment_1
ENSG00000105402	NAPA	0	0	0.35	0.29	0.241	0.257	0.066	0.1	0.039	0.081	0.213	chr19:-:47493415:47493493:47495549:47495596:47492585:47493174:47514842:47515022	MXE	Experiment_1
ENSG00000114735	HEMK1	8.02616e-05	0.0011809	0.487	0.535	0.433	0.644	0.387	0.331	0.352	0.374	0.164	chr3:+:50577825:50577875:50578820:50578926:50577508:50577573:50579843:50579939	MXE	Experiment_1
ENSG00000157617	C2CD2	0.00109581	0.0108541	0.508	0.515	0.655	0.717	0.474	0.39	0.465	0.454	0.153	chr21:-:41899052:41899362:41901621:41901749:41885111:41889344:41905723:41905837	MXE	Experiment_1
ENSG00000172869	DMXL1	0.000425892	0.00492416	0.609	0.568	0.487	0.694	0.823	0.705	0.824	0.676	-0.167	chr5:+:119171777:119171969:119175260:119175337:119170189:119171280:119177356:119177484	MXE	Experiment_1
ENSG00000072110	ACTN1	0	0	0.255	0.199	0.258	0.152	0.896	0.913	0.935	0.879	-0.69	chr14:-:68878457:68878523:68878988:68879069:68877081:68877240:68879961:68880108	MXE	Experiment_1
ENSG00000108469	RECQL5	0.000851122	0.00880779	0.729	0.577	0.826	0.753	0.892	0.801	0.944	0.887	-0.16	chr17:-:75630778:75630837:75630973:75631010:75630183:75630277:75631149:75631249	MXE	Experiment_1
ENSG00000089682	RBM41	1.4155e-05	0.000257223	0.29	0.279	0.255	0.028	0.377	0.52	0.381	0.51	-0.234	chrX:-:107088435:107088839:107113396:107113468:107069254:107070425:107115351:107115556	MXE	Experiment_1
ENSG00000133961	NUMB	4.44475e-05	0.00070887	0.694	0.627	0.608	0.479	0.399	0.484	0.481	0.422	0.156	chr14:-:73323129:73323204:73355625:73355766:73297210:73297285:73366896:73366981	MXE	Experiment_1
ENSG00000124006	OBSL1	3.98003e-10	1.91861e-08	0.472	0.518	0.489	0.638	0.37	0.306	0.365	0.317	0.19	chr2:-:219556453:219556723:219557822:219558110:219555460:219556292:219559224:219559497	MXE	Experiment_1
ENSG00000072195	SPEG	5.41393e-07	1.44467e-05	0.474	0.48	0.469	0.311	0.602	0.615	0.537	0.638	-0.164	chr2:+:219444824:219444984:219447973:219449271:219444652:219444742:219451135:219451279	MXE	Experiment_1
ENSG00000135596	MICAL1	0.000739615	0.0078278	0.399	0.519	0.408	0.44	0.335	0.279	0.215	0.281	0.164	chr6:-:109447356:109447440:109447680:109447722:109447072:109447229:109447874:109447963	MXE	Experiment_1
ENSG00000144451	SPAG16	0.00298037	0.0250356	0.639	0.735	0.478	0.773	0.533	0.438	0.396	0.294	0.241	chr2:+:213340162:213340270:213350527:213350645:213317218:213317356:213364075:213364145	MXE	Experiment_1
ENSG00000077782	FGFR1	0	0	0.724	0.764	0.68	0.732	0.912	0.873	0.944	0.894	-0.181	chr8:-:38429681:38429948:38457355:38457534:38428345:38428435:38467671:38467845	MXE	Experiment_1
ENSG00000138443	ABI2	0.000165366	0.00223116	0.524	0.524	0.797	0.748	0.37	0.151	0.139	0.623	0.328	chr2:+:203380207:203380384:203391045:203391143:203328391:203328631:203395655:203395780	MXE	Experiment_1
ENSG00000138080	EMILIN1	0	0	0.559	0.604	0.634	0.688	0.31	0.385	0.386	0.366	0.26	chr2:+:27084990:27085008:27085159:27085297:27084414:27084531:27085677:27086403	MXE	Experiment_1
ENSG00000128641	MYO1B	2.05406e-11	1.19422e-09	0.558	0.584	0.536	0.754	0.396	0.379	0.324	0.286	0.262	chr2:+:191396428:191396497:191400381:191400468:191393072:191393222:191408114:191408189	MXE	Experiment_1
ENSG00000128641	MYO1B	0	0	0.436	0.365	0.4	0.474	0.17	0.253	0.215	0.23	0.202	chr2:+:191400748:191400835:191402631:191402718:191400381:191400468:191408114:191408189	MXE	Experiment_1
ENSG00000237298	TTN-AS1	3.31925e-05	0.000549941	0.342	0.28	0.197	0.124	0.648	0.438	0.726	0.286	-0.289	chr2:+:178535731:178535828:178591138:178591314:178523451:178523636:178597595:178597681	MXE	Experiment_1
ENSG00000177943	MAMDC4	1.80001e-05	0.000321256	0.783	0.65	0.727	0.706	0.795	0.957	0.77	0.956	-0.153	chr9:+:136856017:136856149:136856463:136856575:136855731:136855848:136856709:136856826	MXE	Experiment_1
ENSG00000177943	MAMDC4	0.00614975	0.0445915	0.545	0.395	0.638	0.415	0.193	0.193	0.531	0.273	0.201	chr9:+:136858399:136858546:136858718:136858853:136857978:136858097:136859004:136859132	MXE	Experiment_1
ENSG00000119487	MAPKAP1	0.00523655	0.0392915	0.611	0.814	0.49	0.582	0.429	0.318	0.572	0.521	0.164	chr9:-:125585554:125585727:125657650:125657799:125543058:125543168:125706970:125707177	MXE	Experiment_1
ENSG00000123600	METTL8	0.00463372	0.0356752	0.096	0.119	0.224	0.267	0.505	0.099	0.49	0.411	-0.2	chr2:-:171360421:171360513:171414602:171414726:171339183:171339554:171433882:171434087	MXE	Experiment_1
ENSG00000114120	SLC25A36	0.00378343	0.0304101	0.33	0.116	0.357	0.113	0.728	0.189	0.703	0.491	-0.299	chr3:+:140966347:140966434:140966999:140967036:140963126:140963227:140970926:140970993	MXE	Experiment_1
ENSG00000105486	LIG1	0.000162104	0.00219487	0.654	0.619	0.618	0.598	0.557	0.324	0.399	0.326	0.221	chr19:-:48151231:48151339:48153871:48153967:48150087:48150210:48157013:48157140	MXE	Experiment_1
ENSG00000144040	SFXN5	0.00254334	0.0218426	0.588	0.47	0.612	0.735	0.649	0.37	0.289	0.196	0.225	chr2:-:72968447:72968533:72971569:72971685:72961130:72961248:72988257:72988348	MXE	Experiment_1
ENSG00000158882	TOMM40L	1.65224e-06	3.91356e-05	0.77	0.626	0.796	0.716	0.903	0.936	0.82	1.0	-0.188	chr1:+:161226887:161226955:161227257:161227350:161226354:161226604:161227883:161227989	MXE	Experiment_1
ENSG00000105662	CRTC1	1.87465e-09	7.97495e-08	0.756	0.732	0.766	0.801	0.365	0.513	0.47	0.657	0.263	chr19:+:18771441:18771546:18774899:18774986:18768484:18768793:18775640:18775821	MXE	Experiment_1
ENSG00000151743	AMN1	2.03453e-07	5.96857e-06	0.244	0.209	0.436	0.125	0.039	0.054	0.0	0.097	0.206	chr12:-:31709292:31709425:31714881:31714951:31701862:31702007:31719217:31719356	MXE	Experiment_1
ENSG00000145362	ANK2	0	0	0.101	0.0	0.0	0.167	0.493	0.438	0.351	0.383	-0.349	chr4:+:113373089:113373173:113374763:113374946:113369513:113369805:113381456:113383732	MXE	Experiment_1
ENSG00000076201	PTPN23	0	0	0.328	0.255	0.353	0.282	0.128	0.057	0.106	0.11	0.204	chr3:+:47405004:47405081:47405748:47405798:47396142:47396217:47405914:47406046	MXE	Experiment_1
ENSG00000144152	FBLN7	0.00019078	0.00250534	0.455	0.355	0.511	0.467	0.099	0.317	0.0	0.41	0.241	chr2:+:112175713:112175839:112181738:112181876:112165000:112165171:112182790:112182928	MXE	Experiment_1
ENSG00000067066	SP100	3.59023e-06	7.67918e-05	0.54	0.42	0.328	0.434	0.31	0.253	0.13	0.195	0.209	chr2:+:230507992:230508031:230511124:230511166:230506302:230506445:230539266:230539382	MXE	Experiment_1
ENSG00000130779	CLIP1	0.00264386	0.0225345	0.851	0.716	0.902	0.728	0.599	0.532	0.778	0.449	0.21	chr12:-:122347374:122347479:122351110:122351143:122340752:122341697:122352725:122352786	MXE	Experiment_1
ENSG00000272752	STAG3L5P-PVRIG2P-PILRB	5.32907e-15	4.89204e-13	0.779	0.649	0.764	0.686	0.895	0.888	0.953	0.925	-0.196	chr7:+:100353209:100353270:100353372:100353483:100352996:100353123:100355142:100355240	MXE	Experiment_1
ENSG00000272752	STAG3L5P-PVRIG2P-PILRB	2.51036e-07	7.18862e-06	0.257	0.264	0.307	0.127	0.448	0.376	0.515	0.417	-0.2	chr7:+:100353209:100353270:100355142:100355240:100352996:100353123:100356749:100356883	MXE	Experiment_1
ENSG00000272752	STAG3L5P-PVRIG2P-PILRB	4.9956e-05	0.000783052	0.439	0.469	0.367	0.339	0.554	0.547	0.55	0.562	-0.15	chr7:+:100353372:100353483:100356749:100356883:100353209:100353270:100358219:100358366	MXE	Experiment_1
ENSG00000182985	CADM1	2.07449e-11	1.20245e-09	0.399	0.224	0.316	0.897	0.961	0.98	0.892	1.0	-0.499	chr11:-:115190887:115190941:115198405:115198438:115178643:115178775:115209573:115209657	MXE	Experiment_1
ENSG00000007341	ST7L	1.16101e-08	4.33367e-07	0.483	0.768	0.535	0.772	0.926	0.89	1.0	1.0	-0.315	chr1:-:112582374:112582472:112591524:112591603:112578344:112578417:112597970:112598086	MXE	Experiment_1
ENSG00000007341	ST7L	1.78968e-13	1.35719e-11	0.235	0.257	0.361	0.167	0.07	0.0	0.0	0.0	0.237	chr1:-:112583971:112584126:112597970:112598086:112582374:112582472:112610840:112611003	MXE	Experiment_1
ENSG00000168803	ADAL	2.55099e-05	0.000432744	0.931	0.867	0.67	0.641	0.419	0.478	0.654	0.346	0.303	chr15:+:43335695:43335826:43336625:43336686:43334937:43335170:43340264:43340352	MXE	Experiment_1
ENSG00000063978	RNF4	2.3229e-05	0.000400423	0.706	0.342	0.431	0.625	0.474	0.246	0.0	0.048	0.334	chr4:+:2497006:2497121:2511955:2511965:2469103:2469258:2512437:2512597	MXE	Experiment_1
ENSG00000188501	LCTL	0.000265311	0.00329894	0.689	0.32	0.404	0.476	0.235	0.086	0.0	0.298	0.317	chr15:-:66552983:66553258:66557721:66557883:66552042:66552169:66561186:66561315	MXE	Experiment_1
ENSG00000176261	ZBTB8OS	9.03047e-06	0.000172913	0.825	0.639	0.786	0.869	1.0	0.853	0.937	1.0	-0.168	chr1:-:32631826:32631879:32634767:32634792:32627571:32627865:32650432:32650535	MXE	Experiment_1
ENSG00000176261	ZBTB8OS	0.00073021	0.00775308	0.819	0.451	0.585	0.838	1.0	0.769	0.932	0.866	-0.219	chr1:-:32633644:32633727:32634767:32634792:32627571:32627865:32650432:32650535	MXE	Experiment_1
ENSG00000143434	SEMA6C	0.000235012	0.00298407	0.487	0.449	0.499	0.239	0.14	0.307	0.223	0.107	0.224	chr1:-:151137985:151138105:151138315:151138406:151137710:151137799:151139424:151139481	MXE	Experiment_1
ENSG00000168397	ATG4B	1.64601e-09	7.08079e-08	0.323	0.65	0.39	0.681	0.083	0.236	0.049	0.181	0.374	chr2:+:241651883:241651974:241653306:241653369:241651263:241651335:241653511:241653610	MXE	Experiment_1
ENSG00000138798	EGF	0.000983716	0.00992823	0.292	0.538	0.222	0.396	0.533	0.522	0.663	0.715	-0.246	chr4:+:109993246:109993369:109994732:109994880:109988583:109988709:109999678:109999846	MXE	Experiment_1
ENSG00000138798	EGF	0.000504379	0.00564917	0.505	0.686	0.375	0.686	0.677	0.884	0.621	1.0	-0.232	chr4:+:109993246:109993369:109994732:109994880:109988583:109988709:110004504:110004622	MXE	Experiment_1
ENSG00000138798	EGF	0.00334053	0.0275307	0.204	0.509	0.232	0.437	0.584	0.576	0.414	0.556	-0.187	chr4:+:109993246:109993369:109999678:109999846:109988583:109988709:110004504:110004622	MXE	Experiment_1
ENSG00000214046	SMIM7	0.000856164	0.00885518	0.858	1.0	0.817	0.373	0.806	1.0	1.0	1.0	-0.19	chr19:-:16654034:16654125:16659394:16659447:16630996:16631724:16659958:16660000	MXE	Experiment_1
ENSG00000196923	PDLIM7	0	0	0.774	0.638	0.776	0.528	0.948	0.978	0.952	0.98	-0.286	chr5:-:177491403:177491420:177491806:177491976:177491009:177491146:177492404:177492435	MXE	Experiment_1
ENSG00000137070	IL11RA	6.90395e-05	0.0010389	0.693	0.701	0.688	0.778	0.649	0.415	0.593	0.592	0.153	chr9:+:34655604:34655665:34656738:34656908:34655217:34655317:34657034:34657149	MXE	Experiment_1
ENSG00000137070	IL11RA	1.17335e-11	7.21535e-10	0.356	0.419	0.348	0.593	0.143	0.042	0.075	0.241	0.304	chr9:+:34657034:34657149:34657302:34657335:34655604:34655665:34657420:34657442	MXE	Experiment_1
ENSG00000137070	IL11RA	0	0	0.181	0.172	0.244	0.278	0.046	0.02	0.028	0.087	0.173	chr9:+:34657034:34657149:34657420:34657587:34655604:34655665:34658519:34658683	MXE	Experiment_1
ENSG00000161202	DVL3	1.03453e-06	2.57438e-05	0.469	0.499	0.495	0.685	0.398	0.319	0.337	0.388	0.176	chr3:+:184166605:184166673:184166825:184166975:184166445:184166522:184167579:184167711	MXE	Experiment_1
ENSG00000161202	DVL3	0	0	0.131	0.147	0.155	0.31	0.002	0.0	0.006	0.003	0.183	chr3:+:184167579:184167711:184167897:184168065:184166605:184166673:184170005:184170221	MXE	Experiment_1
ENSG00000172366	FAM195A	4.25636e-06	8.93278e-05	0.192	0.428	0.241	0.162	0.118	0.13	0.117	0.041	0.154	chr16:+:647416:647544:647782:647884:641812:642043:648119:648474	MXE	Experiment_1
ENSG00000141959	PFKL	3.59261e-09	1.46967e-07	0.453	0.394	0.444	0.297	0.581	0.555	0.539	0.571	-0.165	chr21:+:44311005:44311083:44312104:44312294:44306680:44306754:44312977:44313143	MXE	Experiment_1
ENSG00000115414	FN1	0	0	0.523	0.541	0.528	0.583	0.846	0.761	0.836	0.78	-0.262	chr2:-:215392930:215393203:215394527:215394719:215391631:215391814:215397679:215397848	MXE	Experiment_1
ENSG00000071564	TCF3	2.57572e-14	2.12093e-12	0.516	0.499	0.55	0.56	0.415	0.332	0.318	0.257	0.201	chr19:-:1612206:1612430:1615284:1615520:1611703:1611849:1615685:1615821	MXE	Experiment_1
ENSG00000071564	TCF3	0	0	0.432	0.437	0.449	0.495	0.312	0.257	0.222	0.183	0.21	chr19:-:1612206:1612433:1615284:1615520:1609289:1611849:1615685:1615821	MXE	Experiment_1
ENSG00000188917	TRMT2B	0.00078918	0.00827841	0.4	0.476	0.312	0.591	0.0	0.13	0.229	0.426	0.248	chrX:-:101042041:101042312:101051250:101051733:101041316:101041371:101051816:101052083	MXE	Experiment_1
ENSG00000203705	TATDN3	7.10905e-07	1.8308e-05	0.811	0.603	0.632	0.721	0.826	0.844	0.877	0.873	-0.163	chr1:+:212804595:212804651:212807735:212807848:212804319:212804429:212812250:212812328	MXE	Experiment_1
ENSG00000136044	APPL2	1.6303e-08	5.92406e-07	0.22	0.262	0.349	0.268	0.465	0.397	0.415	0.433	-0.153	chr12:-:105176875:105177016:105177225:105177262:105176034:105176082:105188272:105188396	MXE	Experiment_1
ENSG00000117682	DHDDS	2.69118e-13	1.99326e-11	0.318	0.363	0.248	0.319	0.533	0.451	0.526	0.463	-0.181	chr1:+:26442730:26442873:26446315:26446432:26438167:26438284:26447558:26447660	MXE	Experiment_1
ENSG00000117682	DHDDS	7.1172e-05	0.00106597	0.596	0.583	0.524	0.801	0.949	0.712	0.82	0.723	-0.175	chr1:+:26442730:26442873:26446315:26446432:26438167:26438284:26457790:26457905	MXE	Experiment_1
ENSG00000117682	DHDDS	0	0	0.293	0.235	0.211	0.29	0.468	0.459	0.461	0.469	-0.207	chr1:+:26442730:26442873:26447558:26447660:26438167:26438284:26457790:26457905	MXE	Experiment_1
ENSG00000102024	PLS3	0.0013588	0.0129443	0.417	0.389	0.527	0.161	0.368	0.779	0.84	0.626	-0.28	chrX:+:115610802:115610921:115614152:115614534:115610242:115610323:115622245:115622409	MXE	Experiment_1
ENSG00000239521	GATS	0.00125331	0.0121261	0.761	1.0	0.649	0.424	0.52	0.377	0.486	0.52	0.233	chr7:-:100222596:100222720:100223569:100223698:100200652:100202603:100223881:100224075	MXE	Experiment_1
ENSG00000111652	COPS7A	8.49514e-09	3.25325e-07	0.732	0.757	0.665	0.807	0.552	0.515	0.571	0.662	0.165	chr12:+:6724613:6724818:6727925:6728001:6723740:6724179:6728222:6728311	MXE	Experiment_1
ENSG00000111652	COPS7A	3.52224e-09	1.44397e-07	0.674	0.713	0.567	0.744	0.411	0.432	0.447	0.559	0.212	chr12:+:6724613:6724818:6727925:6728001:6724078:6724250:6728222:6728311	MXE	Experiment_1
ENSG00000141127	PRPSAP2	0.000978764	0.00988346	0.0	0.171	0.471	0.639	0.0	0.118	0.0	0.106	0.264	chr17:+:18857783:18857853:18859339:18859475:18856341:18856476:18865468:18865564	MXE	Experiment_1
ENSG00000166833	NAV2	0.00359352	0.0291958	0.184	0.325	1.0	0.518	0.233	0.091	0.184	0.0	0.38	chr11:+:20049835:20049901:20051288:20051333:20048727:20049195:20054079:20054240	MXE	Experiment_1
ENSG00000082397	EPB41L3	1.04313e-05	0.000196404	0.695	0.422	0.443	0.465	0.735	0.775	0.93	0.81	-0.306	chr18:-:5398020:5398143:5400968:5401043:5397392:5397426:5406776:5406968	MXE	Experiment_1
ENSG00000180178	FAR2P1	7.56581e-05	0.00112145	0.511	0.313	0.482	0.304	0.689	0.801	0.582	0.518	-0.245	chr2:-:130034710:130034831:130035133:130035262:130034309:130034377:130039133:130039178	MXE	Experiment_1
ENSG00000180178	FAR2P1	8.18475e-06	0.000157822	0.855	1.0	0.589	0.715	0.352	0.25	0.403	0.589	0.391	chr2:-:130035133:130035262:130039133:130039178:130034309:130034377:130040389:130040560	MXE	Experiment_1
ENSG00000196924	FLNA	0	0	0.851	0.805	0.842	0.74	0.971	0.973	0.963	0.968	-0.159	chrX:-:154353914:154354043:154354150:154354291:154353295:154353457:154354380:154354483	MXE	Experiment_1
ENSG00000143786	CNIH3	1.85884e-05	0.000329915	0.541	0.479	0.482	0.129	0.0	0.0	0.162	0.0	0.367	chr1:+:224546828:224546939:224566198:224566264:224515740:224515876:224583163:224583267	MXE	Experiment_1
ENSG00000136270	TBRG4	6.89669e-10	3.18077e-08	0.225	0.3	0.283	0.378	0.234	0.143	0.107	0.068	0.158	chr7:-:45102346:45102491:45103332:45103443:45101824:45102070:45105440:45105764	MXE	Experiment_1
ENSG00000196236	XPNPEP3	3.75649e-05	0.000610314	0.317	0.231	0.329	0.371	0.44	0.479	0.73	0.621	-0.256	chr22:+:40868998:40869115:40881769:40882177:40857097:40857245:40886312:40886515	MXE	Experiment_1
ENSG00000186868	MAPT	0.00128113	0.0123347	0.773	1.0	0.788	0.083	0.049	0.139	0.454	0.271	0.433	chr17:+:45971858:45971945:45978374:45978440:45962320:45962470:45987039:45987095	MXE	Experiment_1
ENSG00000162385	MAGOH	0	0	0.676	0.695	0.727	0.736	0.546	0.548	0.539	0.527	0.168	chr1:-:53228871:53228954:53233541:53233652:53226891:53227144:53235576:53235635	MXE	Experiment_1
ENSG00000198198	SZT2	0.000498294	0.00559407	0.601	0.631	0.737	0.579	0.436	0.426	0.555	0.515	0.154	chr1:+:43422082:43422225:43422479:43422632:43421173:43421303:43422768:43422883	MXE	Experiment_1
ENSG00000172113	NME6	1.33738e-05	0.000244605	0.943	1.0	0.747	0.931	0.782	0.339	0.672	0.621	0.302	chr3:-:48296726:48296829:48298426:48298523:48296118:48296236:48301352:48301387	MXE	Experiment_1
ENSG00000118690	ARMC2	0.000366075	0.00433644	0.729	0.845	0.586	0.729	0.51	0.589	0.574	0.338	0.219	chr6:+:108858198:108858271:108868823:108868995:108854224:108854485:108876142:108876350	MXE	Experiment_1
ENSG00000140474	ULK3	1.98236e-06	4.56064e-05	0.706	0.677	0.83	0.813	0.5	0.552	0.521	0.696	0.189	chr15:-:74838151:74838192:74838265:74838344:74837750:74837798:74838439:74838504	MXE	Experiment_1
ENSG00000160087	UBE2J2	0.00276001	0.0234204	0.101	0.14	0.15	0.0	0.416	0.459	0.081	0.17	-0.184	chr1:-:1264782:1264830:1266097:1266290:1263345:1263386:1267861:1267992	MXE	Experiment_1
ENSG00000115459	ELMOD3	1.24055e-06	3.02815e-05	0.0	0.49	0.191	0.0	0.0	0.0	0.0	0.0	0.17	chr2:+:85371085:85371209:85377343:85377474:85363096:85363166:85387097:85387225	MXE	Experiment_1
ENSG00000138750	NUP54	0.000149075	0.00204735	0.305	0.278	0.359	0.508	0.084	0.228	0.156	0.314	0.167	chr4:-:76124648:76124756:76130655:76130749:76118074:76118194:76132522:76132719	MXE	Experiment_1
ENSG00000163681	SLMAP	3.37233e-10	1.65902e-08	0.779	0.777	0.725	0.849	0.634	0.607	0.671	0.591	0.157	chr3:+:57864806:57864857:57871635:57871698:57864547:57864716:57890040:57890100	MXE	Experiment_1
ENSG00000144504	ANKMY1	0.000418309	0.00485228	0.353	0.24	0.36	0.307	0.326	0.894	0.842	0.639	-0.36	chr2:-:240509347:240509455:240511860:240512001:240507559:240507691:240512801:240512942	MXE	Experiment_1
ENSG00000117155	SSX2IP	4.996e-15	4.60833e-13	0.845	0.848	0.809	0.811	0.637	0.531	0.608	0.582	0.239	chr1:-:84650361:84650527:84651882:84651997:84643706:84647607:84655831:84656005	MXE	Experiment_1
ENSG00000075151	EIF4G3	0.00195822	0.0174827	0.394	0.352	0.538	0.26	0.394	0.637	0.608	0.74	-0.209	chr1:-:20997600:20997633:21001198:21001312:20981047:20981227:21002712:21002808	MXE	Experiment_1
ENSG00000077454	LRCH4	0	0	0.169	0.182	0.105	0.284	0.039	0.013	0.027	0.015	0.162	chr7:-:100576693:100576777:100576901:100577005:100576237:100576323:100577272:100577389	MXE	Experiment_1
ENSG00000077454	LRCH4	0	0	0.465	0.421	0.41	0.621	0.048	0.059	0.123	0.068	0.405	chr7:-:100577085:100577154:100577272:100577389:100576901:100577005:100577663:100577740	MXE	Experiment_1
ENSG00000077454	LRCH4	0	0	0.737	0.685	0.729	0.489	0.981	0.962	0.938	0.974	-0.304	chr7:-:100577272:100577389:100577496:100577558:100576901:100577005:100577663:100577740	MXE	Experiment_1
ENSG00000143363	PRUNE	1.87406e-06	4.34773e-05	0.386	0.322	0.271	0.349	0.583	0.458	0.475	0.567	-0.189	chr1:+:151018466:151018669:151027232:151027327:151017811:151017904:151033805:151035713	MXE	Experiment_1
ENSG00000182670	TTC3	0	0	0.25	0.317	0.32	0.257	0.822	0.759	0.883	0.852	-0.543	chr21:+:37157160:37157214:37158130:37158203:37156654:37156906:37159698:37159745	MXE	Experiment_1
ENSG00000086015	MAST2	6.8177e-08	2.20953e-06	0.152	0.144	0.238	0.086	0.292	0.343	0.392	0.262	-0.167	chr1:+:45882363:45882395:45959385:45959477:45829438:45829581:45997723:45997799	MXE	Experiment_1
ENSG00000198887	SMC5	0.000497737	0.00559109	0.684	0.75	0.719	0.833	0.652	0.434	0.714	0.484	0.175	chr9:+:70344143:70344269:70346604:70346649:70324020:70324143:70347065:70347161	MXE	Experiment_1
ENSG00000198887	SMC5	3.34691e-06	7.20693e-05	0.492	0.465	0.407	0.501	0.539	0.68	0.642	0.606	-0.15	chr9:+:70347612:70347717:70347918:70348038:70347065:70347161:70350113:70350293	MXE	Experiment_1
ENSG00000025423	HSD17B6	0.00119223	0.0116407	0.541	0.541	0.672	0.529	0.851	0.769	0.677	0.656	-0.168	chr12:+:56773833:56774165:56781973:56782232:56763203:56763414:56784852:56785016	MXE	Experiment_1
ENSG00000159214	CCDC24	0.000847732	0.00878217	0.459	0.365	0.393	0.205	0.559	0.568	0.583	0.512	-0.2	chr1:+:43995107:43995162:43995600:43995670:43993803:43993964:43995777:43995856	MXE	Experiment_1
ENSG00000115020	PIKFYVE	0.000850324	0.00880427	0.496	0.433	0.123	0.0	0.0	0.0	0.222	0.0	0.208	chr2:+:208274020:208274053:208276711:208276830:208273583:208273733:208285725:208285933	MXE	Experiment_1
ENSG00000178222	RNF212	0.000105406	0.0015092	0.36	0.294	0.66	0.618	0.75	0.752	0.766	0.739	-0.269	chr4:-:1081566:1081619:1085895:1085954:1079642:1079688:1090781:1090838	MXE	Experiment_1
ENSG00000219626	FAM228B	0.00347339	0.0283939	0.191	0.262	0.0	0.205	0.586	0.586	0.85	0.127	-0.373	chr2:+:24135118:24135187:24167626:24167683:24124162:24124460:24169355:24169496	MXE	Experiment_1
ENSG00000219626	FAM228B	0.000426045	0.00492416	0.0	0.636	0.34	0.436	0.0	0.508	0.0	0.0	0.226	chr2:+:24139369:24139450:24146747:24146835:24095140:24095229:24146929:24147086	MXE	Experiment_1
ENSG00000185379	RAD51D	3.37117e-08	1.1633e-06	0.212	0.145	0.207	0.128	0.362	0.506	0.364	0.3	-0.21	chr17:-:35106385:35106481:35118500:35118619:35101200:35101365:35119110:35119172	MXE	Experiment_1
ENSG00000185379	RAD51D	3.42765e-06	7.34781e-05	0.339	0.477	0.0	0.0	0.0	0.0	0.0	0.0	0.204	chr17:-:35107365:35107447:35119110:35119172:35106987:35107122:35121290:35121522	MXE	Experiment_1
ENSG00000131374	TBC1D5	0.00344538	0.028225	0.446	0.486	0.417	0.424	0.247	0.531	0.314	0.053	0.157	chr3:-:17508473:17508605:17623848:17623913:17406417:17406526:17742480:17742615	MXE	Experiment_1
ENSG00000131374	TBC1D5	0.00562162	0.0416273	0.731	0.65	0.781	0.903	0.286	0.864	0.141	0.522	0.313	chr3:-:17518901:17518995:17562018:17562142:17508473:17508605:17586352:17586557	MXE	Experiment_1
ENSG00000131374	TBC1D5	5.13823e-05	0.000802785	0.497	0.477	0.691	0.656	0.062	0.467	0.18	0.402	0.302	chr3:-:17518901:17518995:17562018:17562142:17508473:17508605:17623848:17623913	MXE	Experiment_1
ENSG00000131374	TBC1D5	0.00495299	0.0376498	0.438	0.6	0.758	0.906	0.657	0.491	0.366	0.318	0.217	chr3:-:17518901:17518995:17622647:17622765:17508473:17508605:17623848:17623913	MXE	Experiment_1
ENSG00000263072	ZNF213-AS1	0.00125538	0.0121339	0.684	0.75	1.0	0.538	0.5	0.394	0.642	0.2	0.309	chr16:-:3129247:3129653:3131746:3132103:3114967:3116519:3132849:3132942	MXE	Experiment_1
ENSG00000179818	PCBP1-AS1	8.48488e-12	5.31996e-10	1.0	0.712	0.523	0.791	1.0	1.0	1.0	1.0	-0.244	chr2:-:69988741:69988838:69996685:69996888:69963253:69963500:70018014:70018131	MXE	Experiment_1
ENSG00000179818	PCBP1-AS1	4.48135e-07	1.2144e-05	0.874	1.0	0.483	1.0	1.0	1.0	1.0	1.0	-0.161	chr2:-:69988741:69988838:69996685:69996888:69975558:69975635:70018014:70018131	MXE	Experiment_1
ENSG00000179818	PCBP1-AS1	0.000799422	0.00836696	0.302	0.17	1.0	0.156	0.132	0.0	0.0	0.17	0.331	chr2:-:69996685:69996888:70018014:70018131:69963253:69963500:70051202:70051305	MXE	Experiment_1
ENSG00000179818	PCBP1-AS1	0.000365608	0.00433533	0.224	0.231	0.621	0.142	0.11	0.0	0.0	0.115	0.248	chr2:-:69996685:69996888:70018014:70018131:69988741:69988838:70051202:70051305	MXE	Experiment_1
ENSG00000179818	PCBP1-AS1	1.91591e-06	4.43945e-05	0.61	0.866	0.695	0.793	0.925	1.0	1.0	0.688	-0.162	chr2:-:70018014:70018131:70032132:70032255:69963253:69963500:70051202:70051305	MXE	Experiment_1
ENSG00000179818	PCBP1-AS1	2.97789e-06	6.52401e-05	0.61	0.866	0.387	0.793	0.925	1.0	1.0	0.688	-0.239	chr2:-:70018014:70018131:70032132:70032255:69988741:69988838:70051202:70051305	MXE	Experiment_1
ENSG00000179818	PCBP1-AS1	0.00471279	0.0361534	0.378	0.091	0.295	0.217	0.482	0.503	0.201	0.475	-0.17	chr2:-:70051202:70051305:70055713:70055910:70018014:70018131:70059642:70059680	MXE	Experiment_1
ENSG00000179818	PCBP1-AS1	0.000154371	0.00210652	0.0	0.0	0.252	0.382	0.284	0.226	0.234	0.564	-0.168	chr2:-:70051202:70051305:70059642:70059680:70018014:70018131:70085546:70085624	MXE	Experiment_1
ENSG00000179818	PCBP1-AS1	2.81771e-06	6.22319e-05	0.0	0.0	0.213	0.225	0.27	0.283	0.197	0.66	-0.243	chr2:-:70051202:70051305:70059642:70059680:70032132:70032255:70085546:70085624	MXE	Experiment_1
ENSG00000234741	GAS5	8.99281e-15	8.10028e-13	0.17	0.173	0.131	0.131	0.274	0.354	0.474	0.349	-0.211	chr1:-:173865856:173866206:173866527:173866796:173865352:173865547:173866990:173867043	MXE	Experiment_1
ENSG00000234741	GAS5	0	0	0.099	0.132	0.092	0.104	0.247	0.29	0.388	0.284	-0.195	chr1:-:173866176:173866206:173866527:173866796:173865856:173865894:173866990:173867043	MXE	Experiment_1
ENSG00000055917	PUM2	0.00578741	0.0424941	0.455	0.515	0.69	0.614	0.439	0.481	0.347	0.343	0.166	chr2:-:20331716:20331937:20332966:20333063:20327309:20327378:20350596:20350702	MXE	Experiment_1
ENSG00000139350	NEDD1	1.00753e-12	6.92847e-11	0.363	0.361	0.113	0.0	0.0	0.0	0.0	0.0	0.209	chr12:+:96907603:96907624:96917620:96917737:96907229:96907300:96919984:96920118	MXE	Experiment_1
ENSG00000083544	TDRD3	0.00016358	0.00221173	0.191	0.118	0.0	0.221	0.308	0.293	0.216	0.415	-0.175	chr13:+:60444686:60444748:60460379:60460540:60439687:60439772:60467237:60467379	MXE	Experiment_1
ENSG00000114316	USP4	0.00215016	0.0188974	0.454	0.287	0.303	0.563	0.204	0.319	0.324	0.135	0.156	chr3:-:49305714:49305888:49310619:49310737:49302383:49302542:49324701:49324763	MXE	Experiment_1
ENSG00000152763	WDR78	0.000131731	0.00183811	0.921	0.933	1.0	1.0	0.854	0.836	1.0	0.493	0.168	chr1:-:66891153:66891266:66905200:66905375:66871369:66871509:66924661:66924840	MXE	Experiment_1
ENSG00000152763	WDR78	0.000818984	0.00854433	0.714	0.912	0.846	0.807	0.467	0.793	0.549	0.686	0.196	chr1:-:66891153:66891266:66905200:66905375:66874780:66874937:66924661:66924840	MXE	Experiment_1
ENSG00000185842	DNAH14	0.00365883	0.0296195	0.56	0.799	0.544	0.799	1.0	0.848	0.788	0.827	-0.19	chr1:+:224968758:224968874:225007412:225007544:224967430:224967583:225023614:225023865	MXE	Experiment_1
ENSG00000115977	AAK1	0	0	0.441	0.64	0.491	0.431	0.934	0.866	1.0	1.0	-0.449	chr2:-:69482710:69482812:69495984:69496080:69480859:69480961:69505568:69505673	MXE	Experiment_1
ENSG00000175581	MRPL48	4.8289e-10	2.29325e-08	0.697	0.556	0.612	0.21	0.66	1.0	1.0	1.0	-0.396	chr11:+:73817822:73817947:73823012:73823070:73808312:73808350:73825707:73825796	MXE	Experiment_1
ENSG00000010810	FYN	0	0	0.654	0.599	0.66	0.586	0.931	0.863	0.856	0.887	-0.259	chr6:-:111699514:111699670:111700103:111700268:111696276:111696456:111702884:111703034	MXE	Experiment_1
ENSG00000162591	MEGF6	1.46638e-11	8.74845e-10	0.572	0.626	0.612	0.59	0.162	0.436	0.176	0.321	0.326	chr1:-:3498697:3498826:3499587:3499716:3498370:3498499:3500632:3500764	MXE	Experiment_1
ENSG00000162591	MEGF6	3.62911e-08	1.24558e-06	0.877	0.954	0.886	1.0	0.797	0.695	0.885	0.581	0.19	chr1:-:3499137:3499266:3499587:3499716:3498370:3498499:3500632:3500764	MXE	Experiment_1
ENSG00000182109	RP11-69E11.4	0.00263986	0.0225103	0.019	0.109	0.106	0.204	0.202	0.514	0.427	0.0	-0.176	chr1:-:39523561:39523697:39524835:39525057:39522279:39522505:39529054:39529164	MXE	Experiment_1
ENSG00000151067	CACNA1C	2.16857e-11	1.24943e-09	0.723	0.822	0.886	1.0	0.528	0.548	0.478	0.307	0.393	chr12:+:2633628:2633712:2634296:2634380:2611902:2612013:2648474:2648507	MXE	Experiment_1
ENSG00000151067	CACNA1C	0.00193465	0.0173206	0.534	0.847	0.781	1.0	0.554	0.7	0.204	0.338	0.341	chr12:+:2633628:2633712:2634296:2634374:2611902:2612013:2651639:2651768	MXE	Experiment_1
ENSG00000151067	CACNA1C	0.000719692	0.0076626	0.541	0.85	0.647	1.0	0.56	0.545	0.172	0.344	0.354	chr12:+:2633628:2633712:2634296:2634380:2611902:2612013:2651639:2651768	MXE	Experiment_1
ENSG00000079819	EPB41L2	1.32463e-08	4.88737e-07	0.464	0.334	0.365	0.0	0.639	0.667	0.618	0.608	-0.342	chr6:-:130867458:130867581:130869562:130870126:130865535:130865634:130885095:130885268	MXE	Experiment_1
ENSG00000079819	EPB41L2	1.06175e-08	3.97866e-07	0.46	0.334	0.365	0.0	0.639	0.667	0.618	0.608	-0.343	chr6:-:130867458:130867581:130869811:130870126:130865535:130865634:130885095:130885268	MXE	Experiment_1
ENSG00000079819	EPB41L2	1.24952e-10	6.55011e-09	0.476	0.619	0.565	0.85	0.223	0.227	0.349	0.234	0.369	chr6:-:130869811:130870126:130880143:130880206:130867458:130867581:130885095:130885268	MXE	Experiment_1
ENSG00000079819	EPB41L2	0	0	0.881	0.812	0.754	0.742	1.0	1.0	1.0	0.917	-0.182	chr6:-:130870327:130870381:130880143:130880206:130867458:130867581:130885095:130885268	MXE	Experiment_1
ENSG00000079819	EPB41L2	3.34805e-05	0.000553278	0.55	0.522	0.382	0.477	1.0	0.574	0.826	0.683	-0.288	chr6:-:130870327:130870381:130876673:130876775:130869658:130870126:130878103:130878250	MXE	Experiment_1
ENSG00000079819	EPB41L2	0	0	0.487	0.537	0.382	0.355	1.0	0.987	0.986	0.88	-0.523	chr6:-:130870327:130870381:130880143:130880206:130869658:130870126:130885095:130885268	MXE	Experiment_1
ENSG00000223745	RP4-717I23.3	1.5785e-08	5.7467e-07	0.0	0.0	0.0	0.0	0.0	0.252	0.403	0.0	-0.164	chr1:-:93305387:93305470:93315148:93315269:93264646:93264772:93318167:93318228	MXE	Experiment_1
ENSG00000184967	NOC4L	6.97231e-12	4.44421e-10	0.345	0.572	0.485	0.505	0.0	0.173	0.188	0.298	0.312	chr12:+:132145558:132145665:132150980:132151041:132144447:132144605:132151257:132151368	MXE	Experiment_1
ENSG00000213199	ASIC3	0.00565716	0.041826	0.507	0.868	0.635	0.71	0.883	0.818	0.899	0.796	-0.169	chr7:+:151052165:151052237:151052415:151052474:151051982:151052062:151052573:151052753	MXE	Experiment_1
ENSG00000132676	DAP3	9.94962e-07	2.49534e-05	0.666	0.663	0.691	0.406	0.82	0.953	0.755	0.823	-0.231	chr1:+:155721516:155721618:155727607:155727738:155709772:155709824:155729207:155729291	MXE	Experiment_1
ENSG00000050426	LETMD1	0.00145513	0.0136786	0.628	0.407	0.701	0.444	0.509	0.066	0.245	0.32	0.26	chr12:+:51053777:51053860:51056143:51056245:51049033:51049185:51056349:51056502	MXE	Experiment_1
ENSG00000050426	LETMD1	0.000323565	0.0039068	0.417	0.372	0.573	0.7	0.241	0.293	0.113	0.332	0.271	chr12:+:51053811:51053860:51056143:51056245:51049033:51049185:51056349:51056502	MXE	Experiment_1
ENSG00000059378	PARP12	5.22494e-09	2.06267e-07	0.71	0.778	0.868	1.0	1.0	1.0	1.0	1.0	-0.161	chr7:-:140041643:140041839:140046883:140047007:140028612:140028688:140054661:140054763	MXE	Experiment_1
ENSG00000167522	ANKRD11	3.44169e-15	3.20545e-13	0.52	0.687	0.687	0.823	0.369	0.082	0.234	0.198	0.459	chr16:-:89291680:89291777:89313316:89313589:89291012:89291183:89316932:89317078	MXE	Experiment_1
ENSG00000167522	ANKRD11	0	0	0.598	0.667	0.671	0.792	0.365	0.418	0.401	0.416	0.282	chr16:-:89305205:89305344:89316932:89317078:89291012:89291183:89418283:89418368	MXE	Experiment_1
ENSG00000167522	ANKRD11	0.000533896	0.00592442	0.0	0.6	0.529	0.583	0.0	0.538	0.022	0.0	0.288	chr16:-:89316932:89317075:89418283:89418368:89291012:89291183:89431255:89431326	MXE	Experiment_1
ENSG00000167522	ANKRD11	9.55376e-11	5.12007e-09	0.95	0.899	0.886	0.979	0.883	0.773	0.587	0.769	0.175	chr16:-:89316932:89317078:89418283:89418368:89291012:89291183:89490244:89490318	MXE	Experiment_1
ENSG00000167522	ANKRD11	0	0	0.673	0.548	0.526	0.486	0.799	0.825	0.858	0.902	-0.288	chr16:-:89316932:89317078:89418283:89418368:89313316:89313589:89490244:89490517	MXE	Experiment_1
ENSG00000166444	ST5	0.00350747	0.0286237	0.441	0.652	0.571	0.308	0.726	0.663	0.556	0.812	-0.196	chr11:-:8831555:8831688:8839309:8839350:8811246:8811335:8870834:8870917	MXE	Experiment_1
ENSG00000166444	ST5	3.28856e-06	7.10522e-05	0.693	0.759	0.775	0.551	0.914	0.799	0.773	0.904	-0.153	chr11:-:8831555:8831688:8839309:8839350:8811246:8811335:8870953:8871088	MXE	Experiment_1
ENSG00000160781	PAQR6	2.1471e-07	6.26791e-06	0.184	0.161	0.22	0.077	0.372	0.353	0.273	0.244	-0.15	chr1:-:156244760:156244911:156245534:156245661:156243320:156244403:156245781:156245987	MXE	Experiment_1
ENSG00000160781	PAQR6	5.977e-12	3.83527e-10	0.497	0.298	0.578	0.471	0.82	0.883	0.794	0.802	-0.364	chr1:-:156245141:156245238:156245534:156245661:156243320:156244403:156245781:156245987	MXE	Experiment_1
ENSG00000160781	PAQR6	1.90688e-10	9.75041e-09	0.284	0.228	0.326	0.297	0.479	0.559	0.421	0.536	-0.215	chr1:-:156245141:156245238:156245534:156245661:156244689:156244911:156245781:156246250	MXE	Experiment_1
ENSG00000155256	ZFYVE27	2.17604e-14	1.82312e-12	0.45	0.366	0.45	0.551	1.0	0.908	1.0	0.804	-0.474	chr10:+:97744728:97744915:97748268:97748364:97738476:97738674:97750330:97750470	MXE	Experiment_1
ENSG00000155256	ZFYVE27	3.86906e-07	1.06635e-05	0.264	0.51	0.426	0.247	0.106	0.18	0.099	0.101	0.24	chr10:+:97744728:97744915:97749473:97749586:97738476:97738674:97750330:97750470	MXE	Experiment_1
ENSG00000155256	ZFYVE27	0	0	0.304	0.644	0.475	0.211	0.0	0.022	0.0	0.027	0.396	chr10:+:97748268:97748364:97749473:97749586:97738476:97738674:97750330:97750470	MXE	Experiment_1
ENSG00000155256	ZFYVE27	1.48163e-06	3.55332e-05	0.692	0.887	0.799	0.616	0.521	0.539	0.565	0.574	0.199	chr10:+:97748268:97748364:97749473:97749586:97744728:97744915:97750330:97750470	MXE	Experiment_1
ENSG00000157625	TAB3	0.000137616	0.00190911	0.261	0.17	0.176	0.107	0.369	0.32	0.225	0.455	-0.164	chrX:-:30834050:30834152:30842965:30843049:30827441:30831575:30846550:30846644	MXE	Experiment_1
ENSG00000198715	GLMP	2.4519e-05	0.000419271	0.771	0.699	0.675	0.79	0.678	0.571	0.551	0.531	0.151	chr1:-:156294017:156294236:156294364:156294565:156292686:156293209:156295525:156295689	MXE	Experiment_1
ENSG00000242086	LINC00969	0	0	0.436	0.482	0.49	0.532	0.878	0.847	0.8	0.838	-0.356	chr3:+:195688532:195688797:195696360:195696589:195683751:195683865:195699029:195699207	MXE	Experiment_1
ENSG00000242086	LINC00969	0	0	0.277	0.317	0.227	0.125	0.546	0.744	0.755	0.722	-0.455	chr3:+:195689338:195689438:195696360:195696589:195688532:195688797:195699029:195699207	MXE	Experiment_1
ENSG00000242086	LINC00969	0	0	0.552	0.397	0.349	0.432	0.773	0.887	0.785	0.834	-0.387	chr3:+:195689338:195689438:195696360:195696589:195688532:195688797:195708133:195708268	MXE	Experiment_1
ENSG00000242086	LINC00969	7.69189e-05	0.00113608	0.575	0.521	0.466	0.622	0.475	0.422	0.298	0.341	0.162	chr3:+:195699029:195699207:195701379:195701669:195696360:195696589:195708133:195708268	MXE	Experiment_1
ENSG00000162994	CLHC1	0.000200109	0.00260114	0.946	0.885	0.927	1.0	0.392	0.949	0.876	0.644	0.224	chr2:-:55208625:55208710:55209629:55209831:55206269:55206376:55212672:55212806	MXE	Experiment_1
ENSG00000168883	USP39	1.21723e-06	2.97881e-05	0.86	0.898	0.565	0.484	0.951	0.959	0.959	0.915	-0.244	chr2:+:85619219:85619289:85621484:85621579:85602855:85603081:85623625:85623782	MXE	Experiment_1
ENSG00000168883	USP39	0.000235407	0.00298712	0.306	0.448	0.076	0.092	0.376	0.375	0.417	0.483	-0.182	chr2:+:85619219:85619289:85621484:85621579:85602855:85603081:85623645:85623782	MXE	Experiment_1
ENSG00000173402	DAG1	1.44329e-15	1.44979e-13	0.978	0.949	0.879	0.936	0.718	0.592	0.744	0.592	0.274	chr3:+:49476848:49476905:49492822:49492973:49470131:49470433:49510418:49510819	MXE	Experiment_1
ENSG00000196233	LCOR	0.000368435	0.00435271	0.821	0.617	0.604	0.946	0.576	0.557	0.381	0.33	0.286	chr10:+:96944112:96944245:96952102:96952196:96907667:96907747:96954952:96955834	MXE	Experiment_1
ENSG00000078487	ZCWPW1	0.00307707	0.0256898	0.444	0.481	0.492	0.201	0.872	0.436	0.648	0.623	-0.24	chr7:-:100415974:100416097:100419629:100419883:100409427:100409544:100420621:100420678	MXE	Experiment_1
ENSG00000154556	SORBS2	2.19573e-05	0.000384724	0.118	0.193	0.125	0.549	0.0	0.116	0.116	0.0	0.188	chr4:-:185690561:185690611:185734098:185734154:185684753:185684846:185775226:185775366	MXE	Experiment_1
ENSG00000109794	FAM149A	0.0065648	0.0469971	0.482	0.503	0.165	0.686	0.259	0.283	0.289	0.058	0.237	chr4:+:186149565:186149704:186151902:186152045:186149172:186149283:186153644:186153770	MXE	Experiment_1
ENSG00000109794	FAM149A	0.00111396	0.011011	0.272	0.528	0.364	0.366	0.299	0.288	0.111	0.0	0.208	chr4:+:186149592:186149704:186151902:186152045:186149172:186149283:186153644:186153770	MXE	Experiment_1
ENSG00000224897	POT1-AS1	1.35814e-10	7.0808e-09	0.0	0.0	0.0	0.0	1.0	0.0	0.654	0.462	-0.529	chr7:+:125099403:125099513:125125824:125125977:125020332:125020413:125138572:125138659	MXE	Experiment_1
ENSG00000204564	C6orf136	0.00131684	0.0126198	0.342	0.206	0.196	0.292	0.323	0.461	0.399	0.46	-0.152	chr6:+:30649557:30649959:30650993:30651082:30647038:30647846:30651265:30651466	MXE	Experiment_1
ENSG00000271147	ARMCX5-GPRASP2	0.00126113	0.0121711	0.579	0.458	0.487	0.279	0.699	0.683	0.699	0.606	-0.221	chrX:+:102601463:102601509:102601879:102601977:102599525:102599847:102605481:102605653	MXE	Experiment_1
ENSG00000154889	MPPE1	6.74921e-07	1.75224e-05	0.298	0.25	0.237	0.416	0.177	0.134	0.097	0.134	0.165	chr18:-:11885675:11885816:11886498:11886621:11884067:11884627:11886916:11887025	MXE	Experiment_1
ENSG00000154889	MPPE1	1.35116e-08	4.96616e-07	0.127	0.159	0.022	0.111	0.175	0.258	0.34	0.384	-0.184	chr18:-:11897525:11897620:11905737:11905953:11896983:11897356:11906202:11906309	MXE	Experiment_1
ENSG00000060237	WNK1	0	0	0.65	0.757	0.658	0.717	0.241	0.278	0.316	0.304	0.411	chr12:+:879572:880031:880720:880999:878211:878361:881691:881789	MXE	Experiment_1
ENSG00000153044	CENPH	0.00141659	0.0133622	0.786	0.699	0.582	0.724	0.492	0.58	0.436	0.568	0.179	chr5:+:69195716:69195791:69197052:69197109:69194646:69194695:69202505:69202569	MXE	Experiment_1
ENSG00000164330	EBF1	0.00013094	0.00182839	0.489	0.584	0.39	0.639	0.728	0.688	0.671	0.752	-0.184	chr5:-:159073395:159073464:159084665:159084739:158840028:158840110:159095619:159095675	MXE	Experiment_1
ENSG00000169592	INO80E	0	0	0.678	0.632	0.589	0.672	0.846	0.769	0.813	0.783	-0.16	chr16:+:30000757:30000836:30000928:30001040:29996807:29996860:30005220:30005717	MXE	Experiment_1
ENSG00000147316	MCPH1	9.07687e-06	0.000173628	0.386	0.454	0.384	0.33	0.187	0.196	0.341	0.196	0.159	chr8:+:6436047:6436162:6438952:6439096:6431498:6431586:6442066:6442156	MXE	Experiment_1
ENSG00000273345	CTD-2410N18.4	3.69858e-05	0.00060341	0.569	0.707	0.864	0.75	0.427	0.22	0.509	0.341	0.348	chr5:-:134308573:134308727:134319357:134319497:134308137:134308466:134321790:134321903	MXE	Experiment_1
ENSG00000113648	H2AFY	1.90958e-14	1.61398e-12	0.602	0.608	0.603	0.813	0.448	0.323	0.279	0.266	0.327	chr5:-:135350822:135350913:135352945:135353045:135345967:135346057:135360496:135360607	MXE	Experiment_1
ENSG00000113648	H2AFY	1.34337e-14	1.17689e-12	0.733	0.757	0.748	0.898	0.628	0.459	0.422	0.384	0.311	chr5:-:135350822:135350913:135352945:135353045:135345967:135346057:135369405:135369603	MXE	Experiment_1
ENSG00000113648	H2AFY	6.93509e-07	1.79322e-05	0.549	0.618	0.574	0.762	0.514	0.38	0.44	0.385	0.196	chr5:-:135350822:135350913:135360496:135360607:135345967:135346057:135369405:135369603	MXE	Experiment_1
ENSG00000113119	TMCO6	0.000177017	0.00235524	0.185	0.256	0.201	0.309	0.524	0.265	0.531	0.515	-0.221	chr5:+:140641869:140642053:140642314:140642419:140641305:140641780:140642585:140642671	MXE	Experiment_1
ENSG00000043514	TRIT1	9.23613e-10	4.15973e-08	0.23	0.137	0.077	0.332	0.0	0.04	0.0	0.121	0.154	chr1:-:39847547:39847660:39847985:39848097:39847219:39847297:39883317:39883504	MXE	Experiment_1
ENSG00000255339	RP11-411B6.6	0.000328437	0.00395816	0.376	0.201	0.318	0.602	0.101	0.186	0.233	0.132	0.211	chr10:-:100509315:100509511:100516095:100516219:100509006:100509102:100526398:100526554	MXE	Experiment_1
ENSG00000122203	KIAA1191	4.89824e-08	1.64584e-06	0.591	0.379	0.564	0.747	0.907	0.792	0.755	1.0	-0.293	chr5:-:176352621:176352748:176355570:176355749:176348249:176348356:176359810:176359918	MXE	Experiment_1
ENSG00000108187	PBLD	0.000748436	0.00789417	0.37	0.283	0.259	0.278	0.466	0.42	0.457	0.492	-0.161	chr10:-:68296265:68296364:68306760:68306906:68292128:68292238:68332783:68332906	MXE	Experiment_1
ENSG00000113761	ZNF346	1.2894e-05	0.000236506	0.671	0.684	0.823	0.927	0.822	0.952	0.957	1.0	-0.156	chr5:+:177050750:177050936:177064511:177064601:177044388:177044533:177079381:177081189	MXE	Experiment_1
ENSG00000146067	FAM193B	0	0	0.515	0.556	0.506	0.445	0.153	0.075	0.138	0.233	0.356	chr5:-:177532442:177532641:177536357:177536486:177524184:177525205:177537872:177538107	MXE	Experiment_1
ENSG00000146067	FAM193B	0	0	0.242	0.22	0.319	0.219	0.544	0.594	0.602	0.65	-0.347	chr5:-:177532442:177532641:177536357:177536745:177524184:177525205:177537872:177538107	MXE	Experiment_1
ENSG00000172613	RAD9A	0.00567534	0.041928	0.598	0.446	0.634	0.661	0.672	0.771	0.722	0.89	-0.179	chr11:+:67393690:67393790:67395715:67395825:67392881:67393610:67395911:67396175	MXE	Experiment_1
ENSG00000169231	THBS3	1.2409e-12	8.4425e-11	0.877	0.86	0.914	0.892	0.736	0.605	0.774	0.753	0.169	chr1:-:155203512:155203539:155204854:155204957:155203222:155203305:155205059:155205316	MXE	Experiment_1
ENSG00000173540	GMPPB	9.00013e-12	5.62464e-10	0.537	0.415	0.766	0.492	0.858	0.792	0.895	0.986	-0.33	chr3:-:49722595:49722754:49722971:49723114:49719923:49722147:49723253:49723302	MXE	Experiment_1
ENSG00000173540	GMPPB	4.85983e-09	1.92808e-07	0.415	0.329	0.674	0.35	0.835	0.611	0.833	1.0	-0.378	chr3:-:49722595:49722754:49723253:49723302:49719923:49722147:49723391:49723472	MXE	Experiment_1
ENSG00000173540	GMPPB	4.37428e-14	3.52626e-12	0.617	0.555	0.806	0.489	0.895	0.84	0.917	1.0	-0.296	chr3:-:49722595:49722754:49723391:49723472:49719923:49722147:49723597:49723951	MXE	Experiment_1
ENSG00000248124	RRN3P1	0.00681271	0.0483857	0.126	0.261	0.224	0.505	0.507	0.515	0.425	0.445	-0.194	chr16:-:21800706:21800837:21802635:21802728:21799649:21799834:21806130:21807737	MXE	Experiment_1
ENSG00000167889	MGAT5B	0.0019366	0.01733	0.57	0.698	0.484	0.75	0.422	0.513	0.492	0.34	0.184	chr17:+:76904251:76904422:76905168:76905333:76903302:76903376:76906017:76906187	MXE	Experiment_1
ENSG00000150967	ABCB9	3.074e-06	6.69442e-05	0.671	0.61	0.649	0.742	0.551	0.485	0.538	0.463	0.159	chr12:-:122940806:122940995:122944390:122944519:122940110:122940284:122946024:122946222	MXE	Experiment_1
ENSG00000099204	ABLIM1	5.22499e-06	0.000106306	0.56	0.753	0.674	0.769	0.599	0.497	0.439	0.517	0.176	chr10:-:114447879:114448026:114451623:114451671:114445311:114445403:114465697:114465827	MXE	Experiment_1
ENSG00000214783	POLR2J4	0.000683266	0.00731129	0.44	0.499	0.313	0.118	0.116	0.217	0.12	0.143	0.194	chr7:-:43988085:43988247:44013592:44013679:43987677:43987888:44016433:44016523	MXE	Experiment_1
ENSG00000184182	UBE2F	0.000367257	0.00434414	0.67	0.152	0.0	0.549	0.472	1.0	1.0	0.575	-0.419	chr2:+:238016565:238016633:238025341:238025412:237973091:237973225:238035877:238035940	MXE	Experiment_1
ENSG00000142920	AZIN2	1.1953e-06	2.92886e-05	0.248	0.37	0.438	0.714	0.065	0.171	0.115	0.128	0.323	chr1:+:33083953:33084127:33094547:33094713:33081147:33081508:33096706:33096869	MXE	Experiment_1
ENSG00000142920	AZIN2	1.09067e-05	0.000204153	0.442	0.623	0.558	0.455	0.087	0.256	0.25	0.388	0.274	chr1:+:33083953:33084127:33092049:33092222:33081387:33081508:33093281:33093416	MXE	Experiment_1
ENSG00000142920	AZIN2	2.72539e-05	0.000460698	0.202	0.371	0.224	0.839	0.087	0.124	0.07	0.07	0.321	chr1:+:33083953:33084127:33093281:33093416:33081387:33081508:33094547:33094713	MXE	Experiment_1
ENSG00000135299	ANKRD6	3.96842e-08	1.35236e-06	0.857	0.637	0.593	0.727	1.0	0.738	0.938	1.0	-0.216	chr6:+:89606006:89606105:89612271:89612370:89603028:89603127:89616558:89616657	MXE	Experiment_1
ENSG00000135299	ANKRD6	7.77156e-16	7.88916e-14	0.783	0.923	0.826	0.974	0.479	0.567	0.426	0.659	0.344	chr6:+:89612271:89612370:89613791:89613890:89606006:89606105:89616558:89616657	MXE	Experiment_1
ENSG00000135299	ANKRD6	2.37958e-08	8.48598e-07	0.319	0.155	0.259	0.204	0.0	0.149	0.0	0.074	0.178	chr6:+:89616558:89616657:89621921:89622026:89606006:89606105:89623409:89623544	MXE	Experiment_1
ENSG00000135299	ANKRD6	1.11022e-16	1.18999e-14	0.157	0.387	0.366	0.262	0.074	0.042	0.0	0.0	0.264	chr6:+:89616558:89616657:89621921:89622026:89612271:89612370:89623409:89623544	MXE	Experiment_1
ENSG00000196792	STRN3	0.00116003	0.0113844	0.7	0.824	0.777	0.681	0.589	0.624	0.626	0.309	0.209	chr14:-:30918965:30919106:30929200:30929311:30913523:30913657:30935162:30935304	MXE	Experiment_1
ENSG00000118412	CASP8AP2	0.00421458	0.0331261	0.37	0.285	0.653	0.619	0.249	0.111	0.27	0.255	0.261	chr6:+:89846561:89846644:89853165:89853234:89829899:89830067:89854816:89854917	MXE	Experiment_1
ENSG00000118412	CASP8AP2	4.82934e-05	0.00075761	0.0	0.238	0.484	0.506	0.0	0.0	0.101	0.385	0.185	chr6:+:89846561:89846644:89853165:89853234:89829899:89830106:89854816:89854917	MXE	Experiment_1
ENSG00000112234	FBXL4	1.85195e-06	4.30685e-05	0.941	0.96	0.936	0.849	0.651	0.876	0.583	0.799	0.194	chr6:-:98926476:98927060:98927704:98927822:98905425:98905670:98934761:98934879	MXE	Experiment_1
ENSG00000226471	CTA-292E10.6	6.43489e-08	2.11406e-06	0.597	1.0	0.87	0.792	1.0	1.0	1.0	1.0	-0.185	chr22:+:28821971:28822179:28844126:28844199:28800682:28800737:28848390:28848559	MXE	Experiment_1
ENSG00000067606	PRKCZ	0.000595659	0.00652301	0.729	0.354	0.374	0.867	0.878	0.873	0.814	1.0	-0.31	chr1:+:2144209:2144341:2146026:2146108:2135261:2135347:2148871:2148924	MXE	Experiment_1
ENSG00000118518	RNF146	0	0	0.265	0.233	0.393	0.425	0.142	0.056	0.003	0.0	0.279	chr6:+:127280515:127280604:127282286:127282395:127280230:127280340:127286049:127286177	MXE	Experiment_1
ENSG00000118518	RNF146	1.41576e-05	0.000257223	0.39	0.255	0.373	0.387	0.391	0.19	0.014	0.0	0.203	chr6:+:127280515:127280604:127285207:127285348:127280230:127280340:127286049:127286177	MXE	Experiment_1
ENSG00000118518	RNF146	7.43028e-12	4.68939e-10	0.639	0.529	0.479	0.46	0.795	0.798	0.814	0.69	-0.247	chr6:+:127282286:127282395:127285207:127285348:127280230:127280340:127286049:127286177	MXE	Experiment_1
ENSG00000148660	CAMK2G	5.55112e-16	5.69538e-14	0.349	0.415	0.35	0.676	0.16	0.107	0.048	0.0	0.369	chr10:-:73825320:73825347:73828088:73828121:73824039:73824084:73837467:73837511	MXE	Experiment_1
ENSG00000109113	RAB34	0.000522176	0.00583147	0.485	0.375	0.403	0.732	0.19	0.232	0.241	0.402	0.232	chr17:-:28716902:28716994:28717212:28717291:28715799:28715901:28718121:28718161	MXE	Experiment_1
ENSG00000109113	RAB34	1.34294e-05	0.000245386	0.549	0.503	0.494	0.727	0.264	0.308	0.416	0.358	0.232	chr17:-:28716902:28716994:28717212:28717398:28715799:28715901:28718121:28718167	MXE	Experiment_1
ENSG00000109113	RAB34	5.60752e-06	0.00011242	0.579	0.551	0.555	0.759	0.295	0.359	0.432	0.436	0.231	chr17:-:28716902:28716994:28717212:28717593:28715799:28715901:28718121:28718222	MXE	Experiment_1
ENSG00000109113	RAB34	0	0	0.398	0.472	0.448	0.574	0.185	0.285	0.189	0.194	0.26	chr17:-:28716902:28716994:28717212:28717291:28715992:28716058:28718121:28718161	MXE	Experiment_1
ENSG00000109113	RAB34	0	0	0.426	0.508	0.459	0.609	0.211	0.307	0.222	0.184	0.269	chr17:-:28716902:28716994:28717212:28717398:28715992:28716058:28718121:28718167	MXE	Experiment_1
ENSG00000109113	RAB34	0	0	0.439	0.524	0.482	0.619	0.216	0.315	0.227	0.205	0.275	chr17:-:28716902:28716994:28717212:28717593:28715992:28716058:28718121:28718222	MXE	Experiment_1
ENSG00000109113	RAB34	1.59872e-14	1.38792e-12	0.627	0.704	0.672	0.751	0.486	0.545	0.524	0.481	0.179	chr17:-:28716902:28716994:28717212:28717425:28715992:28716058:28718121:28718415	MXE	Experiment_1
ENSG00000109113	RAB34	0.000310718	0.00377545	0.684	0.722	0.576	0.771	0.434	0.619	0.331	0.481	0.222	chr17:-:28716902:28716994:28717212:28717291:28715992:28716061:28718121:28718166	MXE	Experiment_1
ENSG00000109113	RAB34	2.21613e-07	6.44223e-06	0.777	0.747	0.74	0.813	0.471	0.621	0.552	0.579	0.214	chr17:-:28716902:28716994:28717212:28717647:28716052:28716061:28718121:28718167	MXE	Experiment_1
ENSG00000164828	SUN1	0	0	0.806	0.908	0.79	0.91	0.639	0.586	0.675	0.632	0.221	chr7:+:848417:848615:849519:849603:843340:843520:849922:850033	MXE	Experiment_1
ENSG00000164828	SUN1	0	0	0.689	0.797	0.637	0.83	0.404	0.435	0.472	0.467	0.294	chr7:+:848417:848615:849922:850033:843340:843520:851383:851482	MXE	Experiment_1
ENSG00000164828	SUN1	0	0	0.676	0.809	0.605	0.878	0.144	0.194	0.124	0.112	0.599	chr7:+:849519:849603:849922:850033:843340:843520:851383:851482	MXE	Experiment_1
ENSG00000164828	SUN1	0	0	0.835	0.908	0.812	0.949	0.411	0.481	0.447	0.432	0.433	chr7:+:849519:849603:849922:850033:848417:848615:851383:851482	MXE	Experiment_1
ENSG00000164828	SUN1	0	0	0.151	0.075	0.125	0.033	0.346	0.337	0.341	0.394	-0.259	chr7:+:849922:850033:851383:851482:849519:849603:851949:852043	MXE	Experiment_1
ENSG00000130158	DOCK6	0	0	0.924	0.804	0.836	0.656	0.933	1.0	0.956	1.0	-0.167	chr19:-:11229297:11229390:11232184:11232289:11228939:11229035:11233202:11233366	MXE	Experiment_1
ENSG00000006530	AGK	6.06879e-10	2.83299e-08	0.17	0.026	0.028	0.0	0.084	0.241	0.132	0.396	-0.157	chr7:+:141555452:141555567:141593145:141593185:141551188:141551434:141596561:141596641	MXE	Experiment_1
ENSG00000079805	DNM2	3.64028e-10	1.78169e-08	0.459	0.635	0.439	0.391	0.663	0.747	0.809	0.697	-0.248	chr19:+:10796060:10796199:10797379:10797518:10795371:10795439:10798485:10798572	MXE	Experiment_1
ENSG00000175600	SUGCT	4.12189e-06	8.68985e-05	0.837	0.615	0.59	0.891	0.929	0.877	1.0	0.939	-0.203	chr7:+:40194939:40195060:40237634:40237726:40189543:40189594:40316759:40316855	MXE	Experiment_1
ENSG00000106571	GLI3	5.19539e-06	0.000105816	0.033	0.068	0.545	0.171	0.048	0.0	0.0	0.046	0.181	chr7:-:42148225:42148468:42223129:42223295:42076751:42076857:42236970:42237013	MXE	Experiment_1
ENSG00000106070	GRB10	0.00261478	0.0223276	0.151	0.284	0.329	0.278	0.803	0.343	0.592	0.273	-0.242	chr7:-:50705139:50705323:50710874:50710990:50703820:50703908:50732271:50732368	MXE	Experiment_1
ENSG00000106070	GRB10	6.9833e-13	4.88984e-11	0.685	0.649	0.581	0.569	0.944	0.739	0.816	0.81	-0.206	chr7:-:50705139:50705323:50755886:50756056:50703820:50703908:50793223:50793462	MXE	Experiment_1
ENSG00000106077	ABHD11	0.000445108	0.00507418	0.274	0.482	0.304	0.375	0.237	0.23	0.069	0.2	0.175	chr7:-:73736928:73737110:73737220:73737391:73736093:73736691:73737561:73737735	MXE	Experiment_1
ENSG00000106077	ABHD11	3.67441e-08	1.25888e-06	0.121	0.273	0.206	0.206	0.038	0.075	0.054	0.0	0.16	chr7:-:73736928:73737110:73737220:73737360:73736563:73736691:73737561:73737735	MXE	Experiment_1
ENSG00000265590	AP000275.65	2.55858e-08	9.0237e-07	0.577	0.614	0.517	0.502	0.63	0.783	0.876	0.882	-0.24	chr21:-:32582199:32582415:32602271:32602367:32578821:32578831:32603160:32603292	MXE	Experiment_1
ENSG00000163359	COL6A3	0	0	0.805	0.912	0.932	0.909	0.747	0.694	0.754	0.727	0.159	chr2:-:237378635:237379235:237380914:237381499:237376771:237377344:237396726:237396847	MXE	Experiment_1
ENSG00000050405	LIMA1	3.43776e-10	1.68688e-08	0.521	0.547	0.587	0.627	0.787	0.823	0.741	0.892	-0.24	chr12:-:50195829:50195887:50200776:50200884:50192451:50192564:50204551:50204700	MXE	Experiment_1
ENSG00000001631	KRIT1	6.8839e-05	0.00103751	0.168	0.566	0.352	0.759	0.035	0.221	0.039	0.249	0.325	chr7:-:92244001:92244149:92244901:92245171:92242033:92242137:92245905:92245943	MXE	Experiment_1
ENSG00000001631	KRIT1	2.70966e-05	0.000458445	0.904	0.551	0.825	0.652	1.0	0.828	1.0	0.891	-0.197	chr7:-:92244901:92245171:92245426:92245574:92242033:92242137:92245843:92245914	MXE	Experiment_1
ENSG00000197343	ZNF655	0	0	0.135	0.314	0.153	0.088	0.848	0.699	0.948	1.0	-0.701	chr7:+:99561887:99561973:99571259:99571379:99560532:99560695:99571687:99571792	MXE	Experiment_1
ENSG00000165282	PIGO	6.39922e-07	1.66814e-05	0.634	0.651	0.614	0.714	0.472	0.558	0.443	0.478	0.165	chr9:-:35091239:35092767:35093029:35093209:35090465:35090672:35093420:35093580	MXE	Experiment_1
ENSG00000121716	PILRB	0	0	0.595	0.553	0.731	0.495	0.904	0.899	0.934	0.975	-0.335	chr7:+:100353209:100353270:100353372:100353483:100352996:100353123:100353894:100354012	MXE	Experiment_1
ENSG00000121716	PILRB	1.56541e-14	1.36518e-12	0.215	0.366	0.282	0.238	0.108	0.086	0.063	0.078	0.192	chr7:+:100353372:100353483:100353894:100354012:100352996:100353123:100355142:100355240	MXE	Experiment_1
ENSG00000121716	PILRB	1.11022e-16	1.18999e-14	0.308	0.382	0.206	0.313	0.0	0.0	0.0	0.0	0.302	chr7:+:100353372:100353483:100355142:100355240:100352996:100353123:100358219:100358366	MXE	Experiment_1
ENSG00000087077	TRIP6	0	0	0.284	0.276	0.316	0.368	0.072	0.081	0.097	0.1	0.224	chr7:+:100868107:100868233:100868494:100868866:100867393:100867606:100870369:100870463	MXE	Experiment_1
ENSG00000128739	SNRPN	4.85089e-06	9.98596e-05	0.54	0.51	0.611	0.352	1.0	0.704	0.685	0.736	-0.278	chr15:+:24920472:24920547:24921156:24921255:24920010:24920124:24962113:24962209	MXE	Experiment_1
ENSG00000147813	NAPRT	0.00576494	0.0423805	0.706	0.861	0.551	0.845	0.901	0.949	0.816	1.0	-0.176	chr8:-:143574985:143575093:143575190:143575345:143574784:143574900:143575422:143575525	MXE	Experiment_1
ENSG00000204764	RANBP17	7.76146e-07	1.98914e-05	0.823	1.0	0.849	1.0	0.332	0.82	0.39	0.442	0.422	chr5:+:171028871:171028989:171158333:171158494:170968241:170968377:171161406:171161466	MXE	Experiment_1
ENSG00000197467	COL13A1	4.43385e-09	1.77966e-07	0.808	0.872	0.82	0.652	0.562	0.54	0.654	0.486	0.228	chr10:+:69872183:69872210:69875127:69875163:69867797:69867805:69880502:69880553	MXE	Experiment_1
ENSG00000197467	COL13A1	1.46798e-07	4.41453e-06	0.704	0.643	0.74	0.671	0.333	0.498	0.528	0.558	0.21	chr10:+:69872183:69872210:69878038:69878065:69867797:69867805:69880502:69880553	MXE	Experiment_1
ENSG00000197467	COL13A1	0	0	0.341	0.311	0.331	0.187	0.717	0.887	0.927	0.848	-0.552	chr10:+:69897474:69897531:69898696:69898762:69895549:69895576:69902747:69902855	MXE	Experiment_1
ENSG00000197467	COL13A1	0	0	0.337	0.203	0.342	0.32	0.128	0.046	0.153	0.065	0.203	chr10:+:69932559:69932604:69936755:69936782:69930399:69930552:69937634:69937715	MXE	Experiment_1
ENSG00000140859	KIFC3	0	0	0.857	0.829	0.914	0.964	0.567	0.628	0.498	0.585	0.322	chr16:-:57759124:57759153:57759727:57759836:57758216:57758909:57760725:57760955	MXE	Experiment_1
ENSG00000140859	KIFC3	0	0	0.567	0.608	0.589	0.517	0.83	0.744	0.815	0.786	-0.224	chr16:-:57759727:57759836:57760281:57760416:57758216:57758909:57760725:57760955	MXE	Experiment_1
ENSG00000162341	TPCN2	0.000170478	0.00229047	1.0	1.0	0.45	1.0	0.656	0.743	0.512	0.807	0.183	chr11:+:69071355:69071420:69071922:69072023:69070429:69070495:69078481:69078601	MXE	Experiment_1
ENSG00000143190	POU2F1	0.000175213	0.0023381	0.232	0.273	0.555	0.459	0.316	0.144	0.089	0.08	0.223	chr1:+:167374107:167374296:167376028:167376155:167371916:167372036:167383856:167383951	MXE	Experiment_1
ENSG00000007392	LUC7L	2.36267e-12	1.57529e-10	0.262	0.147	0.258	0.367	0.099	0.087	0.072	0.093	0.171	chr16:-:220648:220747:227241:228402:208077:208188:229278:229451	MXE	Experiment_1
ENSG00000091651	ORC6	9.56889e-05	0.00138453	0.503	0.422	0.467	0.49	0.798	0.687	0.657	0.785	-0.261	chr16:+:46693092:46693182:46695561:46695674:46692381:46692545:46696016:46696085	MXE	Experiment_1
ENSG00000068400	GRIPAP1	4.13508e-06	8.69909e-05	0.917	0.929	0.85	0.869	0.538	0.823	0.272	0.651	0.32	chrX:-:48993427:48993578:48997249:48997357:48991009:48991102:48999237:48999299	MXE	Experiment_1
ENSG00000122786	CALD1	1.52661e-08	5.56836e-07	0.428	0.355	0.425	0.234	0.548	0.537	0.523	0.558	-0.181	chr7:+:134941091:134941237:134947507:134947769:134932987:134933390:134950373:134950514	MXE	Experiment_1
ENSG00000068745	IP6K2	3.05886e-07	8.56538e-06	1.0	1.0	1.0	1.0	0.51	0.943	0.829	1.0	0.179	chr3:-:48711366:48711459:48715314:48715527:48695089:48695421:48717156:48717188	MXE	Experiment_1
ENSG00000147099	HDAC8	3.81528e-06	8.10631e-05	0.0	0.0	0.068	0.0	0.342	0.0	0.643	0.117	-0.259	chrX:-:72495155:72495268:72567888:72568030:72488932:72489041:72572056:72572109	MXE	Experiment_1
ENSG00000120913	PDLIM2	0.000532852	0.00591969	0.743	0.713	0.704	0.375	0.665	0.873	0.851	0.855	-0.177	chr8:+:22585320:22585399:22589595:22589741:22585016:22585162:22593732:22594298	MXE	Experiment_1
ENSG00000139112	GABARAPL1	6.43495e-08	2.11406e-06	0.809	0.913	0.723	0.971	0.653	0.487	0.62	0.613	0.261	chr12:+:10213835:10214187:10214668:10214779:10212896:10213219:10218062:10218141	MXE	Experiment_1
ENSG00000119636	BBOF1	0.00307833	0.0256898	0.678	0.401	0.621	0.678	0.816	0.838	0.637	0.838	-0.188	chr14:+:74046059:74046130:74047929:74048074:74040564:74040645:74055583:74055685	MXE	Experiment_1
ENSG00000152683	SLC30A6	0.000861476	0.00889574	0.811	0.716	0.642	0.87	0.661	0.572	0.659	0.48	0.167	chr2:+:32174062:32174147:32175318:32175361:32171286:32171373:32184272:32184338	MXE	Experiment_1
ENSG00000152683	SLC30A6	5.55872e-09	2.17209e-07	0.105	0.237	0.161	0.063	0.477	0.258	0.441	0.441	-0.263	chr2:+:32197706:32197826:32209492:32209561:32193888:32193983:32220212:32221524	MXE	Experiment_1
ENSG00000102125	TAZ	9.52674e-08	2.9866e-06	0.222	0.332	0.155	0.364	0.085	0.088	0.067	0.118	0.179	chrX:+:154414100:154414190:154419542:154419623:154413481:154413567:154420031:154420094	MXE	Experiment_1
ENSG00000196873	CBWD3	0.000209295	0.00270407	1.0	1.0	0.817	0.873	0.666	1.0	0.558	0.575	0.223	chr9:+:68266219:68266306:68268933:68268978:68264467:68264514:68285988:68286040	MXE	Experiment_1
ENSG00000123106	CCDC91	0.00578215	0.0424718	0.572	0.543	0.335	1.0	0.789	1.0	0.777	0.842	-0.24	chr12:+:28225794:28225861:28255580:28255662:28190445:28190641:28257201:28257245	MXE	Experiment_1
ENSG00000120925	RNF170	3.0941e-06	6.73054e-05	0.0	0.315	0.213	0.129	0.0	0.0	0.0	0.0	0.164	chr8:-:42870003:42870112:42873930:42874006:42861744:42861855:42887848:42887871	MXE	Experiment_1
ENSG00000162148	PPP1R32	0.000990687	0.00996713	0.819	0.932	0.775	1.0	0.867	0.722	0.58	0.373	0.246	chr11:+:61487145:61487240:61489781:61489946:61486947:61487061:61490500:61490584	MXE	Experiment_1
ENSG00000040341	STAU2	0	0	0.776	0.658	0.665	0.666	1.0	1.0	1.0	1.0	-0.309	chr8:-:73697307:73697442:73709031:73709162:73688653:73688813:73738283:73738349	MXE	Experiment_1
ENSG00000040341	STAU2	0	0	0.684	0.224	0.48	0.575	1.0	1.0	1.0	1.0	-0.509	chr8:-:73697307:73697442:73709031:73709177:73688653:73688813:73738283:73738349	MXE	Experiment_1
ENSG00000076641	PAG1	0.00095788	0.00969809	0.265	0.34	0.431	0.221	0.175	0.149	0.105	0.19	0.16	chr8:-:81029995:81030089:81070111:81070170:80993102:80993307:81111590:81112068	MXE	Experiment_1
ENSG00000124831	LRRFIP1	0.0043021	0.0337173	0.0	0.47	0.239	0.0	0.196	0.364	0.44	0.85	-0.285	chr2:+:237714258:237714276:237717761:237717809:237708543:237708630:237719522:237719567	MXE	Experiment_1
ENSG00000124831	LRRFIP1	0.00165526	0.015216	0.0	0.219	0.063	0.0	0.214	0.331	0.0	0.625	-0.222	chr2:+:237714258:237714276:237739231:237739309:237708543:237708630:237748363:237748399	MXE	Experiment_1
ENSG00000124831	LRRFIP1	0	0	0.18	0.0	0.153	0.0	1.0	0.9	0.676	1.0	-0.811	chr2:+:237727875:237727935:237733773:237733818:237708543:237708630:237735267:237735333	MXE	Experiment_1
ENSG00000124831	LRRFIP1	8.82921e-06	0.000169397	0.315	0.444	0.572	0.289	0.485	0.801	0.911	0.674	-0.313	chr2:+:237727875:237727935:237739231:237739309:237708543:237708630:237748363:237748399	MXE	Experiment_1
ENSG00000124831	LRRFIP1	6.06052e-09	2.34286e-07	0.212	0.105	0.338	0.141	0.718	0.375	0.826	0.642	-0.441	chr2:+:237727875:237727935:237733773:237733818:237720771:237720822:237735267:237735333	MXE	Experiment_1
ENSG00000124831	LRRFIP1	4.21625e-09	1.71379e-07	0.448	0.402	0.84	0.668	0.853	0.911	0.931	0.894	-0.308	chr2:+:237727875:237727935:237739231:237739309:237720771:237720822:237748363:237748399	MXE	Experiment_1
ENSG00000124831	LRRFIP1	3.44018e-06	7.36645e-05	0.0	0.353	0.36	0.0	0.0	0.0	0.065	0.0	0.162	chr2:+:237733773:237733818:237735267:237735333:237708543:237708630:237739231:237739309	MXE	Experiment_1
ENSG00000124831	LRRFIP1	4.02312e-05	0.000648636	0.325	0.21	0.464	0.474	0.0	0.316	0.115	0.0	0.261	chr2:+:237733773:237733818:237735267:237735333:237720771:237720822:237739231:237739309	MXE	Experiment_1
ENSG00000124831	LRRFIP1	0.00355814	0.0289755	0.205	0.171	0.64	0.631	0.0	0.661	0.0	0.0	0.246	chr2:+:237733773:237733818:237739231:237739309:237720771:237720822:237748363:237748399	MXE	Experiment_1
ENSG00000124831	LRRFIP1	2.12053e-14	1.7844e-12	0.684	0.884	0.793	0.867	0.426	0.394	0.521	0.395	0.373	chr2:+:237757455:237757548:237758728:237758821:237756094:237756187:237760063:237760205	MXE	Experiment_1
ENSG00000127603	MACF1	5.90972e-13	4.18391e-11	0.129	0.109	0.182	0.461	0.146	0.0	0.0	0.009	0.181	chr1:+:39437776:39438008:39439273:39439500:39435557:39435761:39441002:39441125	MXE	Experiment_1
ENSG00000182325	FBXL6	0.000942631	0.00955883	0.587	0.558	0.6	0.58	0.833	0.732	0.961	0.607	-0.202	chr8:-:144357438:144357502:144357627:144357786:144356989:144357121:144358031:144358512	MXE	Experiment_1
ENSG00000137103	TMEM8B	1.45384e-11	8.71666e-10	0.129	0.219	0.198	0.399	0.091	0.047	0.028	0.06	0.18	chr9:+:35841133:35841267:35841525:35841794:35834460:35834650:35842391:35842717	MXE	Experiment_1
ENSG00000106714	CNTNAP3	0.000732313	0.00777111	0.412	0.603	0.539	0.616	0.737	0.637	0.901	0.831	-0.234	chr9:-:39140518:39140638:39144239:39144346:39132931:39133135:39149805:39149977	MXE	Experiment_1
ENSG00000163249	CCNYL1	0.000568185	0.00625953	0.941	0.898	0.97	0.788	0.555	0.874	0.699	0.842	0.157	chr2:+:207737410:207737446:207740654:207740706:207726841:207726876:207742222:207742342	MXE	Experiment_1
ENSG00000103222	ABCC1	5.02709e-13	3.58549e-11	0.228	0.274	0.179	0.315	0.095	0.12	0.03	0.124	0.157	chr16:+:16014490:16014628:16016495:16016621:16007815:16007992:16033108:16033170	MXE	Experiment_1
ENSG00000103222	ABCC1	8.86382e-11	4.79046e-09	0.549	0.566	0.616	0.527	0.711	0.705	0.726	0.77	-0.163	chr16:+:16016495:16016621:16033108:16033170:16014490:16014628:16036471:16036603	MXE	Experiment_1
ENSG00000176809	LRRC37A3	0.000882446	0.00907808	0.431	0.455	0.369	0.618	0.321	0.272	0.0	0.252	0.257	chr17:-:64862899:64863018:64889680:64889752:64859441:64860973:64892528:64892600	MXE	Experiment_1
ENSG00000237651	C2orf74	4.01766e-06	8.50804e-05	0.496	0.572	0.544	0.581	0.664	0.879	0.735	0.641	-0.181	chr2:+:61157861:61158012:61159317:61159439:61145130:61145196:61162841:61162955	MXE	Experiment_1
ENSG00000100288	CHKB	3.28254e-08	8.36482e-07	0.411	0.311	0.355	0.424	0.134	0.276	0.208	0.24	0.161	chr22:-:50580189:50580416:50580189:50580271:50580357:50580416	RI	Experiment_1
ENSG00000237037	NDUFA6-AS1	8.76351e-05	0.000835643	0.925	1.0	1.0	1.0	1.0	0.739	0.357	1.0	0.207	chr22:+:42124046:42124562:42124046:42124130:42124476:42124562	RI	Experiment_1
ENSG00000170889	RPS9	1.34454e-06	2.31973e-05	0.214	0.245	0.247	0.13	0.306	0.546	0.463	0.313	-0.198	chr19:+:54206552:54207647:54206552:54206724:54207397:54207647	RI	Experiment_1
ENSG00000161265	U2AF1L4	1.22041e-08	3.49116e-07	0.924	0.662	0.741	0.712	0.918	0.974	0.967	0.918	-0.185	chr19:-:35744322:35744738:35744322:35744421:35744625:35744738	RI	Experiment_1
ENSG00000161265	U2AF1L4	1.96283e-05	0.000230854	0.217	0.287	0.305	0.427	0.674	0.544	0.417	0.503	-0.225	chr19:-:35744322:35745187:35744322:35744421:35745124:35745187	RI	Experiment_1
ENSG00000183401	CCDC159	0.000451404	0.00325981	0.4	0.268	0.337	0.18	0.36	0.435	0.552	0.63	-0.198	chr19:+:11353450:11353874:11353450:11353572:11353791:11353874	RI	Experiment_1
ENSG00000130734	ATG4D	0.000316062	0.00250701	0.722	0.572	0.582	0.231	0.823	0.808	0.782	0.726	-0.258	chr19:+:10546838:10547253:10546838:10547071:10547188:10547253	RI	Experiment_1
ENSG00000130734	ATG4D	1.55314e-08	4.30413e-07	0.898	0.876	0.792	0.646	1.0	1.0	0.948	1.0	-0.184	chr19:+:10546838:10547253:10546838:10547082:10547188:10547253	RI	Experiment_1
ENSG00000099326	MZF1	2.45533e-06	4.01732e-05	0.19	0.175	0.253	0.27	0.315	0.413	0.436	0.366	-0.16	chr19:-:58570343:58571429:58570343:58570527:58570993:58571429	RI	Experiment_1
ENSG00000065717	TLE2	0.00201699	0.0109215	0.173	0.053	0.306	0.169	0.31	0.377	0.22	0.593	-0.2	chr19:-:3019282:3019773:3019282:3019463:3019698:3019773	RI	Experiment_1
ENSG00000099622	CIRBP	1.26969e-08	3.60884e-07	0.521	0.736	0.773	0.518	0.925	0.85	0.877	0.916	-0.255	chr19:+:1270927:1271467:1270927:1271036:1271328:1271467	RI	Experiment_1
ENSG00000026036	RTEL1-TNFRSF6B	0.000360368	0.00276449	0.735	0.516	0.538	0.33	0.732	0.724	0.776	0.745	-0.215	chr20:+:63695777:63697191:63695777:63695854:63696759:63697191	RI	Experiment_1
ENSG00000088340	FER1L4	0.00143821	0.00843521	0.829	0.783	0.85	1.0	0.714	0.686	0.677	0.652	0.183	chr20:-:35559340:35560638:35559340:35559627:35560539:35560638	RI	Experiment_1
ENSG00000141425	RPRD1A	2.13282e-05	0.000248214	0.714	0.458	0.647	0.714	0.864	0.882	0.85	0.952	-0.254	chr18:-:36025598:36027075:36025598:36025678:36026899:36027075	RI	Experiment_1
ENSG00000169660	HEXDC	0.00809108	0.0342654	0.386	0.521	0.57	0.488	0.131	0.29	0.275	0.577	0.173	chr17:+:82440996:82441266:82440996:82441075:82441164:82441266	RI	Experiment_1
ENSG00000161381	PLXDC1	6.17022e-07	1.15438e-05	0.636	0.167	0.412	0.521	0.932	1.0	1.0	0.5	-0.424	chr17:-:39079103:39079528:39079103:39079164:39079501:39079528	RI	Experiment_1
ENSG00000270647	TAF15	0.00550658	0.0249292	0.855	0.458	0.551	0.533	0.929	0.839	0.55	0.95	-0.218	chr17:+:35820023:35820437:35820023:35820075:35820331:35820437	RI	Experiment_1
ENSG00000168488	ATXN2L	1.02493e-09	3.72503e-08	0.713	0.863	0.75	0.781	0.421	0.571	0.628	0.58	0.227	chr16:+:28835932:28837237:28835932:28836122:28836727:28837237	RI	Experiment_1
ENSG00000168488	ATXN2L	0	0	0.347	0.373	0.362	0.204	0.643	0.764	0.785	0.726	-0.408	chr16:+:28835932:28837237:28835932:28836485:28836727:28837237	RI	Experiment_1
ENSG00000162004	CCDC78	1.56647e-05	0.000190816	0.89	0.929	1.0	0.958	0.67	0.865	0.511	0.865	0.216	chr16:-:722921:723161:722921:723022:723094:723161	RI	Experiment_1
ENSG00000162004	CCDC78	7.43682e-06	0.00010115	1.0	1.0	0.98	0.848	0.714	0.833	0.609	0.714	0.24	chr16:-:722921:723936:722921:723161:723856:723936	RI	Experiment_1
ENSG00000140543	DET1	0.000567271	0.00389362	0.537	0.778	0.819	0.426	0.872	0.89	0.962	0.706	-0.218	chr15:-:88530622:88531715:88530622:88531473:88531612:88531715	RI	Experiment_1
ENSG00000140398	NEIL1	0.00152795	0.00879862	0.592	0.789	0.607	0.606	0.635	0.817	0.833	0.943	-0.159	chr15:+:75354249:75354492:75354249:75354277:75354430:75354492	RI	Experiment_1
ENSG00000140416	TPM1	0	0	0.638	0.597	0.677	0.602	0.985	0.969	0.977	0.961	-0.345	chr15:+:63043705:63044152:63043705:63043831:63044026:63044152	RI	Experiment_1
ENSG00000161551	ZNF577	8.622e-09	2.61849e-07	0.611	1.0	0.778	0.76	1.0	0.965	1.0	1.0	-0.204	chr19:-:51886820:51887936:51886820:51886912:51887831:51887936	RI	Experiment_1
ENSG00000080823	MOK	6.87396e-07	1.25947e-05	0.767	0.167	0.333	0.85	0.972	0.981	0.889	0.905	-0.407	chr14:-:102232534:102233789:102232534:102232671:102233687:102233789	RI	Experiment_1
ENSG00000080823	MOK	5.72288e-10	2.16882e-08	0.226	0.004	0.052	0.172	0.317	0.503	0.373	0.236	-0.244	chr14:-:102232534:102233789:102232534:102232708:102233687:102233789	RI	Experiment_1
ENSG00000165533	TTC8	5.74979e-11	2.8016e-09	0.047	0.094	0.009	0.079	0.2	0.255	0.214	0.16	-0.15	chr14:+:88841036:88841514:88841036:88841196:88841424:88841514	RI	Experiment_1
ENSG00000213983	AP1G2	0.00164034	0.00926532	0.64	0.325	0.395	0.358	0.603	0.748	0.688	0.503	-0.206	chr14:-:23565605:23566160:23565605:23565701:23566063:23566160	RI	Experiment_1
ENSG00000214078	CPNE1	5.07271e-05	0.000525523	0.524	0.61	0.623	0.57	0.714	0.63	0.815	0.776	-0.152	chr20:-:35630438:35631034:35630438:35630490:35630900:35631034	RI	Experiment_1
ENSG00000214941	ZSWIM7	0.000294394	0.00237365	0.492	0.596	0.642	0.556	0.618	0.8	0.89	0.78	-0.201	chr17:-:15976559:15978163:15976559:15977092:15978043:15978163	RI	Experiment_1
ENSG00000032742	IFT88	4.61555e-11	2.35234e-09	0.438	0.257	0.336	0.156	0.769	0.571	0.772	0.792	-0.429	chr13:+:20601704:20601933:20601704:20601748:20601850:20601933	RI	Experiment_1
ENSG00000185684	EP400NL	0.00718184	0.0312812	0.619	0.805	0.631	0.739	0.424	0.509	0.588	0.563	0.177	chr12:+:132103996:132105304:132103996:132104170:132104566:132105304	RI	Experiment_1
ENSG00000065357	DGKA	4.78427e-06	7.04765e-05	0.614	0.741	0.743	0.778	0.878	0.928	0.943	0.8	-0.168	chr12:+:55939414:55940433:55939414:55939529:55940313:55940433	RI	Experiment_1
ENSG00000110811	P3H3	9.53796e-05	0.000899816	0.478	0.303	0.396	0.326	0.675	0.606	0.467	0.812	-0.264	chr12:+:6833591:6834049:6833591:6833644:6833924:6834049	RI	Experiment_1
ENSG00000139200	PIANP	2.64101e-07	5.27489e-06	0.583	0.452	0.393	0.287	0.727	0.913	0.719	0.675	-0.33	chr12:-:6693791:6695651:6693791:6695057:6695429:6695651	RI	Experiment_1
ENSG00000182473	EXOC7	6.63704e-11	3.1307e-09	0.569	0.538	0.522	0.351	0.734	0.763	0.872	0.817	-0.301	chr17:-:76087653:76088562:76087653:76087720:76088463:76088562	RI	Experiment_1
ENSG00000140983	RHOT2	1.00124e-05	0.000129809	0.342	0.207	0.355	0.273	0.453	0.591	0.414	0.573	-0.213	chr16:+:668655:670175:668655:668699:670122:670175	RI	Experiment_1
ENSG00000148444	COMMD3	3.38916e-06	5.23607e-05	0.769	0.696	1.0	0.727	0.818	1.0	1.0	1.0	-0.157	chr10:+:22318271:22319018:22318271:22318306:22318958:22319018	RI	Experiment_1
ENSG00000100360	IFT27	0	0	0.551	0.587	0.614	0.468	0.956	0.968	0.983	0.887	-0.394	chr22:-:36775673:36776125:36775673:36775794:36776030:36776125	RI	Experiment_1
ENSG00000019144	PHLDB1	8.4821e-14	8.00205e-12	0.696	0.742	0.745	0.966	0.121	0.356	0.352	0.394	0.482	chr11:+:118644071:118644691:118644071:118644174:118644646:118644691	RI	Experiment_1
ENSG00000149292	TTC12	1.70867e-07	3.69573e-06	0.833	0.889	0.725	0.882	1.0	1.0	1.0	1.0	-0.168	chr11:+:113315950:113316315:113315950:113316053:113316242:113316315	RI	Experiment_1
ENSG00000011243	AKAP8L	0	0	0.743	0.698	0.716	0.545	0.947	0.925	0.846	0.89	-0.227	chr19:-:15403474:15403715:15403474:15403555:15403657:15403715	RI	Experiment_1
ENSG00000011243	AKAP8L	0	0	0.827	0.877	0.753	0.665	1.0	1.0	0.965	0.88	-0.181	chr19:-:15403474:15404042:15403474:15403555:15404009:15404042	RI	Experiment_1
ENSG00000167535	CACNB3	1.4766e-14	1.67878e-12	0.14	0.14	0.081	0.081	0.288	0.388	0.41	0.221	-0.216	chr12:+:48824668:48825243:48824668:48824733:48825162:48825243	RI	Experiment_1
ENSG00000110719	TCIRG1	0.00859825	0.0358651	0.565	0.493	0.289	0.433	0.623	0.607	0.531	0.815	-0.199	chr11:+:68042945:68043497:68042945:68043031:68043370:68043497	RI	Experiment_1
ENSG00000172803	SNX32	0.00781812	0.0333643	0.406	0.282	0.216	0.22	0.351	0.6	0.66	0.333	-0.205	chr11:+:65849919:65850554:65849919:65850271:65850430:65850554	RI	Experiment_1
ENSG00000221968	FADS3	6.21725e-14	6.34361e-12	0.317	0.287	0.316	0.223	0.404	0.479	0.513	0.43	-0.171	chr11:-:61876358:61876963:61876358:61876455:61876865:61876963	RI	Experiment_1
ENSG00000140988	RPS2	6.63104e-08	1.58075e-06	0.551	0.504	0.524	0.356	0.648	0.678	0.716	0.631	-0.184	chr16:-:1962496:1963256:1962496:1962656:1963148:1963256	RI	Experiment_1
ENSG00000110497	AMBRA1	7.21645e-15	8.42046e-13	0.151	0.148	0.149	0.079	0.431	0.309	0.435	0.37	-0.255	chr11:-:46541944:46543398:46541944:46542981:46543251:46543398	RI	Experiment_1
ENSG00000185163	DDX51	2.97973e-10	1.22334e-08	0.244	0.096	0.155	0.055	0.289	0.481	0.319	0.446	-0.246	chr12:-:132140830:132141420:132140830:132141020:132141274:132141420	RI	Experiment_1
ENSG00000185163	DDX51	7.29037e-08	1.70134e-06	0.168	0.115	0.166	0.05	0.218	0.337	0.218	0.348	-0.155	chr12:-:132141497:132141956:132141497:132141606:132141849:132141956	RI	Experiment_1
ENSG00000166471	TMEM41B	0.000593415	0.00403559	0.736	0.553	0.68	0.522	0.624	0.867	0.941	0.841	-0.195	chr11:-:9280653:9283593:9280653:9281041:9283370:9283593	RI	Experiment_1
ENSG00000214063	TSPAN4	9.87332e-07	1.73723e-05	0.78	0.662	0.691	0.728	0.91	0.902	0.941	0.818	-0.178	chr11:+:864436:865825:864436:864511:865693:865825	RI	Experiment_1
ENSG00000177685	CRACR2B	0.00525463	0.0241687	0.364	0.31	0.6	0.25	0.419	0.565	1.0	0.895	-0.339	chr11:+:830865:831295:830865:831032:831223:831295	RI	Experiment_1
ENSG00000177595	PIDD1	0.000234056	0.00196182	0.273	0.23	0.381	0.197	0.369	0.351	0.556	0.455	-0.163	chr11:-:799814:800244:799814:800014:800130:800244	RI	Experiment_1
ENSG00000196118	CCDC189	0.00176489	0.00981362	0.392	0.31	0.333	0.416	0.433	0.505	0.579	0.562	-0.157	chr16:-:30760283:30760668:30760283:30760453:30760605:30760668	RI	Experiment_1
ENSG00000185507	IRF7	0.00324379	0.0163257	0.617	0.789	0.716	0.557	0.455	0.475	0.516	0.53	0.176	chr11:-:615096:615647:615096:615259:615344:615647	RI	Experiment_1
ENSG00000103202	NME4	1.68754e-14	1.87064e-12	0.399	0.338	0.43	0.382	0.601	0.623	0.597	0.679	-0.238	chr16:+:398207:399123:398207:398385:398989:399123	RI	Experiment_1
ENSG00000103202	NME4	5.02443e-12	2.97044e-10	0.419	0.356	0.378	0.29	0.665	0.543	0.646	0.577	-0.247	chr16:+:398207:399123:398207:398394:398989:399123	RI	Experiment_1
ENSG00000196642	RABL6	0.000513078	0.00361109	0.565	0.6	0.464	0.263	0.556	1.0	0.787	0.789	-0.31	chr9:+:136831720:136832370:136831720:136831861:136832261:136832370	RI	Experiment_1
ENSG00000136878	USP20	0	0	0.126	0.095	0.146	0.037	0.4	0.314	0.329	0.395	-0.259	chr9:+:129880112:129881828:129880112:129880289:129880466:129881828	RI	Experiment_1
ENSG00000148337	CIZ1	0	0	0.556	0.507	0.513	0.374	0.886	0.933	0.945	0.911	-0.431	chr9:-:128178708:128179415:128178708:128178904:128179072:128179415	RI	Experiment_1
ENSG00000162231	NXF1	2.13039e-07	4.39356e-06	0.362	0.372	0.408	0.239	0.479	0.528	0.502	0.471	-0.15	chr11:-:62798538:62800486:62798538:62798575:62800376:62800486	RI	Experiment_1
ENSG00000132781	MUTYH	6.68246e-07	1.22946e-05	0.415	0.235	0.319	0.133	0.667	0.95	0.905	0.5	-0.48	chr1:-:45332762:45333324:45332762:45332834:45333284:45333324	RI	Experiment_1
ENSG00000237765	FAM200B	6.61557e-09	2.08039e-07	0.759	0.786	0.636	0.823	0.96	0.957	0.975	0.915	-0.201	chr4:+:15686235:15687148:15686235:15686462:15686931:15687148	RI	Experiment_1
ENSG00000109736	MFSD10	0	0	0.14	0.131	0.174	0.137	0.415	0.408	0.4	0.387	-0.257	chr4:-:2931374:2931936:2931374:2931465:2931824:2931936	RI	Experiment_1
ENSG00000090316	MAEA	2.5769e-05	0.000290738	0.744	0.636	0.77	0.771	0.76	1.0	1.0	0.882	-0.18	chr4:+:1336860:1338617:1336860:1336994:1338425:1338617	RI	Experiment_1
ENSG00000114626	ABTB1	2.30292e-08	6.11446e-07	0.663	0.492	0.506	0.286	0.879	0.797	0.9	0.758	-0.347	chr3:+:127676535:127677286:127676535:127676581:127677167:127677286	RI	Experiment_1
ENSG00000114626	ABTB1	2.07947e-11	1.13832e-09	0.872	0.949	0.75	0.731	1.0	1.0	1.0	1.0	-0.175	chr3:+:127677464:127680185:127677464:127677563:127679984:127680185	RI	Experiment_1
ENSG00000105402	NAPA	0.000982611	0.0061021	0.735	0.737	0.806	0.81	1.0	1.0	1.0	0.692	-0.151	chr19:-:47492014:47493493:47492014:47492119:47493415:47493493	RI	Experiment_1
ENSG00000130653	PNPLA7	2.9493e-05	0.000328573	0.589	0.556	0.362	0.467	0.905	0.8	0.793	0.633	-0.289	chr9:-:137478033:137479238:137478033:137478152:137479055:137479238	RI	Experiment_1
ENSG00000115282	TTC31	3.20246e-08	8.20793e-07	0.571	0.739	0.745	0.63	0.931	1.0	0.846	0.943	-0.259	chr2:+:74490243:74491184:74490243:74490473:74491127:74491184	RI	Experiment_1
ENSG00000119509	INVS	2.48246e-13	2.11677e-11	0.646	0.442	0.561	0.372	0.802	0.833	0.89	0.862	-0.342	chr9:+:100292325:100293043:100292325:100292436:100292946:100293043	RI	Experiment_1
ENSG00000166333	ILK	3.66981e-07	7.10565e-06	0.604	0.737	0.624	0.372	0.778	0.847	0.956	0.803	-0.262	chr11:+:6608883:6609408:6608883:6608967:6609298:6609408	RI	Experiment_1
ENSG00000163481	RNF25	2.66454e-15	3.28182e-13	0.472	0.742	0.298	0.228	1.0	1.0	1.0	1.0	-0.565	chr2:-:218668078:218668679:218668078:218668146:218668604:218668679	RI	Experiment_1
ENSG00000135596	MICAL1	0.000101732	0.00094765	0.333	0.336	0.245	0.222	0.323	0.438	0.48	0.505	-0.152	chr6:-:109451599:109452401:109451599:109451700:109452245:109452401	RI	Experiment_1
ENSG00000143093	STRIP1	0.0056276	0.0252851	0.476	0.706	1.0	0.462	0.892	0.806	1.0	0.8	-0.214	chr1:+:110049111:110050409:110049111:110049238:110050342:110050409	RI	Experiment_1
ENSG00000184009	ACTG1	0	0	0.412	0.317	0.489	0.299	0.892	0.825	0.676	0.872	-0.437	chr17:-:81511187:81511803:81511187:81511626:81511762:81511803	RI	Experiment_1
ENSG00000128699	ORMDL1	9.84282e-05	0.000920739	0.397	0.231	0.421	0.193	0.418	0.538	0.467	0.551	-0.183	chr2:-:189782421:189783123:189782421:189782602:189783013:189783123	RI	Experiment_1
ENSG00000182004	SNRPE	0.00163336	0.00924945	0.341	0.238	0.333	0.299	0.358	0.524	0.593	0.526	-0.198	chr1:+:203861602:203862222:203861602:203861743:203862181:203862222	RI	Experiment_1
ENSG00000188878	FBF1	0.00047273	0.00337534	0.207	0.161	0.225	0.217	0.5	0.388	0.294	0.388	-0.19	chr17:-:75920006:75920429:75920006:75920107:75920273:75920429	RI	Experiment_1
ENSG00000100038	TOP3B	0	0	0.069	0.116	0.096	0.067	0.299	0.347	0.201	0.264	-0.191	chr22:-:21957026:21958693:21957026:21957595:21958491:21958693	RI	Experiment_1
ENSG00000177943	MAMDC4	1.85334e-06	3.12522e-05	0.605	0.464	0.529	0.458	0.662	0.896	0.702	0.908	-0.278	chr9:+:136856463:136856826:136856463:136856575:136856709:136856826	RI	Experiment_1
ENSG00000100316	RPL3	0.00047508	0.00338123	0.879	0.714	0.664	0.519	0.844	0.865	1.0	0.763	-0.174	chr22:-:39313190:39314208:39313190:39313310:39314106:39314208	RI	Experiment_1
ENSG00000103245	NARFL	0.00190931	0.0104388	0.727	0.879	0.37	0.28	0.929	0.704	0.923	0.818	-0.279	chr16:-:730842:732900:730842:731000:732300:732900	RI	Experiment_1
ENSG00000117122	MFAP2	6.31052e-07	1.17075e-05	0.633	0.474	0.505	0.605	0.343	0.349	0.302	0.287	0.234	chr1:-:16976707:16978314:16976707:16976923:16978236:16978314	RI	Experiment_1
ENSG00000166313	APBB1	0	0	0.16	0.212	0.233	0.222	0.75	0.932	0.941	0.625	-0.605	chr11:-:6401573:6401982:6401573:6401688:6401976:6401982	RI	Experiment_1
ENSG00000184162	NR2C2AP	2.72464e-05	0.000305077	0.792	0.876	0.739	0.679	1.0	0.9	0.897	0.909	-0.155	chr19:-:19201415:19202041:19201415:19201563:19201930:19202041	RI	Experiment_1
ENSG00000135837	CEP350	0.000188187	0.00162655	0.747	0.657	0.625	0.551	0.949	0.804	0.739	0.815	-0.182	chr1:+:180110996:180113380:180110996:180111195:180112436:180113380	RI	Experiment_1
ENSG00000163728	TTC14	0.000175185	0.00153209	0.275	0.285	0.296	0.157	0.566	0.382	0.414	0.351	-0.175	chr3:+:180608700:180610003:180608700:180608810:180609629:180610003	RI	Experiment_1
ENSG00000060971	ACAA1	0.00502609	0.0233114	0.333	0.333	0.476	0.545	0.571	0.592	0.65	0.479	-0.151	chr3:-:38125825:38126700:38125825:38125881:38126509:38126700	RI	Experiment_1
ENSG00000115446	UNC50	7.13596e-07	1.30209e-05	0.388	0.474	0.486	0.404	0.762	0.872	0.698	0.673	-0.313	chr2:+:98608578:98610039:98608578:98608726:98609642:98610039	RI	Experiment_1
ENSG00000168137	SETD5	0	0	0.29	0.371	0.374	0.415	0.059	0.077	0.096	0.099	0.28	chr3:+:9474448:9475156:9474448:9474582:9475067:9475156	RI	Experiment_1
ENSG00000197114	ZGPAT	0.000220154	0.00185817	0.763	0.875	0.705	0.441	0.853	0.856	0.975	0.926	-0.207	chr20:+:63733586:63734824:63733586:63733739:63734644:63734824	RI	Experiment_1
ENSG00000100416	TRMU	2.65729e-10	1.12008e-08	0.34	0.361	0.454	0.314	0.771	0.561	0.734	0.694	-0.323	chr22:+:46355443:46357337:46355443:46355588:46356841:46357337	RI	Experiment_1
ENSG00000122678	POLM	0.00938808	0.0385076	0.267	0.388	0.62	0.579	0.75	0.803	0.824	0.381	-0.226	chr7:-:44073782:44074530:44073782:44074025:44074397:44074530	RI	Experiment_1
ENSG00000137822	TUBGCP4	1.3661e-08	3.83372e-07	0.27	0.155	0.125	0.271	0.458	0.4	0.504	0.404	-0.236	chr15:+:43401715:43403799:43401715:43401850:43403682:43403799	RI	Experiment_1
ENSG00000117616	RSRP1	4.78905e-08	1.16036e-06	0.976	0.908	0.987	1.0	0.667	0.917	0.806	0.878	0.151	chr1:-:25243549:25245301:25243549:25243633:25245149:25245301	RI	Experiment_1
ENSG00000237094	RP4-669L17.10	5.97228e-05	0.000603214	0.029	0.157	0.065	0.178	0.357	1.0	0.333	0.381	-0.41	chr1:-:498398:498976:498398:498456:498683:498976	RI	Experiment_1
ENSG00000076344	RGS11	0.0013949	0.00823569	0.706	0.563	0.74	0.572	0.909	0.674	0.869	0.752	-0.156	chr16:-:274213:275082:274213:274265:274975:275082	RI	Experiment_1
ENSG00000146556	WASH2P	3.14892e-06	4.91631e-05	0.184	0.271	0.227	0.196	0.467	0.437	0.393	0.5	-0.23	chr2:+:113595692:113596203:113595692:113595829:113596067:113596203	RI	Experiment_1
ENSG00000197989	SNHG12	0.00533945	0.0244325	0.378	0.488	0.692	0.441	0.61	0.698	0.803	0.574	-0.171	chr1:-:28579532:28579981:28579532:28579587:28579911:28579981	RI	Experiment_1
ENSG00000239779	WBP1	4.73863e-08	1.15539e-06	0.901	0.869	0.901	0.846	0.408	0.637	0.705	0.723	0.261	chr2:+:74459437:74459745:74459437:74459562:74459642:74459745	RI	Experiment_1
ENSG00000100889	PCK2	7.23332e-06	9.89894e-05	0.212	0.312	0.379	0.478	0.648	0.545	1.0	0.724	-0.384	chr14:+:24094310:24094845:24094310:24094434:24094765:24094845	RI	Experiment_1
ENSG00000170949	ZNF160	0.00437719	0.0208245	0.612	0.508	0.621	0.835	0.78	0.871	1.0	0.737	-0.203	chr19:-:53091412:53091720:53091412:53091553:53091636:53091720	RI	Experiment_1
ENSG00000198563	DDX39B	6.59386e-09	2.08039e-07	0.201	0.162	0.269	0.136	0.228	0.378	0.391	0.386	-0.154	chr6:-:31532779:31535485:31532779:31532911:31535366:31535485	RI	Experiment_1
ENSG00000159214	CCDC24	0.0047314	0.0222235	0.479	0.279	0.459	0.309	0.524	0.608	0.563	0.647	-0.204	chr1:+:43991846:43992387:43991846:43992004:43992211:43992387	RI	Experiment_1
ENSG00000142046	TMEM91	1.23479e-06	2.14708e-05	0.611	0.818	0.769	0.529	0.667	1.0	1.0	1.0	-0.235	chr19:+:41382771:41384083:41382771:41382921:41383560:41384083	RI	Experiment_1
ENSG00000060138	YBX3	1.35378e-09	4.80213e-08	0.327	0.379	0.365	0.322	0.533	0.521	0.471	0.51	-0.161	chr12:-:10701959:10704148:10701959:10702134:10704059:10704148	RI	Experiment_1
ENSG00000271853	RP1-178F15.5	2.68537e-06	4.29853e-05	1.0	1.0	1.0	0.97	0.609	0.714	1.0	1.0	0.162	chr1:-:153632033:153632240:153632033:153632063:153632154:153632240	RI	Experiment_1
ENSG00000268895	A1BG-AS1	4.85424e-07	9.23765e-06	0.837	0.738	0.708	0.53	0.927	0.872	0.891	1.0	-0.219	chr19:+:58353713:58355183:58353713:58353857:58354368:58355183	RI	Experiment_1
ENSG00000165233	CARD19	2.30587e-11	1.24686e-09	0.237	0.11	0.208	0.123	0.333	0.396	0.378	0.346	-0.194	chr9:+:93110567:93112289:93110567:93110721:93112217:93112289	RI	Experiment_1
ENSG00000177082	WDR73	0.00048677	0.00345334	0.197	0.138	0.349	0.122	0.209	0.395	0.366	0.471	-0.159	chr15:-:84645470:84646348:84645470:84645836:84646183:84646348	RI	Experiment_1
ENSG00000267796	LIN37	0.0014718	0.00859809	0.307	0.227	0.271	0.551	0.388	0.633	1.0	0.615	-0.32	chr19:+:35752433:35752999:35752433:35752484:35752913:35752999	RI	Experiment_1
ENSG00000173531	MST1	0.00408736	0.0197637	0.085	0.498	0.059	0.306	0.04	0.052	0.062	0.121	0.168	chr3:-:49687148:49687668:49687148:49687478:49687555:49687668	RI	Experiment_1
ENSG00000168883	USP39	0	0	0.688	0.651	0.725	0.692	0.914	0.899	0.912	0.917	-0.222	chr2:+:85648760:85649280:85648760:85648853:85649016:85649280	RI	Experiment_1
ENSG00000167965	MLST8	0.00150722	0.00871321	0.476	0.333	0.448	0.434	0.728	0.61	0.514	0.59	-0.188	chr16:+:2206357:2206659:2206357:2206409:2206478:2206659	RI	Experiment_1
ENSG00000164039	BDH2	0.00550984	0.0249292	0.792	0.91	0.766	0.684	0.416	0.758	0.673	0.663	0.161	chr4:-:103085348:103086540:103085348:103085462:103085698:103086540	RI	Experiment_1
ENSG00000164039	BDH2	0	0	0.138	0.091	0.143	0.099	0.316	0.351	0.34	0.272	-0.202	chr4:-:103085348:103086540:103085348:103085462:103086479:103086540	RI	Experiment_1
ENSG00000111011	RSRC2	0.00235244	0.0124471	1.0	0.75	0.692	0.333	0.923	1.0	1.0	0.771	-0.23	chr12:-:122518838:122521428:122518838:122519051:122521384:122521428	RI	Experiment_1
ENSG00000089280	FUS	0.000452796	0.00326455	0.655	0.688	0.817	0.532	0.728	0.848	0.807	0.928	-0.155	chr16:+:31184938:31188357:31184938:31185179:31188324:31188357	RI	Experiment_1
ENSG00000113108	APBB3	1.9337e-07	4.1024e-06	0.668	0.671	0.609	0.628	0.799	0.826	0.727	0.825	-0.15	chr5:-:140561586:140562227:140561586:140561701:140562099:140562227	RI	Experiment_1
ENSG00000170445	HARS	4.03681e-06	6.04704e-05	0.642	0.704	0.48	0.455	0.956	0.894	0.761	0.732	-0.265	chr5:-:140677654:140679127:140677654:140677753:140679001:140679127	RI	Experiment_1
ENSG00000164889	SLC4A2	9.27665e-07	1.65858e-05	0.818	0.759	0.8	0.8	1.0	0.952	0.935	0.947	-0.164	chr7:+:151074038:151074841:151074038:151074293:151074674:151074841	RI	Experiment_1
ENSG00000197555	SIPA1L1	0.000375538	0.00283325	0.357	0.451	0.576	0.368	0.615	0.655	0.857	0.744	-0.28	chr14:+:71704720:71705340:71704720:71704783:71705221:71705340	RI	Experiment_1
ENSG00000131876	SNRPA1	6.66578e-13	4.72269e-11	0.141	0.273	0.188	0.061	0.485	0.424	0.608	0.455	-0.327	chr15:-:101285725:101287010:101285725:101285801:101286907:101287010	RI	Experiment_1
ENSG00000137343	ATAT1	9.27245e-05	0.000877496	0.183	0.225	0.105	0.085	0.242	0.32	0.448	0.211	-0.156	chr6:+:30646066:30646823:30646066:30646109:30646468:30646823	RI	Experiment_1
ENSG00000213722	DDAH2	0	0	0.299	0.174	0.339	0.147	0.613	0.841	0.754	0.911	-0.54	chr6:-:31728172:31728745:31728172:31728292:31728645:31728745	RI	Experiment_1
ENSG00000204351	SKIV2L	0.0044564	0.0210658	0.398	0.448	0.383	0.418	0.472	0.469	0.71	0.813	-0.204	chr6:+:31961040:31961675:31961040:31961094:31961546:31961675	RI	Experiment_1
ENSG00000101158	NELFCD	2.72098e-06	4.32431e-05	0.764	0.616	0.745	0.454	0.794	0.866	0.912	0.827	-0.205	chr20:+:58993623:58994239:58993623:58993675:58994109:58994239	RI	Experiment_1
ENSG00000143322	ABL2	4.07674e-13	3.17127e-11	0.393	0.157	0.159	0.333	0.778	0.628	0.69	0.844	-0.474	chr1:-:179107717:179109441:179107717:179108898:179109207:179109441	RI	Experiment_1
ENSG00000100258	LMF2	5.11373e-11	2.54767e-09	0.795	0.755	0.898	0.682	0.949	0.942	0.971	0.973	-0.176	chr22:-:50505056:50505537:50505056:50505153:50505402:50505537	RI	Experiment_1
ENSG00000130822	PNCK	1.90288e-08	5.14473e-07	0.0	0.008	0.0	0.0	0.01	0.306	0.374	0.015	-0.174	chrX:-:153672565:153673078:153672565:153672697:153673008:153673078	RI	Experiment_1
ENSG00000010270	STARD3NL	0.00276546	0.0142748	0.19	0.091	0.098	0.17	0.308	0.13	0.517	0.667	-0.268	chr7:+:38215027:38217305:38215027:38215105:38217187:38217305	RI	Experiment_1
ENSG00000076706	MCAM	0	0	0.328	0.353	0.125	0.099	0.846	0.872	1.0	0.941	-0.688	chr11:-:119310755:119311421:119310755:119310903:119311279:119311421	RI	Experiment_1
ENSG00000100911	PSME2	1.05474e-05	0.000135165	0.41	0.477	0.451	0.236	0.682	0.75	0.545	0.656	-0.265	chr14:-:24145709:24146240:24145709:24145896:24146207:24146240	RI	Experiment_1
ENSG00000110583	NAA40	0	0	0.126	0.079	0.095	0.103	0.269	0.234	0.268	0.259	-0.157	chr11:+:63945839:63947003:63945839:63945935:63946950:63947003	RI	Experiment_1
ENSG00000165282	PIGO	0	0	0.299	0.336	0.26	0.366	0.615	0.6	0.604	0.585	-0.286	chr9:-:35091239:35092767:35091239:35091291:35092542:35092767	RI	Experiment_1
ENSG00000168090	COPS6	1.09912e-13	1.01531e-11	0.439	0.296	0.235	0.168	0.742	0.92	0.7	0.771	-0.499	chr7:+:100090591:100091152:100090591:100090654:100091037:100091152	RI	Experiment_1
ENSG00000147162	OGT	1.74781e-07	3.76203e-06	0.537	0.421	0.502	0.38	0.599	0.63	0.732	0.605	-0.181	chrX:+:71544566:71548023:71544566:71544635:71547906:71548023	RI	Experiment_1
ENSG00000102225	CDK16	0.00812882	0.0343596	0.417	0.514	0.304	0.51	0.747	0.53	0.787	0.518	-0.209	chrX:+:47226993:47227223:47226993:47227099:47227159:47227223	RI	Experiment_1
ENSG00000158352	SHROOM4	4.98183e-07	9.40893e-06	1.0	1.0	1.0	0.95	0.902	0.818	0.778	0.824	0.157	chrX:-:50591646:50596964:50591646:50592144:50595697:50596964	RI	Experiment_1
ENSG00000067445	TRO	0	0	0.581	0.57	0.555	0.543	0.814	0.845	0.819	0.923	-0.288	chrX:+:54928602:54931031:54928602:54928710:54930740:54931031	RI	Experiment_1
ENSG00000186787	SPIN2B	0.00599255	0.0267045	0.548	0.548	0.769	0.4	0.7	0.818	0.833	0.765	-0.213	chrX:-:57119681:57120631:57119681:57120101:57120404:57120631	RI	Experiment_1
ENSG00000075826	SEC31B	0.00196025	0.0106386	0.672	0.586	0.793	0.833	0.793	0.839	0.865	1.0	-0.153	chr10:-:100488857:100489398:100488857:100488977:100489251:100489398	RI	Experiment_1
ENSG00000147180	ZNF711	9.28134e-06	0.000122117	0.083	0.0	0.2	0.106	0.235	0.5	0.455	0.2	-0.25	chrX:+:85246929:85247651:85246929:85247183:85247546:85247651	RI	Experiment_1
ENSG00000214087	ARL16	1.73451e-05	0.000206743	0.92	0.862	0.892	0.643	1.0	1.0	1.0	1.0	-0.171	chr17:-:81682033:81683594:81682033:81682675:81683535:81683594	RI	Experiment_1
ENSG00000135473	PAN2	1.54606e-07	3.37695e-06	0.63	1.0	0.889	0.68	1.0	1.0	1.0	1.0	-0.2	chr12:-:56323806:56324493:56323806:56323913:56324293:56324493	RI	Experiment_1
ENSG00000182325	FBXL6	1.9873e-14	2.14919e-12	0.541	0.459	0.556	0.452	0.812	0.833	0.883	0.717	-0.309	chr8:-:144356989:144357502:144356989:144357121:144357438:144357502	RI	Experiment_1
ENSG00000137504	CREBZF	6.86118e-14	6.61358e-12	0.331	0.29	0.37	0.271	0.558	0.509	0.495	0.582	-0.221	chr11:-:85663523:85665102:85663523:85663601:85663814:85665102	RI	Experiment_1
ENSG00000160948	VPS28	1.43989e-11	7.98061e-10	0.336	0.338	0.378	0.467	0.188	0.239	0.246	0.217	0.157	chr8:-:144423600:144424132:144423600:144423922:144424040:144424132	RI	Experiment_1
ENSG00000160948	VPS28	0	0	0.934	0.893	0.856	0.706	1.0	0.991	1.0	1.0	-0.151	chr8:-:144424717:144425772:144424717:144424819:144425682:144425772	RI	Experiment_1
ENSG00000110619	CARS	5.38224e-10	2.0752e-08	0.705	0.699	0.732	0.685	0.806	0.853	0.907	0.858	-0.151	chr11:-:3001969:3002600:3001969:3002174:3002540:3002600	RI	Experiment_1
ENSG00000213930	GALT	0.00439353	0.0208721	0.575	0.287	0.57	0.192	0.711	0.574	0.608	0.595	-0.216	chr9:+:34647088:34648171:34647088:34647258:34648114:34648171	RI	Experiment_1
ENSG00000111653	ING4	0.00875035	0.0363968	0.375	0.307	0.274	0.113	0.299	0.333	0.467	0.636	-0.166	chr12:-:6652661:6653050:6652661:6652767:6652944:6653050	RI	Experiment_1
ENSG00000111653	ING4	0.00772211	0.033082	0.652	0.684	0.629	0.275	0.625	0.73	0.891	0.831	-0.209	chr12:-:6652661:6653050:6652661:6652770:6652944:6653050	RI	Experiment_1
ENSG00000160310	PRMT2	0	0	0.966	0.959	0.968	0.977	0.673	0.699	0.624	0.689	0.296	chr21:+:46636438:46636547:46635166:46635763:46636895:46636990	SE	Experiment_1
ENSG00000205581	HMGN1	4.00289e-06	5.37113e-05	0.091	0.189	0.231	0.107	0.326	0.457	0.414	0.348	-0.232	chr21:-:39347378:39347478:39345829:39345958:39348291:39348339	SE	Experiment_1
ENSG00000205581	HMGN1	0.00722904	0.0386976	0.322	0.396	0.254	0.245	0.438	0.495	0.568	0.362	-0.161	chr21:-:39347378:39347483:39345829:39345958:39348291:39348339	SE	Experiment_1
ENSG00000142188	TMEM50B	0.00822194	0.0432942	1.0	1.0	1.0	0.371	1.0	1.0	1.0	1.0	-0.157	chr21:-:33447017:33447140:33439213:33439297:33455726:33455784	SE	Experiment_1
ENSG00000184319	RPL23AP82	5.69071e-05	0.000567759	0.595	0.492	0.385	0.73	0.747	0.881	0.791	0.784	-0.25	chr22:+:50788749:50788798:50785172:50785293:50788891:50789353	SE	Experiment_1
ENSG00000100288	CHKB	4.40936e-09	1.154e-07	0.8	0.896	0.71	0.729	0.961	0.915	1.0	0.896	-0.159	chr22:-:50579973:50580082:50579425:50579507:50580189:50580253	SE	Experiment_1
ENSG00000254413	CHKB-CPT1B	7.88674e-06	9.83057e-05	0.528	0.53	0.668	0.41	0.646	0.718	0.741	0.748	-0.179	chr22:-:50578548:50578659:50577774:50577934:50579035:50579255	SE	Experiment_1
ENSG00000100239	PPP6R2	1.07703e-12	4.91603e-11	0.579	0.562	0.515	0.666	0.369	0.388	0.397	0.4	0.192	chr22:+:50436987:50437068:50436366:50436452:50437505:50437603	SE	Experiment_1
ENSG00000128159	TUBGCP6	1.91132e-06	2.80068e-05	0.883	0.864	0.769	0.538	0.895	0.929	0.945	0.933	-0.162	chr22:-:50220191:50221874:50219956:50220015:50222027:50222102	SE	Experiment_1
ENSG00000128159	TUBGCP6	2.41976e-06	3.44434e-05	0.882	0.862	0.768	0.531	0.895	0.928	0.945	0.932	-0.164	chr22:-:50221274:50221874:50219956:50220015:50222027:50222102	SE	Experiment_1
ENSG00000100401	RANGAP1	0.00173136	0.0113256	0.111	0.222	0.5	0.25	0.16	0.06	0.022	0.143	0.174	chr22:-:41284900:41285153:41280932:41281082:41285543:41285965	SE	Experiment_1
ENSG00000244627	RP3-449O17.1	3.74764e-05	0.000391448	1.0	1.0	1.0	0.667	0.626	0.417	0.2	1.0	0.356	chr22:-:38369985:38370045:38363053:38363104:38380369:38380423	SE	Experiment_1
ENSG00000198792	TMEM184B	0	0	0.316	0.285	0.297	0.443	0.041	0.073	0.038	0.052	0.284	chr22:-:38222641:38222662:38221144:38221710:38224784:38224979	SE	Experiment_1
ENSG00000198792	TMEM184B	0	0	0.239	0.303	0.206	0.113	0.007	0.003	0.008	0.01	0.208	chr22:-:38246784:38246885:38245934:38246100:38247769:38248019	SE	Experiment_1
ENSG00000100142	POLR2F	1.75819e-06	2.60169e-05	0.548	0.247	0.413	0.377	0.108	0.238	0.095	0.257	0.222	chr22:+:37958373:37958471:37956772:37956901:37959345:37959476	SE	Experiment_1
ENSG00000100092	SH3BP1	4.58443e-06	6.05522e-05	0.23	0.36	0.383	0.418	0.726	0.515	0.491	0.574	-0.229	chr22:+:37641125:37641168:37639049:37639846:37641373:37641478	SE	Experiment_1
ENSG00000100092	SH3BP1	0.000772845	0.0056169	0.802	0.737	0.9	0.683	1.0	0.929	1.0	0.802	-0.152	chr22:+:37642538:37642737:37641373:37641478:37642894:37643006	SE	Experiment_1
ENSG00000100083	GGA1	1.02348e-07	2.02884e-06	0.406	0.245	0.307	0.107	0.702	0.535	0.856	0.457	-0.371	chr22:+:37613023:37613191:37608959:37609154:37614189:37614274	SE	Experiment_1
ENSG00000100083	GGA1	1.61459e-07	3.06449e-06	0.65	0.392	0.663	0.606	0.871	0.742	0.859	1.0	-0.29	chr22:+:37613023:37613191:37609065:37609356:37614189:37614274	SE	Experiment_1
ENSG00000100083	GGA1	0	0	0.591	0.712	0.678	0.556	1.0	1.0	1.0	0.844	-0.327	chr22:+:37613023:37613191:37610576:37610699:37614189:37614274	SE	Experiment_1
ENSG00000100083	GGA1	2.53564e-07	4.58818e-06	0.65	0.392	0.663	0.606	0.871	0.735	0.856	1.0	-0.288	chr22:+:37613032:37613191:37609039:37609356:37614189:37614274	SE	Experiment_1
ENSG00000100083	GGA1	1.28493e-07	2.4915e-06	0.406	0.245	0.281	0.107	0.692	0.535	0.856	0.439	-0.371	chr22:+:37613032:37613191:37609059:37609154:37614189:37614274	SE	Experiment_1
ENSG00000100083	GGA1	1.60338e-07	3.0479e-06	0.372	0.176	0.222	0.095	0.643	0.452	0.831	0.413	-0.368	chr22:+:37613118:37613191:37608976:37609154:37614189:37614195	SE	Experiment_1
ENSG00000100083	GGA1	3.04894e-07	5.41348e-06	0.536	0.298	0.604	0.533	0.844	0.658	0.831	1.0	-0.341	chr22:+:37613118:37613191:37609065:37609356:37614189:37614195	SE	Experiment_1
ENSG00000100083	GGA1	0	0	0.473	0.62	0.606	0.481	1.0	1.0	1.0	0.829	-0.412	chr22:+:37613118:37613191:37610576:37610699:37614189:37614195	SE	Experiment_1
ENSG00000128309	MPST	9.09105e-07	1.44097e-05	0.258	0.366	0.417	0.421	0.172	0.259	0.171	0.248	0.153	chr22:+:37023751:37023927:37019695:37019774:37024191:37024810	SE	Experiment_1
ENSG00000100342	APOL1	3.18605e-05	0.000339878	0.674	1.0	0.811	0.384	0.928	1.0	1.0	1.0	-0.265	chr22:+:36257082:36257136:36254897:36254999:36257318:36257407	SE	Experiment_1
ENSG00000198089	SFI1	2.84661e-13	1.39944e-11	1.0	1.0	1.0	1.0	0.66	0.861	0.463	0.671	0.336	chr22:+:31602211:31602293:31589446:31589577:31604308:31604404	SE	Experiment_1
ENSG00000183963	SMTN	0	0	0.34	0.507	0.456	0.413	1.0	1.0	1.0	1.0	-0.571	chr22:+:31100884:31100953:31099744:31099896:31104315:31104623	SE	Experiment_1
ENSG00000183963	SMTN	0	0	0.612	0.695	0.764	0.642	1.0	1.0	1.0	1.0	-0.322	chr22:+:31100884:31101049:31099744:31099896:31104315:31104623	SE	Experiment_1
ENSG00000184792	OSBP2	1.18689e-06	1.83041e-05	1.0	0.905	1.0	1.0	1.0	0.75	0.657	0.676	0.206	chr22:+:30893816:30894001:30893637:30893733:30905836:30906069	SE	Experiment_1
ENSG00000100325	ASCC2	0	0	0.884	0.95	0.958	0.957	0.707	0.658	0.695	0.727	0.24	chr22:-:29825621:29825780:29825086:29825257:29832244:29832342	SE	Experiment_1
ENSG00000100325	ASCC2	0.00878464	0.045787	0.022	0.03	0.099	0.135	0.439	0.05	1.0	0.271	-0.368	chr22:-:29827476:29827600:29825621:29825780:29838177:29838274	SE	Experiment_1
ENSG00000100325	ASCC2	1.66145e-12	7.39546e-11	0.527	0.437	0.496	0.597	0.169	0.26	0.311	0.313	0.251	chr22:-:29834488:29834550:29832244:29832342:29838177:29838261	SE	Experiment_1
ENSG00000100209	HSCB	1.76285e-05	0.000200603	0.74	0.806	0.785	0.76	0.5	0.705	0.548	0.459	0.22	chr22:+:28745863:28746008:28743881:28743978:28751240:28751288	SE	Experiment_1
ENSG00000244625	MIATNB	0.000618859	0.00461826	0.778	0.2	1.0	0.277	1.0	1.0	1.0	0.714	-0.365	chr22:+:26717252:26717459:26693680:26693836:26774155:26774217	SE	Experiment_1
ENSG00000244625	MIATNB	3.07323e-08	6.7959e-07	0.106	0.383	0.11	0.199	0.0	0.0	0.06	0.012	0.182	chr22:+:26718139:26718231:26717252:26717459:26774155:26774217	SE	Experiment_1
ENSG00000244486	SCARF2	0.00695349	0.0374328	0.414	0.263	0.296	0.088	0.298	0.534	0.323	0.563	-0.164	chr22:-:20431744:20431846:20430689:20430908:20437581:20437825	SE	Experiment_1
ENSG00000070371	CLTCL1	5.30464e-08	1.11427e-06	0.659	0.738	0.645	0.565	0.288	0.505	0.474	0.424	0.229	chr22:-:19187557:19187728:19183389:19183611:19187980:19188091	SE	Experiment_1
ENSG00000070371	CLTCL1	1.84585e-05	0.000209191	1.0	1.0	1.0	1.0	1.0	0.696	0.125	1.0	0.295	chr22:-:19234508:19234706:19229837:19229975:19239274:19239388	SE	Experiment_1
ENSG00000099968	BCL2L13	0.000165846	0.00145552	0.693	0.638	0.657	0.771	1.0	0.649	0.745	1.0	-0.159	chr22:+:17696140:17696210:17688985:17689142:17726676:17730855	SE	Experiment_1
ENSG00000171574	ZNF584	3.44627e-05	0.000363719	0.137	0.27	0.183	0.094	0.343	0.225	0.374	0.475	-0.183	chr19:+:58409964:58410091:58408776:58409165:58415523:58415646	SE	Experiment_1
ENSG00000171574	ZNF584	3.52835e-05	0.000371153	0.214	0.168	0.149	0.073	0.309	0.26	0.246	0.426	-0.159	chr19:+:58410005:58410091:58408687:58409165:58415523:58415646	SE	Experiment_1
ENSG00000269343	ZNF587B	0.000142779	0.00127543	1.0	1.0	1.0	1.0	0.722	0.634	1.0	1.0	0.161	chr19:+:57839022:57839149:57819740:57819945:57840837:57841796	SE	Experiment_1
ENSG00000269343	ZNF587B	2.32997e-06	3.33914e-05	1.0	1.0	1.0	1.0	0.491	0.431	1.0	1.0	0.27	chr19:+:57839022:57839149:57820493:57820549:57840837:57841796	SE	Experiment_1
ENSG00000268750	CTD-2583A14.10	1.73406e-06	2.57037e-05	1.0	1.0	0.446	0.703	1.0	1.0	1.0	1.0	-0.213	chr19:+:57856103:57856233:57819805:57819945:57858575:57858641	SE	Experiment_1
ENSG00000268750	CTD-2583A14.10	1.40517e-06	2.12182e-05	1.0	1.0	0.448	0.74	1.0	1.0	1.0	1.0	-0.203	chr19:+:57856106:57856233:57819730:57819945:57858575:57858813	SE	Experiment_1
ENSG00000083828	ZNF586	0.00233495	0.0146221	0.264	0.201	0.107	0.163	0.549	0.157	0.31	0.459	-0.185	chr19:+:57776542:57776669:57769669:57769878:57790273:57790400	SE	Experiment_1
ENSG00000121417	ZNF211	0	0	0.651	0.546	0.548	0.692	0.091	0.093	0.219	0.071	0.491	chr19:+:57639911:57640067:57634628:57634755:57640703:57642279	SE	Experiment_1
ENSG00000269533	AC003002.6	8.35976e-12	3.38999e-10	0.936	0.889	0.548	0.717	0.906	1.0	1.0	1.0	-0.204	chr19:+:57397047:57397174:57394187:57394223:57410879:57411167	SE	Experiment_1
ENSG00000213793	ZNF888	1.76807e-06	2.61524e-05	1.0	0.522	0.651	1.0	1.0	1.0	1.0	1.0	-0.207	chr19:-:52917858:52917997:52915195:52915322:52923368:52923470	SE	Experiment_1
ENSG00000161618	ALDH16A1	3.78964e-12	1.60791e-10	0.857	0.74	0.861	0.656	0.96	0.955	0.957	1.0	-0.189	chr19:+:49458485:49458588:49453168:49453421:49459669:49459730	SE	Experiment_1
ENSG00000161618	ALDH16A1	2.74225e-14	1.54274e-12	0.856	0.794	0.885	0.663	0.971	0.966	0.969	1.0	-0.177	chr19:+:49458959:49459086:49453168:49453421:49459669:49459848	SE	Experiment_1
ENSG00000074219	TEAD2	0	0	0.673	0.804	0.582	0.853	0.407	0.228	0.288	0.207	0.445	chr19:-:49355958:49355970:49355302:49355419:49357251:49357314	SE	Experiment_1
ENSG00000087076	HSD17B14	5.96198e-10	1.81967e-08	0.143	0.165	0.112	0.143	0.457	0.444	0.23	0.305	-0.218	chr19:-:48813432:48813552:48813017:48813348:48813662:48813730	SE	Experiment_1
ENSG00000087076	HSD17B14	1.9984e-14	1.14444e-12	0.302	0.279	0.214	0.262	0.662	0.586	0.431	0.627	-0.312	chr19:-:48813455:48813552:48813016:48813348:48813662:48813730	SE	Experiment_1
ENSG00000087076	HSD17B14	2.21583e-09	6.16844e-08	0.489	0.389	0.225	0.419	0.901	0.53	1.0	1.0	-0.477	chr19:-:48813455:48813552:48813016:48813348:48815036:48815141	SE	Experiment_1
ENSG00000087076	HSD17B14	1.7875e-07	3.36082e-06	0.41	0.417	0.451	0.501	0.812	0.661	0.655	0.561	-0.228	chr19:-:48831667:48831759:48815036:48815141:48832665:48832732	SE	Experiment_1
ENSG00000063169	GLTSCR1	7.62332e-07	1.23144e-05	0.779	1.0	0.783	0.598	0.946	0.957	1.0	0.872	-0.154	chr19:+:47673569:47673615:47670442:47670544:47673719:47673762	SE	Experiment_1
ENSG00000063169	GLTSCR1	6.6953e-10	2.03125e-08	0.487	0.333	0.4	0.38	1.0	0.667	1.0	0.692	-0.44	chr19:+:47681975:47682152:47679320:47681276:47694899:47695080	SE	Experiment_1
ENSG00000063169	GLTSCR1	4.20577e-09	1.10509e-07	0.692	0.688	0.721	0.553	1.0	0.837	1.0	0.775	-0.239	chr19:+:47694114:47694726:47679320:47681276:47694899:47695080	SE	Experiment_1
ENSG00000105327	BBC3	6.16196e-11	2.19494e-09	0.645	0.61	0.719	0.702	0.415	0.536	0.412	0.458	0.214	chr19:-:47228157:47228446:47226563:47226754:47232514:47232766	SE	Experiment_1
ENSG00000104866	PPP1R37	4.44089e-16	2.99999e-14	0.764	0.817	0.755	0.676	0.968	1.0	0.889	0.861	-0.176	chr19:+:45138513:45138611:45092961:45093527:45140505:45140606	SE	Experiment_1
ENSG00000104866	PPP1R37	8.65974e-15	5.1475e-13	0.595	0.705	0.722	0.598	0.962	1.0	0.851	0.797	-0.248	chr19:+:45140235:45140281:45092961:45093527:45140505:45140606	SE	Experiment_1
ENSG00000186567	CEACAM19	1.5364e-05	0.000177103	0.667	0.294	0.676	0.471	1.0	0.727	0.906	0.824	-0.337	chr19:+:44671745:44671986:44671303:44671436:44672595:44672704	SE	Experiment_1
ENSG00000186567	CEACAM19	3.36137e-05	0.000356023	0.486	0.313	0.633	0.288	1.0	0.67	0.866	0.739	-0.389	chr19:+:44671889:44671986:44671303:44671436:44672595:44672708	SE	Experiment_1
ENSG00000062370	ZNF112	0.000130058	0.0011736	0.868	0.819	0.45	0.149	0.149	0.245	0.15	0.0	0.435	chr19:-:44343253:44343302:44340415:44340542:44356625:44356674	SE	Experiment_1
ENSG00000167637	ZNF283	3.5827e-08	7.81813e-07	1.0	1.0	1.0	1.0	0.57	0.646	1.0	1.0	0.196	chr19:+:43837052:43837179:43835504:43835592:43846938:43848898	SE	Experiment_1
ENSG00000076928	ARHGEF1	0	0	0.771	0.742	0.754	0.605	0.91	0.912	0.906	0.867	-0.181	chr19:+:41892024:41892123:41888751:41888865:41892330:41892373	SE	Experiment_1
ENSG00000167601	AXL	0	0	0.887	0.902	0.866	0.794	0.72	0.675	0.732	0.678	0.161	chr19:+:41239693:41239720:41239163:41239314:41242882:41243015	SE	Experiment_1
ENSG00000171570	RAB4B-EGLN2	0	0	0.811	0.868	0.77	0.745	0.973	1.0	0.914	0.941	-0.158	chr19:+:40780018:40780099:40778270:40778391:40783777:40783840	SE	Experiment_1
ENSG00000090924	PLEKHG2	4.32987e-15	2.65813e-13	0.709	0.775	0.67	0.646	0.953	0.78	0.896	0.858	-0.172	chr19:+:39416550:39416597:39416347:39416414:39416849:39417000	SE	Experiment_1
ENSG00000090924	PLEKHG2	3.20854e-14	1.78639e-12	0.775	0.666	0.788	0.635	1.0	1.0	0.862	0.833	-0.208	chr19:+:39420948:39420996:39420750:39420852:39421282:39421299	SE	Experiment_1
ENSG00000090924	PLEKHG2	0	0	0.797	0.696	0.866	0.627	1.0	1.0	0.905	0.909	-0.207	chr19:+:39421074:39421113:39420750:39420852:39421282:39421299	SE	Experiment_1
ENSG00000267552	CTD-2528L19.4	0.000194118	0.00167447	1.0	1.0	0.784	1.0	0.464	0.864	1.0	0.707	0.187	chr19:-:37707913:37708012:37699784:37699895:37709695:37709822	SE	Experiment_1
ENSG00000181666	HKR1	1.49159e-05	0.00017244	0.061	0.049	0.024	0.027	0.518	0.102	0.328	0.068	-0.214	chr19:+:37346422:37346492:37334656:37334782:37347189:37347316	SE	Experiment_1
ENSG00000188283	ZNF383	3.80006e-05	0.000396107	1.0	1.0	1.0	1.0	0.269	0.827	1.0	1.0	0.226	chr19:+:37224817:37224939:37219598:37219749:37230408:37230462	SE	Experiment_1
ENSG00000233527	ZNF529-AS1	0.000159384	0.00140511	0.213	0.102	0.072	0.186	1.0	0.309	0.408	0.288	-0.358	chr19:+:36594155:36594299:36593845:36593931:36594441:36594708	SE	Experiment_1
ENSG00000167635	ZNF146	1.70709e-06	2.53506e-05	0.542	0.68	0.704	0.657	0.796	0.799	0.815	0.793	-0.155	chr19:+:36218121:36218195:36215095:36215155:36228747:36228819	SE	Experiment_1
ENSG00000161265	U2AF1L4	0.000655392	0.00485922	0.84	0.116	0.631	0.263	0.79	0.896	0.772	0.825	-0.358	chr19:-:35744490:35744540:35744322:35744421:35744625:35744692	SE	Experiment_1
ENSG00000105668	UPK1A	1.94723e-09	5.49352e-08	0.762	0.529	0.697	1.0	1.0	1.0	1.0	1.0	-0.253	chr19:+:35675839:35676019:35673437:35673545:35677811:35677895	SE	Experiment_1
ENSG00000161249	DMKN	0.000782977	0.00568143	0.0	0.065	0.119	0.126	0.178	0.62	0.289	0.0	-0.194	chr19:-:35497646:35497681:35497219:35497538:35498715:35498763	SE	Experiment_1
ENSG00000161249	DMKN	3.33067e-16	2.27678e-14	0.76	0.667	0.533	0.783	1.0	1.0	1.0	1.0	-0.314	chr19:-:35505938:35505986:35505717:35505765:35509910:35509961	SE	Experiment_1
ENSG00000161249	DMKN	5.62728e-07	9.3496e-06	0.454	0.393	0.707	0.0	0.912	1.0	0.745	1.0	-0.526	chr19:-:35505938:35505986:35505717:35505765:35510183:35510249	SE	Experiment_1
ENSG00000161249	DMKN	2.65343e-14	1.49472e-12	0.17	0.437	0.228	0.391	0.0	0.0	0.034	0.0	0.298	chr19:-:35506125:35506185:35505938:35505986:35509910:35509961	SE	Experiment_1
ENSG00000161249	DMKN	4.22613e-08	9.07281e-07	0.131	0.427	0.295	1.0	0.0	0.0	0.082	0.0	0.443	chr19:-:35506125:35506185:35505938:35505986:35510183:35510252	SE	Experiment_1
ENSG00000161249	DMKN	1.81182e-06	2.67398e-05	0.0	0.0	0.0	0.079	0.0	0.0	0.312	0.447	-0.17	chr19:-:35508204:35508240:35505938:35505986:35509910:35509961	SE	Experiment_1
ENSG00000104859	CLASRP	0.00224619	0.0141527	0.677	0.832	0.868	0.772	0.803	0.632	0.509	0.573	0.158	chr19:+:45068014:45068058:45067336:45067594:45069065:45069124	SE	Experiment_1
ENSG00000168813	ZNF507	0.00232738	0.014582	0.884	0.969	0.858	0.686	0.81	0.787	0.693	0.48	0.157	chr19:+:32347244:32347338:32345624:32345783:32352828:32354957	SE	Experiment_1
ENSG00000064545	TMEM161A	0	0	0.783	0.769	0.776	0.57	0.984	0.99	0.985	0.974	-0.259	chr19:-:19121307:19121421:19120991:19121166:19121524:19121668	SE	Experiment_1
ENSG00000064545	TMEM161A	0	0	0.43	0.408	0.424	0.217	0.939	0.956	0.929	0.893	-0.559	chr19:-:19121317:19121421:19120991:19121166:19121524:19121668	SE	Experiment_1
ENSG00000130517	PGPEP1	3.78019e-06	5.10092e-05	0.556	0.81	0.669	0.785	0.52	0.441	0.566	0.439	0.214	chr19:+:18357382:18357615:18355894:18356011:18363390:18363998	SE	Experiment_1
ENSG00000074855	ANO8	9.59233e-14	5.00725e-12	0.599	0.655	0.742	0.629	0.876	0.929	0.788	0.917	-0.221	chr19:-:17327437:17327569:17327234:17327345:17327688:17327880	SE	Experiment_1
ENSG00000074855	ANO8	0	0	0.285	0.18	0.225	0.194	0.966	0.946	0.949	0.943	-0.73	chr19:-:17333421:17333554:17333100:17333239:17333689:17333800	SE	Experiment_1
ENSG00000127220	ABHD8	0	0	0.855	1.0	0.851	0.661	1.0	1.0	1.0	1.0	-0.158	chr19:-:17294674:17294845:17294287:17294504:17300855:17301624	SE	Experiment_1
ENSG00000099330	OCEL1	9.91243e-07	1.55739e-05	0.474	0.444	0.469	0.468	0.727	0.605	0.609	0.574	-0.165	chr19:+:17227839:17228005:17226692:17227199:17228255:17228309	SE	Experiment_1
ENSG00000011451	WIZ	0	0	0.864	0.788	0.883	0.853	0.528	0.589	0.682	0.705	0.221	chr19:-:15428109:15428508:15426981:15427533:15429585:15430089	SE	Experiment_1
ENSG00000123136	DDX39A	0	0	0.431	0.385	0.447	0.425	0.087	0.199	0.121	0.137	0.286	chr19:-:14410547:14410605:14409772:14410334:14410988:14411172	SE	Experiment_1
ENSG00000123146	ADGRE5	0	0	0.138	0.225	0.242	0.351	0.022	0.038	0.0	0.0	0.224	chr19:+:14396341:14396473:14390923:14391079:14397657:14397804	SE	Experiment_1
ENSG00000132016	C19orf57	2.17328e-06	3.14388e-05	0.684	0.724	0.394	0.771	0.833	1.0	1.0	1.0	-0.315	chr19:-:13895371:13895546:13893141:13893223:13904861:13904892	SE	Experiment_1
ENSG00000008441	NFIX	0	0	0.567	0.52	0.734	0.441	0.953	1.0	1.0	1.0	-0.423	chr19:+:13078612:13078735:13075534:13075671:13090298:13090390	SE	Experiment_1
ENSG00000008441	NFIX	0	0	0.735	0.829	0.861	0.584	0.986	1.0	1.0	1.0	-0.244	chr19:+:13081679:13081855:13075534:13075671:13090298:13090390	SE	Experiment_1
ENSG00000132004	FBXW9	0	0	0.558	0.674	0.699	0.414	1.0	1.0	1.0	1.0	-0.414	chr19:-:12689371:12689437:12688916:12689290:12689540:12689630	SE	Experiment_1
ENSG00000095059	DHPS	9.71321e-09	2.36063e-07	0.718	0.574	0.625	0.487	0.887	0.808	0.817	0.734	-0.211	chr19:-:12677107:12677211:12676016:12676142:12677290:12677396	SE	Experiment_1
ENSG00000183401	CCDC159	3.88578e-15	2.39232e-13	0.909	0.697	0.795	0.582	1.0	1.0	1.0	0.919	-0.234	chr19:+:11350807:11351003:11350117:11350199:11352056:11352133	SE	Experiment_1
ENSG00000171466	ZNF562	2.90123e-10	9.26531e-09	0.5	0.637	0.787	0.596	0.894	1.0	0.882	0.872	-0.282	chr19:-:9656546:9656653:9641807:9653881:9658008:9658135	SE	Experiment_1
ENSG00000171466	ZNF562	0.00738881	0.0394475	0.45	1.0	0.737	1.0	1.0	0.854	1.0	1.0	-0.167	chr19:-:9656546:9656653:9641807:9653881:9660719:9660874	SE	Experiment_1
ENSG00000197961	ZNF121	0.000986745	0.00694925	0.206	0.228	0.285	0.442	0.21	0.237	0.0	0.0	0.179	chr19:-:9567647:9567705:9560352:9567109:9568094:9568175	SE	Experiment_1
ENSG00000270011	ZNF559-ZNF177	0.00540176	0.0301089	0.62	0.466	0.441	0.176	0.626	0.325	1.0	1.0	-0.312	chr19:+:9337795:9337858:9324694:9324780:9338493:9338582	SE	Experiment_1
ENSG00000270011	ZNF559-ZNF177	1.12813e-05	0.000134561	1.0	1.0	1.0	1.0	1.0	1.0	0.751	0.409	0.21	chr19:+:9338493:9338582:9324694:9324780:9339192:9339319	SE	Experiment_1
ENSG00000142303	ADAMTS10	2.88658e-15	1.81081e-13	0.901	0.765	0.875	0.385	1.0	0.985	1.0	0.96	-0.255	chr19:-:8585131:8585308:8584894:8585054:8585455:8585660	SE	Experiment_1
ENSG00000142303	ADAMTS10	2.52781e-05	0.000276649	0.308	1.0	1.0	0.8	1.0	1.0	1.0	1.0	-0.223	chr19:-:8605011:8605358:8600927:8601145:8610643:8610680	SE	Experiment_1
ENSG00000142459	EVI5L	0	0	0.9	0.917	0.909	0.893	0.647	0.715	0.624	0.744	0.222	chr19:+:7857091:7857124:7856014:7856068:7858190:7858331	SE	Experiment_1
ENSG00000268614	CTD-2207O23.10	0.00044182	0.00345541	0.11	0.136	0.067	0.341	0.394	0.301	0.165	0.529	-0.184	chr19:+:7534378:7534446:7534167:7534239:7534749:7534902	SE	Experiment_1
ENSG00000125648	SLC25A23	5.43814e-07	9.07035e-06	1.0	1.0	1.0	1.0	1.0	0.497	1.0	0.768	0.184	chr19:-:6438446:6438534:6436080:6436464:6438723:6438821	SE	Experiment_1
ENSG00000065717	TLE2	5.7719e-05	0.000574595	0.727	0.727	0.27	0.58	0.8	1.0	1.0	0.727	-0.306	chr19:-:3017839:3017859:3015652:3015760:3019698:3019773	SE	Experiment_1
ENSG00000005206	SPPL2B	0	0	0.862	0.708	0.768	0.652	1.0	0.967	0.924	1.0	-0.225	chr19:+:2338751:2338841:2328629:2328775:2339068:2339208	SE	Experiment_1
ENSG00000064687	ABCA7	1.35799e-06	2.05878e-05	0.809	0.589	0.75	0.723	0.812	0.924	0.833	0.939	-0.159	chr19:+:1057914:1058059:1057039:1057429:1058145:1058269	SE	Experiment_1
ENSG00000064687	ABCA7	2.29904e-05	0.000254266	0.571	0.339	0.566	0.441	0.696	0.86	0.609	0.853	-0.275	chr19:+:1057968:1058059:1057313:1057429:1058145:1058269	SE	Experiment_1
ENSG00000282508	LINC01002	0.000530283	0.00404551	0.846	1.0	0.95	0.788	0.564	0.535	0.355	1.0	0.283	chr19:-:223966:224048:221140:221205:229635:230151	SE	Experiment_1
ENSG00000124224	PPP4R1L	1.89636e-05	0.000214182	1.0	0.837	0.825	1.0	0.646	0.862	0.531	0.714	0.227	chr20:-:58271362:58271505:58251756:58251864:58272768:58272825	SE	Experiment_1
ENSG00000171940	ZNF217	9.20934e-07	1.45706e-05	0.637	0.586	0.65	0.487	0.802	0.737	0.846	0.683	-0.177	chr20:-:53571720:53571853:53567064:53569264:53575726:53577280	SE	Experiment_1
ENSG00000000419	DPM1	0.00014374	0.00128229	0.774	0.293	0.77	0.678	0.77	1.0	0.807	1.0	-0.265	chr20:-:50941128:50941209:50940864:50940933:50945736:50945762	SE	Experiment_1
ENSG00000064607	SUGP2	0.000265337	0.00219938	0.36	0.647	0.415	0.593	0.253	0.279	0.375	0.294	0.204	chr19:-:18993637:18993740:18990887:18991149:18994365:18994486	SE	Experiment_1
ENSG00000064607	SUGP2	0.000482413	0.00372719	0.367	0.684	0.422	0.654	0.247	0.294	0.397	0.313	0.219	chr19:-:18993647:18993740:18990889:18991149:18994365:18995280	SE	Experiment_1
ENSG00000101040	ZMYND8	0.000101269	0.000942046	1.0	1.0	0.892	0.895	0.657	1.0	0.733	0.733	0.166	chr20:-:47238757:47239138:47236325:47236516:47249286:47249439	SE	Experiment_1
ENSG00000100330	MTMR3	3.18952e-10	1.01371e-08	0.71	0.802	0.779	0.726	0.447	0.552	0.487	0.592	0.235	chr22:+:30023456:30023483:30022608:30022697:30025629:30026037	SE	Experiment_1
ENSG00000124155	PIGT	2.30815e-13	1.14849e-11	0.731	0.664	0.639	0.549	0.863	0.833	0.819	0.794	-0.181	chr20:+:45416516:45416654:45416143:45416343:45419294:45419395	SE	Experiment_1
ENSG00000124155	PIGT	1.47771e-13	7.52669e-12	0.737	0.669	0.641	0.556	0.865	0.84	0.823	0.795	-0.18	chr20:+:45416516:45416694:45416076:45416343:45419294:45419395	SE	Experiment_1
ENSG00000124155	PIGT	1.11022e-16	7.89634e-15	0.574	0.553	0.494	0.432	0.791	0.753	0.731	0.701	-0.231	chr20:+:45418851:45418979:45416076:45416343:45419294:45419395	SE	Experiment_1
ENSG00000124155	PIGT	2.48195e-05	0.000272287	0.704	0.22	0.435	0.53	0.106	0.202	0.27	0.147	0.291	chr20:+:45419503:45419590:45416076:45416343:45420331:45420429	SE	Experiment_1
ENSG00000174365	SNHG11	6.43287e-10	1.95577e-08	0.298	0.507	0.302	0.506	0.122	0.086	0.085	0.194	0.281	chr20:+:38447929:38448093:38447465:38447623:38448661:38448730	SE	Experiment_1
ENSG00000132821	VSTM2L	3.9968e-14	2.19267e-12	0.638	0.65	0.674	0.771	0.87	0.816	0.942	0.914	-0.202	chr20:+:37933538:37933589:37931634:37931804:37943980:37945350	SE	Experiment_1
ENSG00000101084	C20orf24	0.00135153	0.00915019	0.196	0.248	0.136	0.388	0.66	0.437	0.287	0.377	-0.198	chr20:+:36607889:36608000:36607714:36607818:36612009:36612557	SE	Experiment_1
ENSG00000061656	SPAG4	0.00034963	0.0028081	0.845	0.711	0.504	1.0	1.0	0.878	1.0	0.946	-0.191	chr20:+:35618611:35618720:35618449:35618475:35618922:35618998	SE	Experiment_1
ENSG00000061656	SPAG4	0.00512349	0.028788	0.816	1.0	1.0	1.0	1.0	0.836	0.281	0.839	0.215	chr20:+:35618922:35618998:35617023:35617240:35619194:35619310	SE	Experiment_1
ENSG00000061656	SPAG4	0.00102443	0.0071771	0.688	0.838	0.791	1.0	0.47	0.71	0.531	0.366	0.31	chr20:+:35618922:35618998:35617519:35617840:35619194:35619310	SE	Experiment_1
ENSG00000088340	FER1L4	3.01921e-05	0.000324249	0.902	0.815	0.872	1.0	0.6	0.749	0.632	0.671	0.234	chr20:-:35560162:35560364:35559340:35559627:35560539:35560638	SE	Experiment_1
ENSG00000088340	FER1L4	0.00196877	0.012648	0.933	1.0	0.943	0.5	1.0	0.974	1.0	1.0	-0.15	chr20:-:35601805:35601989:35601531:35601718:35602522:35602607	SE	Experiment_1
ENSG00000131069	ACSS2	9.20375e-14	4.82195e-12	0.513	0.855	0.645	0.285	1.0	0.953	1.0	1.0	-0.414	chr20:+:34914095:34914117:34913752:34913825:34914322:34914437	SE	Experiment_1
ENSG00000101391	CDK5RAP1	0.000633887	0.00471928	0.757	1.0	1.0	0.813	0.882	0.538	0.718	0.813	0.155	chr20:-:33392141:33392242:33387322:33387533:33401427:33401452	SE	Experiment_1
ENSG00000100997	ABHD12	0	0	0.772	0.737	0.802	0.742	0.951	0.944	0.882	0.902	-0.157	chr20:-:25302218:25302346:25300197:25300884:25303549:25303628	SE	Experiment_1
ENSG00000132623	ANKEF1	4.72765e-07	8.00309e-06	1.0	0.6	1.0	0.643	1.0	1.0	1.0	1.0	-0.189	chr20:+:10038257:10038647:10035048:10035333:10043121:10043321	SE	Experiment_1
ENSG00000104884	ERCC2	0	0	0.576	0.802	0.571	0.525	1.0	0.957	0.854	1.0	-0.334	chr19:-:45364423:45364547:45364234:45364331:45368629:45368743	SE	Experiment_1
ENSG00000132670	PTPRA	1.11022e-16	7.89634e-15	0.168	0.227	0.209	0.36	0.087	0.123	0.06	0.078	0.154	chr20:+:2975214:2975241:2964860:2965202:2986764:2986849	SE	Experiment_1
ENSG00000141646	SMAD4	6.50651e-09	1.64633e-07	0.645	0.549	0.744	0.539	0.828	0.745	0.871	0.934	-0.225	chr18:+:51058124:51058244:51052325:51054993:51059865:51059916	SE	Experiment_1
ENSG00000078142	PIK3C3	0.00509966	0.0286634	0.352	0.0	0.094	0.28	1.0	0.597	0.28	0.294	-0.361	chr18:+:42064739:42064830:42049291:42049605:42081122:42081184	SE	Experiment_1
ENSG00000134779	TPGS2	0	0	0.316	0.22	0.294	0.108	0.854	0.785	0.915	0.744	-0.59	chr18:-:36805373:36805397:36800197:36800311:36807846:36807934	SE	Experiment_1
ENSG00000134779	TPGS2	0	0	0.758	0.68	0.713	0.472	0.977	0.963	0.986	0.949	-0.313	chr18:-:36805373:36805502:36800197:36800311:36807846:36807934	SE	Experiment_1
ENSG00000141425	RPRD1A	0.00421542	0.0242943	0.478	1.0	0.116	0.396	0.433	1.0	1.0	1.0	-0.361	chr18:-:36040806:36040865:35993039:35993300:36067253:36067530	SE	Experiment_1
ENSG00000141994	DUS3L	0.00642439	0.0349639	0.744	0.895	0.532	1.0	0.617	0.379	0.787	0.565	0.206	chr19:-:5786748:5786919:5786466:5786542:5787060:5787171	SE	Experiment_1
ENSG00000105426	PTPRS	0	0	0.277	0.335	0.26	0.383	0.246	0.09	0.108	0.079	0.183	chr19:-:5216719:5216767:5215497:5215595:5218419:5218532	SE	Experiment_1
ENSG00000101654	RNMT	4.66294e-15	2.84436e-13	0.389	0.332	0.24	0.194	0.61	0.917	0.664	0.899	-0.484	chr18:+:13730626:13730755:13726660:13726729:13731475:13731821	SE	Experiment_1
ENSG00000101654	RNMT	6.19949e-13	2.91308e-11	0.795	0.219	0.795	0.0	1.0	1.0	1.0	1.0	-0.548	chr18:+:13730626:13730755:13726660:13726729:13734463:13734599	SE	Experiment_1
ENSG00000104863	LIN7B	0.00075084	0.00547778	1.0	0.565	0.641	0.791	1.0	0.795	1.0	0.883	-0.17	chr19:+:49115259:49115331:49114465:49114967:49117854:49118018	SE	Experiment_1
ENSG00000076944	STXBP2	3.31804e-09	8.89744e-08	0.753	0.305	0.567	0.242	1.0	1.0	1.0	0.696	-0.457	chr19:+:7640697:7640809:7639730:7639807:7640899:7641003	SE	Experiment_1
ENSG00000076944	STXBP2	7.30186e-10	2.20672e-08	0.937	0.668	0.871	0.57	1.0	1.0	1.0	0.859	-0.203	chr19:+:7640730:7640809:7639730:7639807:7640899:7641003	SE	Experiment_1
ENSG00000076944	STXBP2	3.23991e-09	8.71235e-08	0.785	0.343	0.594	0.255	1.0	1.0	1.0	0.732	-0.439	chr19:+:7640739:7640809:7639730:7639807:7640899:7641003	SE	Experiment_1
ENSG00000076944	STXBP2	8.15325e-10	2.44856e-08	0.938	1.0	0.623	0.688	1.0	1.0	1.0	1.0	-0.188	chr19:+:7642765:7642823:7642428:7642536:7642982:7643048	SE	Experiment_1
ENSG00000076944	STXBP2	7.91861e-11	2.77251e-09	0.347	0.535	0.541	0.134	1.0	0.621	0.868	0.961	-0.473	chr19:+:7643164:7643245:7642982:7643048:7644613:7644752	SE	Experiment_1
ENSG00000132199	ENOSF1	2.50428e-09	6.90448e-08	0.709	0.568	0.419	1.0	0.239	0.0	0.128	0.152	0.544	chr18:-:677742:677872:675320:675402:683245:683380	SE	Experiment_1
ENSG00000132199	ENOSF1	0	0	0.652	0.723	0.824	0.785	0.978	1.0	0.943	0.906	-0.211	chr18:-:678695:678737:677742:677872:683245:683380	SE	Experiment_1
ENSG00000132199	ENOSF1	5.74244e-06	7.41977e-05	1.0	1.0	1.0	0.817	0.807	0.874	0.512	1.0	0.156	chr18:-:691067:691106:690548:690631:693881:693908	SE	Experiment_1
ENSG00000141556	TBCD	8.5384e-05	0.000812799	0.47	0.0	0.466	0.189	0.035	0.0	0.146	0.0	0.236	chr17:+:82905935:82906053:82900541:82900731:82911757:82911765	SE	Experiment_1
ENSG00000141556	TBCD	4.41288e-09	1.15422e-07	0.529	0.887	0.757	0.766	1.0	1.0	0.882	1.0	-0.236	chr17:+:82909284:82909307:82905935:82906053:82911757:82911765	SE	Experiment_1
ENSG00000176155	CCDC57	0	0	0.833	0.684	0.855	0.713	0.411	0.285	0.437	0.436	0.379	chr17:-:82179026:82179189:82178473:82178605:82183773:82183932	SE	Experiment_1
ENSG00000149346	SLX4IP	0.000119502	0.00108873	1.0	0.776	1.0	1.0	0.808	0.737	0.422	1.0	0.202	chr20:+:10458175:10458231:10435302:10435453:10556230:10556320	SE	Experiment_1
ENSG00000169689	STRA13	8.64013e-08	1.73712e-06	0.492	0.435	0.475	0.477	0.375	0.357	0.282	0.229	0.159	chr17:-:82019640:82019694:82018837:82019381:82019857:82019909	SE	Experiment_1
ENSG00000167302	ENTHD2	8.77772e-05	0.000833003	0.712	0.767	0.778	0.793	0.644	0.669	0.438	0.653	0.162	chr17:-:81232314:81232518:81231846:81232021:81233431:81233503	SE	Experiment_1
ENSG00000171302	CANT1	0	0	0.529	0.529	0.436	0.342	0.977	0.943	1.0	0.937	-0.505	chr17:-:78997839:78997963:78996991:78997644:79009663:79009730	SE	Experiment_1
ENSG00000171302	CANT1	0.00343154	0.0203541	0.488	0.5	0.103	0.333	0.644	0.458	0.722	0.577	-0.244	chr17:-:79000099:79000270:78997392:78997963:79005371:79005481	SE	Experiment_1
ENSG00000267787	RP11-35G9.5	0.000595484	0.00447046	0.26	0.139	0.429	1.0	0.453	0.158	0.205	0.006	0.252	chr18:+:57731413:57732023:57641558:57642052:57735150:57735592	SE	Experiment_1
ENSG00000142227	EMP3	1.8771e-09	5.3183e-08	0.727	0.75	0.567	0.546	0.867	0.789	0.835	0.851	-0.188	chr19:+:48326829:48326922:48325324:48325610:48329351:48329439	SE	Experiment_1
ENSG00000181038	METTL23	3.59181e-05	0.000376908	0.801	0.675	0.481	0.696	1.0	0.808	0.794	0.919	-0.217	chr17:+:76729689:76729794:76726869:76727357:76732977:76733215	SE	Experiment_1
ENSG00000182534	MXRA7	0	0	0.117	0.085	0.117	0.105	0.297	0.275	0.224	0.258	-0.158	chr17:-:76683846:76683927:76679568:76680879:76685071:76685165	SE	Experiment_1
ENSG00000177728	TMEM94	7.72738e-09	1.92472e-07	0.479	0.529	0.575	0.377	0.749	0.696	0.645	0.845	-0.244	chr17:+:75487931:75488134:75485870:75486426:75489265:75489368	SE	Experiment_1
ENSG00000177728	TMEM94	3.82404e-09	1.01375e-07	0.231	0.337	0.424	0.248	0.66	0.56	0.472	0.685	-0.284	chr17:+:75488758:75488910:75485870:75486426:75489265:75489368	SE	Experiment_1
ENSG00000125450	NUP85	3.07003e-06	4.2512e-05	0.788	0.857	0.928	0.953	0.687	0.647	0.737	0.823	0.158	chr17:+:75225123:75225237:75218207:75218306:75225341:75225464	SE	Experiment_1
ENSG00000109065	NAT9	2.5742e-06	3.63413e-05	0.615	0.656	0.907	0.543	0.875	0.954	0.883	0.872	-0.216	chr17:-:74775598:74775707:74773575:74773685:74776266:74776351	SE	Experiment_1
ENSG00000154217	PITPNC1	0	0	0.958	1.0	0.936	1.0	0.697	0.758	0.75	0.829	0.215	chr17:+:67687065:67687184:67675478:67675542:67692571:67693367	SE	Experiment_1
ENSG00000188130	MAPK12	1.19105e-12	5.39927e-11	0.209	0.179	0.173	0.123	0.582	0.416	0.392	0.337	-0.261	chr22:-:50247691:50247776:50246874:50246966:50247889:50248145	SE	Experiment_1
ENSG00000188130	MAPK12	1.11022e-16	7.89634e-15	0.781	0.623	0.842	0.693	1.0	0.947	1.0	1.0	-0.252	chr22:-:50248365:50248472:50248224:50248292:50249859:50249964	SE	Experiment_1
ENSG00000188130	MAPK12	3.44852e-09	9.21576e-08	0.525	0.332	0.567	0.16	0.774	0.873	0.724	0.767	-0.389	chr22:-:50248661:50248751:50248365:50248472:50249634:50249703	SE	Experiment_1
ENSG00000188130	MAPK12	7.30339e-07	1.18599e-05	0.846	0.863	0.893	0.589	1.0	0.918	0.938	1.0	-0.166	chr22:-:50249102:50249454:50248224:50248292:50249634:50249703	SE	Experiment_1
ENSG00000188130	MAPK12	2.39808e-13	1.19186e-11	0.442	0.257	0.348	0.214	0.792	0.792	0.624	0.632	-0.395	chr22:-:50249102:50249454:50248365:50248472:50249634:50249703	SE	Experiment_1
ENSG00000198231	DDX42	0.00165559	0.0109085	0.789	0.426	0.544	0.678	0.843	0.714	0.821	0.781	-0.18	chr17:+:63775107:63775178:63773862:63774376:63792411:63792562	SE	Experiment_1
ENSG00000266173	STRADA	3.57907e-11	1.32021e-09	0.674	0.624	0.697	0.568	0.844	0.814	0.791	0.799	-0.171	chr17:-:63707246:63707418:63706634:63706739:63710490:63710614	SE	Experiment_1
ENSG00000170921	TANC2	0	0	0.395	0.402	0.464	0.614	0.209	0.05	0.152	0.045	0.355	chr17:+:63412679:63412709:63411997:63412130:63413542:63413634	SE	Experiment_1
ENSG00000153982	GDPD1	1.19711e-05	0.000142022	1.0	1.0	1.0	1.0	1.0	0.741	0.472	1.0	0.197	chr17:+:59270935:59270995:59267040:59267174:59272784:59272805	SE	Experiment_1
ENSG00000169696	ASPSCR1	2.46801e-05	0.000271007	0.593	0.421	0.629	0.52	0.755	0.669	0.671	0.737	-0.167	chr17:+:81994820:81994878:81985506:81985607:82009036:82009191	SE	Experiment_1
ENSG00000121064	SCPEP1	0	0	0.704	0.724	0.636	0.662	0.893	0.875	0.905	0.836	-0.196	chr17:+:56998373:56998498:56996961:56997055:57000854:57000992	SE	Experiment_1
ENSG00000082641	NFE2L1	0.00155117	0.0103121	1.0	1.0	0.563	1.0	1.0	0.364	0.455	0.475	0.317	chr17:+:48054929:48055150:48054327:48054419:48056385:48056444	SE	Experiment_1
ENSG00000005243	COPZ2	0.00034326	0.00276183	0.611	0.599	0.507	0.78	0.572	0.393	0.427	0.419	0.171	chr17:-:48033210:48033302:48029124:48029176:48033862:48033872	SE	Experiment_1
ENSG00000141295	SCRN2	0	0	0.87	0.879	0.805	0.76	1.0	1.0	1.0	0.97	-0.164	chr17:-:47838530:47838719:47838269:47838450:47838790:47839006	SE	Experiment_1
ENSG00000141295	SCRN2	2.65705e-09	7.293e-08	0.526	0.676	0.915	0.864	0.944	0.949	1.0	1.0	-0.228	chr17:-:47840190:47840372:47838790:47839006:47840669:47840843	SE	Experiment_1
ENSG00000262633	RP11-156P1.2	0	0	0.607	0.651	0.562	0.585	0.911	0.819	0.855	0.829	-0.252	chr17:+:46935028:46935169:46932066:46932199:46938598:46938704	SE	Experiment_1
ENSG00000267278	MAP3K14-AS1	0.000299119	0.00244864	0.493	0.667	0.369	0.658	1.0	0.789	1.0	0.584	-0.296	chr17:+:45255134:45255218:45247924:45248003:45267112:45267328	SE	Experiment_1
ENSG00000126581	BECN1	0	0	0.888	0.76	0.827	0.669	0.974	0.988	0.989	0.926	-0.183	chr17:-:42818543:42818680:42818220:42818415:42819547:42819609	SE	Experiment_1
ENSG00000108799	EZH1	0.00619521	0.0338858	0.475	0.569	0.615	0.583	0.765	0.73	0.569	0.781	-0.151	chr17:-:42717975:42718067:42713208:42713389:42720272:42720304	SE	Experiment_1
ENSG00000108799	EZH1	9.99201e-16	6.53968e-14	0.888	0.985	0.834	0.687	1.0	1.0	1.0	1.0	-0.151	chr17:-:42718453:42718617:42717975:42718067:42719104:42719207	SE	Experiment_1
ENSG00000161395	PGAP3	0.0025422	0.0157199	0.679	0.959	0.579	0.452	1.0	0.956	0.805	0.679	-0.193	chr17:-:39674616:39674679:39671121:39672866:39684596:39684616	SE	Experiment_1
ENSG00000161395	PGAP3	0	0	0.759	0.725	0.789	0.747	0.924	0.899	0.913	0.926	-0.16	chr17:-:39674616:39674679:39673513:39674054:39684596:39684616	SE	Experiment_1
ENSG00000161381	PLXDC1	1.08802e-14	6.41425e-13	0.703	0.679	0.521	0.542	0.815	0.951	0.969	0.873	-0.291	chr17:-:39072449:39072485:39069855:39070016:39077912:39078048	SE	Experiment_1
ENSG00000161381	PLXDC1	0.00549632	0.0305726	0.0	0.034	0.0	0.017	0.032	0.086	1.0	0.0	-0.267	chr17:-:39081249:39081449:39079103:39079528:39083458:39083540	SE	Experiment_1
ENSG00000274211	SOCS7	1.9984e-14	1.14444e-12	0.432	0.043	0.315	0.125	0.0	0.0	0.0	0.0	0.229	chr17:+:38365307:38366033:38364751:38364856:38366286:38366417	SE	Experiment_1
ENSG00000278540	ACACA	9.94982e-13	4.5536e-11	0.91	0.956	1.0	0.975	0.845	0.853	0.819	0.608	0.179	chr17:-:37210466:37210490:37207656:37207800:37221723:37221842	SE	Experiment_1
ENSG00000278535	DHRS11	5.3418e-07	8.93561e-06	1.0	1.0	1.0	1.0	1.0	0.799	0.783	0.799	0.155	chr17:+:36598162:36598257:36594586:36595180:36598920:36599050	SE	Experiment_1
ENSG00000278259	MYO19	0.00834462	0.0438652	1.0	1.0	1.0	1.0	1.0	0.288	1.0	1.0	0.178	chr17:-:36515857:36515990:36514445:36514548:36532526:36532681	SE	Experiment_1
ENSG00000004777	ARHGAP33	1.11022e-16	7.89634e-15	0.892	0.65	0.941	0.61	1.0	1.0	1.0	1.0	-0.227	chr19:+:35777644:35777742:35775542:35775664:35777823:35777908	SE	Experiment_1
ENSG00000243156	MICAL3	0.00308385	0.0185589	0.658	0.847	0.569	0.428	0.212	0.463	0.564	0.429	0.208	chr22:-:17803810:17803861:17791201:17791301:17808843:17808937	SE	Experiment_1
ENSG00000243156	MICAL3	1.49969e-05	0.000173266	1.0	0.676	0.343	0.293	0.048	0.163	0.0	0.183	0.48	chr22:-:17827643:17827781:17822946:17823060:17831853:17832107	SE	Experiment_1
ENSG00000167549	CORO6	0.0057128	0.0315923	0.643	0.668	0.632	0.423	0.828	0.681	0.861	0.742	-0.186	chr17:-:29619650:29619773:29619059:29619189:29621223:29621421	SE	Experiment_1
ENSG00000196535	MYO18A	5.60867e-07	9.32047e-06	0.092	0.102	0.112	0.021	0.283	0.127	0.156	0.373	-0.153	chr17:-:29116443:29116455:29115663:29115840:29118044:29118189	SE	Experiment_1
ENSG00000132589	FLOT2	1.64128e-06	2.4454e-05	0.686	0.852	0.708	0.888	0.661	0.58	0.689	0.546	0.164	chr17:-:28884224:28884315:28882978:28883231:28885856:28885947	SE	Experiment_1
ENSG00000132591	ERAL1	0	0	0.895	0.866	0.821	0.617	0.965	1.0	1.0	1.0	-0.192	chr17:+:28857938:28857985:28856504:28856582:28858373:28858486	SE	Experiment_1
ENSG00000132591	ERAL1	2.4869e-14	1.4092e-12	0.839	0.861	0.774	0.674	0.942	1.0	1.0	1.0	-0.199	chr17:+:28858145:28858207:28856504:28856582:28858373:28858395	SE	Experiment_1
ENSG00000132591	ERAL1	7.17415e-12	2.93129e-10	0.453	0.496	0.382	0.281	0.962	0.618	0.821	1.0	-0.447	chr17:+:28858575:28858633:28858373:28858486:28858963:28859113	SE	Experiment_1
ENSG00000132591	ERAL1	0	0	0.838	0.835	0.8	0.617	0.992	0.897	0.964	1.0	-0.191	chr17:+:28858575:28858824:28858037:28858486:28858963:28859113	SE	Experiment_1
ENSG00000007202	KIAA0100	1.2605e-05	0.000148564	0.361	1.0	0.869	1.0	1.0	1.0	1.0	1.0	-0.193	chr17:-:28643609:28643659:28634516:28635609:28644057:28644187	SE	Experiment_1
ENSG00000109103	UNC119	0	0	0.791	0.685	0.647	0.514	1.0	1.0	1.0	1.0	-0.341	chr17:-:28547998:28548101:28546707:28547849:28552337:28552609	SE	Experiment_1
ENSG00000109103	UNC119	0	0	0.849	0.768	0.695	0.62	1.0	1.0	1.0	1.0	-0.267	chr17:-:28548591:28548705:28546707:28547849:28552337:28552631	SE	Experiment_1
ENSG00000141068	KSR1	8.64377e-05	0.000821196	1.0	0.931	1.0	0.901	1.0	0.647	0.85	0.343	0.248	chr17:+:27601359:27601401:27597267:27597436:27601892:27601958	SE	Experiment_1
ENSG00000083290	ULK2	9.24065e-08	1.84923e-06	1.0	1.0	1.0	1.0	1.0	0.744	1.0	0.508	0.187	chr17:-:19838500:19838583:19826138:19826186:19843120:19843138	SE	Experiment_1
ENSG00000108448	TRIM16L	3.68151e-05	0.000385335	0.564	0.748	0.529	0.302	0.701	0.913	0.95	0.694	-0.279	chr17:+:18699359:18699457:18699153:18699275:18701356:18701445	SE	Experiment_1
ENSG00000142192	APP	0	0	0.89	0.92	0.9	0.889	0.558	0.712	0.747	0.762	0.205	chr21:-:25997359:25997416:25982343:25982477:26000014:26000182	SE	Experiment_1
ENSG00000142192	APP	9.44982e-08	1.88845e-06	0.904	0.847	0.897	0.812	0.333	0.659	0.755	0.679	0.258	chr21:-:25997359:25997416:25982343:25982477:26021839:26022042	SE	Experiment_1
ENSG00000197128	ZNF772	0.00288266	0.017501	0.616	0.532	0.668	0.05	0.253	0.809	1.0	1.0	-0.299	chr19:-:57475659:57475786:57473044:57474421:57476633:57476672	SE	Experiment_1
ENSG00000141580	WDR45B	0.000473382	0.00366465	0.332	0.444	0.275	0.051	0.457	1.0	1.0	0.24	-0.399	chr17:-:82627203:82627291:82621608:82621799:82643948:82644023	SE	Experiment_1
ENSG00000132535	DLG4	2.48589e-06	3.52331e-05	1.0	1.0	0.822	1.0	0.638	0.618	1.0	0.663	0.226	chr17:-:7191892:7192002:7191266:7191358:7193482:7193584	SE	Experiment_1
ENSG00000167840	ZNF232	0.00431374	0.0247685	1.0	0.46	1.0	1.0	0.66	0.605	0.234	1.0	0.24	chr17:-:5111075:5111219:5108925:5109868:5122976:5123116	SE	Experiment_1
ENSG00000167840	ZNF232	0.000614335	0.00459038	1.0	0.425	1.0	1.0	0.584	0.534	0.718	0.728	0.215	chr17:-:5111075:5111219:5109393:5109768:5111799:5111815	SE	Experiment_1
ENSG00000167840	ZNF232	0.005397	0.0300906	1.0	1.0	1.0	1.0	0.368	1.0	1.0	1.0	0.158	chr17:-:5111799:5112351:5111075:5111219:5122976:5123102	SE	Experiment_1
ENSG00000129250	KIF1C	0.00124645	0.00853269	0.522	0.618	0.623	1.0	0.515	1.0	1.0	1.0	-0.188	chr17:+:5000219:5000352:4997947:4998156:5001221:5001401	SE	Experiment_1
ENSG00000108523	RNF167	1.82279e-05	0.000206789	0.58	0.698	0.602	0.87	0.64	0.217	0.269	0.214	0.353	chr17:+:4940486:4940642:4940119:4940230:4940872:4940993	SE	Experiment_1
ENSG00000108523	RNF167	7.51234e-05	0.000725388	0.696	0.785	0.693	0.903	0.746	0.357	0.469	0.463	0.26	chr17:+:4940486:4940726:4940007:4940230:4940872:4940993	SE	Experiment_1
ENSG00000108523	RNF167	1.60245e-10	5.33516e-09	0.704	0.904	0.969	1.0	0.648	0.605	0.478	0.615	0.308	chr17:+:4940486:4940726:4940007:4940230:4940922:4940993	SE	Experiment_1
ENSG00000141480	ARRB2	0.00263953	0.0162343	1.0	0.611	0.761	0.513	0.666	1.0	1.0	1.0	-0.195	chr17:+:4715972:4716033:4710629:4710744:4716411:4716608	SE	Experiment_1
ENSG00000141480	ARRB2	1.60105e-07	3.04482e-06	0.671	0.659	0.517	0.569	0.956	0.706	1.0	0.686	-0.233	chr17:+:4716146:4716191:4715588:4716033:4716411:4716515	SE	Experiment_1
ENSG00000141480	ARRB2	0	0	0.621	0.805	0.692	0.472	1.0	1.0	1.0	1.0	-0.352	chr17:+:4720392:4720472:4720215:4720299:4720585:4720640	SE	Experiment_1
ENSG00000174238	PITPNA	5.54092e-09	1.42419e-07	0.628	1.0	0.519	0.656	1.0	0.942	1.0	0.903	-0.26	chr17:-:1543019:1543027:1538868:1538952:1548295:1548387	SE	Experiment_1
ENSG00000174238	PITPNA	9.04134e-09	2.21674e-07	0.632	1.0	1.0	0.698	1.0	1.0	1.0	1.0	-0.167	chr17:-:1543019:1543027:1541565:1541640:1558528:1558559	SE	Experiment_1
ENSG00000185324	CDK10	2.30538e-07	4.21939e-06	0.082	0.18	0.15	0.252	0.294	0.308	0.364	0.339	-0.16	chr16:+:89687588:89687815:89686669:89686759:89690552:89690624	SE	Experiment_1
ENSG00000185324	CDK10	0.00927642	0.0479613	0.069	1.0	0.444	0.25	1.0	0.434	1.0	0.861	-0.383	chr16:+:89687588:89687815:89686971:89687334:89690552:89690624	SE	Experiment_1
ENSG00000178773	CPNE7	2.02988e-10	6.64268e-09	0.309	1.0	0.581	1.0	0.113	0.075	0.13	0.066	0.626	chr16:+:89587555:89587582:89587042:89587102:89588674:89588808	SE	Experiment_1
ENSG00000174177	CTU2	2.11709e-06	3.07189e-05	0.636	0.949	0.543	0.467	0.889	1.0	1.0	0.81	-0.276	chr16:+:88707135:88707210:88706462:88706598:88710222:88710282	SE	Experiment_1
ENSG00000174177	CTU2	2.20837e-08	5.00288e-07	0.811	0.963	0.709	0.526	0.936	1.0	1.0	0.87	-0.199	chr16:+:88709937:88710016:88706462:88706598:88710222:88710282	SE	Experiment_1
ENSG00000172530	BANP	2.64233e-14	1.48944e-12	0.661	0.648	0.567	0.747	0.459	0.348	0.394	0.38	0.261	chr16:+:88004294:88004411:87984059:87984259:88006089:88006265	SE	Experiment_1
ENSG00000140950	TLDC1	2.53249e-05	0.000277056	0.347	0.234	0.104	0.107	0.375	0.362	0.495	0.256	-0.174	chr16:-:84503957:84504147:84497933:84498111:84504600:84504647	SE	Experiment_1
ENSG00000140950	TLDC1	0.000105473	0.000976509	0.76	0.78	0.87	0.647	1.0	0.94	0.912	0.87	-0.166	chr16:-:84503957:84504147:84502720:84502862:84504600:84504647	SE	Experiment_1
ENSG00000099957	P2RX6	0.00226726	0.0142656	0.666	0.88	0.579	0.135	0.744	0.897	0.916	0.806	-0.276	chr22:+:21022675:21022751:21017988:21018060:21022941:21023035	SE	Experiment_1
ENSG00000099957	P2RX6	9.39102e-09	2.2954e-07	1.0	0.863	0.733	0.289	1.0	1.0	1.0	1.0	-0.279	chr22:+:21023117:21023198:21022941:21023035:21023274:21023416	SE	Experiment_1
ENSG00000099957	P2RX6	1.141e-08	2.74052e-07	0.518	0.323	0.41	0.258	0.798	0.856	1.0	0.673	-0.455	chr22:+:21026010:21026076:21025804:21025898:21026419:21026957	SE	Experiment_1
ENSG00000099957	P2RX6	9.44246e-09	2.30524e-07	0.5	0.191	0.582	0.294	0.818	0.892	1.0	0.727	-0.467	chr22:+:21026010:21026329:21025804:21025898:21026419:21026597	SE	Experiment_1
ENSG00000099957	P2RX6	3.11908e-05	0.000333643	0.193	0.122	0.541	0.227	0.637	0.798	1.0	0.516	-0.467	chr22:+:21026251:21026329:21025804:21025898:21026419:21026957	SE	Experiment_1
ENSG00000105655	ISYNA1	1.14353e-13	5.90134e-12	0.933	1.0	1.0	1.0	0.971	0.754	0.811	0.679	0.179	chr19:-:18436683:18436877:18436329:18436479:18437598:18437760	SE	Experiment_1
ENSG00000105655	ISYNA1	2.52862e-05	0.000276702	0.57	0.827	0.58	1.0	0.515	0.469	0.481	0.05	0.365	chr19:-:18436972:18437105:18436329:18436479:18437859:18437988	SE	Experiment_1
ENSG00000105655	ISYNA1	0	0	0.53	0.468	0.554	0.428	1.0	0.944	0.977	0.824	-0.441	chr19:-:18436972:18437105:18436683:18436877:18437859:18437988	SE	Experiment_1
ENSG00000105655	ISYNA1	0	0	0.872	0.75	0.851	0.627	0.963	0.978	0.977	0.988	-0.202	chr19:-:18437598:18437760:18436329:18437105:18437859:18437988	SE	Experiment_1
ENSG00000105655	ISYNA1	0	0	0.54	0.371	0.576	0.267	1.0	0.967	0.984	0.882	-0.52	chr19:-:18437598:18437760:18436683:18436877:18437859:18437988	SE	Experiment_1
ENSG00000184517	ZFP1	2.4596e-08	5.52406e-07	1.0	1.0	1.0	1.0	0.71	0.536	1.0	1.0	0.189	chr16:+:75166769:75166913:75152908:75152966:75169252:75169326	SE	Experiment_1
ENSG00000159314	ARHGAP27	1.05524e-05	0.000126975	1.0	1.0	0.303	0.625	1.0	1.0	1.0	1.0	-0.268	chr17:-:45396915:45397024:45396667:45396790:45397948:45398047	SE	Experiment_1
ENSG00000136490	LIMD2	3.93019e-14	2.16301e-12	0.767	0.566	0.765	0.338	1.0	1.0	1.0	1.0	-0.391	chr17:-:63698798:63698818:63698334:63698711:63699027:63699069	SE	Experiment_1
ENSG00000102908	NFAT5	0.00264655	0.0162693	0.0	0.0	0.349	1.0	0.0	0.0	0.03	0.0	0.33	chr16:+:69644796:69644856:69626402:69626528:69647027:69647167	SE	Experiment_1
ENSG00000102908	NFAT5	0.000459235	0.00357215	0.495	0.48	0.79	1.0	0.336	0.365	0.454	0.538	0.268	chr16:+:69646516:69646578:69626402:69626528:69647027:69647167	SE	Experiment_1
ENSG00000132600	PRMT7	2.20847e-10	7.17804e-09	1.0	1.0	1.0	1.0	0.795	1.0	0.767	0.707	0.183	chr16:+:68324682:68324832:68315896:68316074:68337458:68337525	SE	Experiment_1
ENSG00000102904	TSNAXIP1	6.10462e-06	7.83018e-05	1.0	1.0	1.0	1.0	1.0	0.657	0.286	1.0	0.264	chr16:+:67824582:67824779:67814301:67814401:67825136:67825267	SE	Experiment_1
ENSG00000102904	TSNAXIP1	1.62863e-05	0.000186761	1.0	1.0	1.0	1.0	0.714	1.0	0.728	0.819	0.185	chr16:+:67826151:67826282:67825666:67826076:67826436:67826562	SE	Experiment_1
ENSG00000124074	ENKD1	0.000203804	0.00174814	0.644	0.512	0.839	0.816	0.879	1.0	0.773	1.0	-0.21	chr16:-:67663936:67664062:67663656:67663820:67666070:67666274	SE	Experiment_1
ENSG00000124074	ENKD1	0.00047291	0.00366194	0.665	0.469	0.8	0.78	0.86	1.0	0.721	1.0	-0.217	chr16:-:67664995:67665168:67663786:67663820:67666070:67666129	SE	Experiment_1
ENSG00000159714	ZDHHC1	0	0	0.91	0.908	0.766	0.706	1.0	1.0	0.982	0.973	-0.166	chr16:-:67398211:67398324:67395483:67395566:67398572:67398731	SE	Experiment_1
ENSG00000196123	KIAA0895L	1.73862e-06	2.57434e-05	0.226	0.442	0.284	0.338	0.732	0.546	0.563	0.481	-0.258	chr16:-:67180040:67180666:67178198:67178504:67183261:67183941	SE	Experiment_1
ENSG00000196123	KIAA0895L	0.000249163	0.00208114	0.709	0.567	0.672	0.752	0.455	0.528	0.626	0.491	0.15	chr16:-:67181557:67181697:67180040:67180666:67183261:67183952	SE	Experiment_1
ENSG00000196123	KIAA0895L	5.78975e-06	7.47305e-05	0.626	0.58	0.543	0.689	0.369	0.451	0.48	0.235	0.226	chr16:-:67181605:67181697:67180040:67180666:67183261:67184040	SE	Experiment_1
ENSG00000102871	TRADD	3.60822e-14	1.99474e-12	0.882	0.84	0.899	0.634	0.909	1.0	0.972	1.0	-0.157	chr16:-:67156509:67156668:67155376:67155654:67159837:67159898	SE	Experiment_1
ENSG00000083799	CYLD	7.59477e-07	1.22729e-05	1.0	1.0	1.0	1.0	1.0	0.705	0.487	1.0	0.202	chr16:+:50744729:50744866:50742761:50742822:50749575:50749798	SE	Experiment_1
ENSG00000167394	ZNF668	0.00209145	0.0133224	0.51	1.0	0.82	0.582	1.0	0.711	1.0	1.0	-0.2	chr16:-:31064571:31064685:31063812:31064481:31064903:31064969	SE	Experiment_1
ENSG00000156860	FBRS	9.04791e-05	0.000855252	0.222	0.273	0.256	0.213	0.394	0.829	0.32	0.589	-0.292	chr16:+:30661179:30661215:30660262:30660442:30662419:30662468	SE	Experiment_1
ENSG00000156860	FBRS	1.84896e-05	0.000209433	0.242	0.328	0.212	0.181	0.437	0.865	0.362	0.537	-0.309	chr16:+:30661303:30661333:30660262:30660442:30662419:30662468	SE	Experiment_1
ENSG00000090238	YPEL3	0	0	0.112	0.107	0.121	0.399	0.008	0.0	0.003	0.005	0.181	chr16:-:30094384:30094475:30092313:30092799:30094788:30094880	SE	Experiment_1
ENSG00000213658	LAT	0	0	0.895	0.87	0.9	0.64	1.0	1.0	0.986	1.0	-0.17	chr16:+:28986798:28986893:28986539:28986714:28989526:28989589	SE	Experiment_1
ENSG00000176953	NFATC2IP	1.66516e-09	4.76168e-08	0.839	0.757	0.595	0.503	1.0	0.849	0.868	1.0	-0.256	chr16:+:28954564:28954682:28952131:28952204:28958990:28959100	SE	Experiment_1
ENSG00000176953	NFATC2IP	0	0	0.728	0.754	0.783	0.829	1.0	0.967	1.0	0.878	-0.188	chr16:+:28955977:28956058:28954564:28954682:28956150:28956337	SE	Experiment_1
ENSG00000176953	NFATC2IP	2.19315e-08	4.97637e-07	0.864	0.781	0.646	0.469	1.0	0.859	0.897	1.0	-0.249	chr16:+:28958716:28958861:28952131:28952204:28958990:28959018	SE	Experiment_1
ENSG00000168488	ATXN2L	0	0	0.825	0.78	0.862	0.662	0.992	0.994	0.981	0.995	-0.208	chr16:+:28835277:28835399:28835057:28835187:28835548:28835758	SE	Experiment_1
ENSG00000168488	ATXN2L	0	0	0.476	0.722	0.464	0.707	0.079	0.105	0.088	0.091	0.501	chr16:+:28836325:28836490:28835932:28836122:28836727:28837237	SE	Experiment_1
ENSG00000168488	ATXN2L	0	0	0.725	0.872	0.806	0.932	0.213	0.311	0.216	0.294	0.575	chr16:+:28836325:28836490:28835932:28836122:28836750:28837237	SE	Experiment_1
ENSG00000168488	ATXN2L	2.70372e-08	6.02988e-07	0.723	0.908	0.818	0.914	0.684	0.333	0.314	0.211	0.455	chr16:+:28836325:28836490:28835932:28836176:28836727:28837237	SE	Experiment_1
ENSG00000168488	ATXN2L	1.84259e-10	6.07131e-09	0.842	0.925	0.895	1.0	0.66	0.263	0.429	0.25	0.515	chr16:+:28836325:28836490:28835932:28836176:28836750:28837237	SE	Experiment_1
ENSG00000168488	ATXN2L	1.10336e-10	3.77567e-09	0.408	0.491	0.608	0.693	0.175	0.093	0.17	0.152	0.403	chr16:+:28836448:28836485:28835932:28836122:28836750:28837237	SE	Experiment_1
ENSG00000169180	XPO6	0	0	0.841	0.715	0.867	0.74	0.983	0.95	0.965	0.929	-0.166	chr16:-:28117317:28117462:28112903:28113050:28121669:28121762	SE	Experiment_1
ENSG00000169180	XPO6	1.00044e-06	1.57043e-05	0.052	0.036	0.0	0.058	0.404	0.077	0.179	0.152	-0.167	chr16:-:28208986:28209122:28177219:28177332:28211365:28211550	SE	Experiment_1
ENSG00000155666	KDM8	0.000226252	0.00191446	0.751	0.292	0.481	0.236	0.875	1.0	0.771	0.582	-0.367	chr16:+:27220392:27220485:27218960:27219110:27220565:27220859	SE	Experiment_1
ENSG00000198026	ZNF335	0	0	0.833	0.873	0.849	0.617	1.0	1.0	0.965	1.0	-0.198	chr20:-:45960448:45960525:45960207:45960368:45960615:45960732	SE	Experiment_1
ENSG00000090905	TNRC6A	0.000297393	0.00243672	0.463	1.0	0.732	0.67	0.664	1.0	1.0	1.0	-0.2	chr16:+:24730252:24730300:24729694:24729846:24776932:24777027	SE	Experiment_1
ENSG00000249471	ZNF324B	4.86341e-05	0.000494324	0.0	0.04	0.2	0.041	0.448	0.2	0.071	0.176	-0.153	chr19:+:58452127:58452782:58451624:58451704:58453695:58453822	SE	Experiment_1
ENSG00000183889	AC138969.4	0.0057943	0.0319814	0.294	0.273	0.213	0.339	0.556	0.465	0.566	0.25	-0.18	chr16:+:16335860:16336137:16333736:16333884:16340305:16340501	SE	Experiment_1
ENSG00000244257	PKD1P1	1.19186e-08	2.85235e-07	0.011	0.0	0.0	0.0	0.097	0.027	0.245	0.288	-0.162	chr16:+:16323751:16323848:16323155:16323289:16324383:16324527	SE	Experiment_1
ENSG00000183458	RP11-958N24.1	1.37112e-07	2.64434e-06	1.0	0.67	0.889	0.665	0.901	1.0	1.0	1.0	-0.169	chr16:+:14917732:14917804:14917539:14917611:14918072:14918242	SE	Experiment_1
ENSG00000183458	RP11-958N24.1	0.000225782	0.00191104	0.567	0.69	0.659	0.344	0.619	1.0	0.723	1.0	-0.271	chr16:+:14919244:14919428:14918454:14919126:14920271:14920387	SE	Experiment_1
ENSG00000183458	RP11-958N24.1	2.69755e-08	6.02006e-07	0.745	0.743	0.755	0.446	0.812	1.0	0.851	1.0	-0.244	chr16:+:14919862:14920083:14918454:14919126:14920271:14920387	SE	Experiment_1
ENSG00000183458	RP11-958N24.1	1.80832e-06	2.66987e-05	0.82	0.551	0.74	0.766	0.893	0.925	0.812	0.935	-0.172	chr16:+:14919862:14920083:14919244:14919428:14920271:14920387	SE	Experiment_1
ENSG00000183458	RP11-958N24.1	0	0	0.924	0.786	0.826	0.863	1.0	1.0	1.0	1.0	-0.15	chr16:+:14920271:14920387:14918454:14919126:14920797:14920924	SE	Experiment_1
ENSG00000153066	TXNDC11	7.84551e-07	1.26283e-05	0.506	1.0	1.0	0.859	1.0	1.0	1.0	1.0	-0.159	chr16:-:11721576:11721670:11698133:11698325:11733981:11733999	SE	Experiment_1
ENSG00000168096	ANKS3	0.00612139	0.0335459	0.526	1.0	1.0	1.0	0.649	1.0	0.27	0.564	0.261	chr16:-:4724749:4724831:4705094:4705253:4729979:4730151	SE	Experiment_1
ENSG00000168096	ANKS3	4.34117e-11	1.58034e-09	1.0	1.0	1.0	1.0	0.615	0.895	1.0	0.856	0.159	chr16:-:4729979:4730151:4705094:4705253:4734155:4734192	SE	Experiment_1
ENSG00000168096	ANKS3	0	0	1.0	1.0	1.0	1.0	0.683	0.831	0.707	0.665	0.278	chr16:-:4729979:4730151:4724749:4724831:4734155:4734192	SE	Experiment_1
ENSG00000153406	NMRAL1	1.88738e-14	1.08592e-12	0.822	0.933	0.671	0.704	0.954	0.96	1.0	0.941	-0.181	chr16:-:4463641:4463850:4461693:4461959:4466152:4466336	SE	Experiment_1
ENSG00000153406	NMRAL1	5.50671e-14	2.96436e-12	0.819	0.933	0.667	0.704	0.952	0.959	1.0	0.939	-0.182	chr16:-:4463677:4463850:4461698:4461959:4466152:4466174	SE	Experiment_1
ENSG00000103426	CORO7-PAM16	0	0	0.0	0.374	0.132	0.32	0.009	0.0	0.0	0.0	0.204	chr16:-:4361748:4361803:4361360:4361469:4361984:4362160	SE	Experiment_1
ENSG00000140987	ZSCAN32	4.98251e-10	1.54259e-08	0.612	0.744	1.0	0.149	1.0	1.0	1.0	1.0	-0.374	chr16:-:3390422:3390517:3390009:3390133:3397191:3397744	SE	Experiment_1
ENSG00000140987	ZSCAN32	1.11022e-16	7.89634e-15	0.682	0.763	1.0	0.882	1.0	1.0	1.0	1.0	-0.168	chr16:-:3393648:3393814:3390009:3390133:3397191:3397744	SE	Experiment_1
ENSG00000006194	ZNF263	6.78191e-05	0.000661682	0.621	0.739	0.796	0.368	0.831	0.905	0.919	0.779	-0.228	chr16:+:3285058:3285239:3282942:3284205:3285680:3285754	SE	Experiment_1
ENSG00000006194	ZNF263	0	0	0.814	1.0	0.773	0.866	0.314	0.489	0.279	0.48	0.473	chr16:+:3285680:3285754:3283505:3284205:3286022:3286149	SE	Experiment_1
ENSG00000103145	HCFC1R1	9.19265e-14	4.81906e-12	0.523	0.528	0.588	0.467	0.7	0.698	0.746	0.704	-0.185	chr16:-:3023473:3023530:3023232:3023361:3023846:3023968	SE	Experiment_1
ENSG00000162066	AMDHD2	1.50824e-12	6.73787e-11	0.673	0.616	0.571	0.462	0.82	0.89	0.952	0.905	-0.311	chr16:+:2528649:2528718:2528351:2528559:2528993:2529060	SE	Experiment_1
ENSG00000063854	HAGH	0	0	0.768	0.683	0.743	0.603	0.957	0.923	0.886	0.896	-0.216	chr16:-:1819114:1819223:1817167:1817271:1819896:1820014	SE	Experiment_1
ENSG00000197774	EME2	1.04584e-05	0.000125915	0.666	0.817	0.726	0.553	0.862	0.876	0.826	0.941	-0.186	chr16:+:1774259:1774352:1773704:1773841:1775040:1775132	SE	Experiment_1
ENSG00000197774	EME2	9.5747e-06	0.000116592	0.6	0.118	0.345	0.222	0.024	0.133	0.086	0.072	0.242	chr16:+:1776745:1777405:1776067:1776339:1778454:1781708	SE	Experiment_1
ENSG00000261732	LA16c-431H6.6	0.00106277	0.00741196	0.657	0.494	0.516	0.783	0.402	0.493	0.383	0.459	0.178	chr16:+:1666072:1666177:1665056:1665138:1666421:1666600	SE	Experiment_1
ENSG00000261732	LA16c-431H6.6	0.000199932	0.0017186	0.537	0.923	0.514	0.582	0.82	0.893	0.888	0.84	-0.221	chr16:+:1667334:1667400:1666421:1666600:1667961:1668184	SE	Experiment_1
ENSG00000007376	RPUSD1	0.000644205	0.00478534	0.649	0.538	0.457	0.679	0.909	0.695	0.823	0.593	-0.174	chr16:-:787067:787179:786826:786928:787353:787477	SE	Experiment_1
ENSG00000007376	RPUSD1	0.000147165	0.00130904	0.656	0.547	0.452	0.397	0.535	0.7	0.836	0.922	-0.235	chr16:-:787555:787645:787353:787477:788255:788334	SE	Experiment_1
ENSG00000007376	RPUSD1	1.43793e-05	0.000167027	0.793	0.746	0.654	0.562	0.713	0.836	0.883	0.961	-0.159	chr16:-:787555:787744:787343:787477:788255:788329	SE	Experiment_1
ENSG00000130731	C16orf13	5.37792e-13	2.54509e-11	0.879	0.75	0.884	0.86	0.58	0.659	0.552	0.725	0.214	chr16:-:635517:635774:635280:635340:636093:636260	SE	Experiment_1
ENSG00000130731	C16orf13	0	0	0.931	0.848	0.93	0.918	0.7	0.768	0.682	0.811	0.167	chr16:-:635611:635774:635280:635340:636093:636235	SE	Experiment_1
ENSG00000090565	RAB11FIP3	0	0	0.198	0.192	0.209	0.127	0.345	0.449	0.389	0.312	-0.192	chr16:+:491133:491268:488850:489000:496823:496859	SE	Experiment_1
ENSG00000242173	ARHGDIG	0.00133076	0.00902516	0.735	0.231	0.764	0.236	1.0	1.0	0.764	0.409	-0.302	chr16:+:281745:281925:268726:269005:282024:282084	SE	Experiment_1
ENSG00000103148	NPRL3	0.00270024	0.0165603	0.603	0.455	0.488	0.273	0.457	0.733	0.736	0.688	-0.199	chr16:-:117300:117375:112621:112775:130521:130591	SE	Experiment_1
ENSG00000103148	NPRL3	0.00318605	0.01907	0.331	0.377	0.672	0.114	0.29	0.898	0.955	0.515	-0.291	chr16:-:123506:123545:119125:119255:124936:125073	SE	Experiment_1
ENSG00000103148	NPRL3	0.00594058	0.0326965	0.433	0.209	0.335	0.12	0.234	0.384	0.711	0.679	-0.228	chr16:-:124936:125073:112621:112775:130521:130591	SE	Experiment_1
ENSG00000103148	NPRL3	5.19519e-05	0.000524266	1.0	1.0	1.0	1.0	1.0	1.0	0.872	0.423	0.176	chr16:-:124936:125073:123506:123545:138149:138334	SE	Experiment_1
ENSG00000103148	NPRL3	1.04861e-11	4.20277e-10	1.0	1.0	1.0	1.0	0.545	0.705	0.374	1.0	0.344	chr16:-:130521:130591:112621:112775:138231:138361	SE	Experiment_1
ENSG00000185596	WASH3P	2.65897e-09	7.29596e-08	0.808	0.799	0.669	0.681	0.902	0.841	0.941	0.935	-0.165	chr15:+:101972595:101972694:101961603:101961641:101972900:101973047	SE	Experiment_1
ENSG00000185596	WASH3P	2.05319e-08	4.69329e-07	1.0	0.875	0.636	0.355	1.0	1.0	1.0	1.0	-0.283	chr15:+:101973591:101973727:101973219:101973352:101973904:101973939	SE	Experiment_1
ENSG00000129197	RPAIN	9.88939e-10	2.93011e-08	0.359	0.395	0.318	0.285	0.474	0.579	0.457	0.559	-0.178	chr17:+:5425970:5426082:5422768:5422829:5432541:5432608	SE	Experiment_1
ENSG00000129197	RPAIN	7.13984e-13	3.33132e-11	0.321	0.354	0.287	0.27	0.447	0.562	0.448	0.54	-0.191	chr17:+:5425970:5426299:5422768:5422829:5432541:5432876	SE	Experiment_1
ENSG00000129197	RPAIN	3.52385e-13	1.70993e-11	0.338	0.394	0.298	0.275	0.496	0.595	0.478	0.57	-0.208	chr17:+:5425970:5428211:5422768:5422829:5432541:5432704	SE	Experiment_1
ENSG00000129197	RPAIN	6.30465e-06	8.06035e-05	0.382	0.629	0.37	0.503	0.702	0.725	0.863	0.694	-0.275	chr17:+:5428070:5428211:5425970:5426082:5432541:5432876	SE	Experiment_1
ENSG00000196547	MAN2A2	0.00641607	0.0349253	0.709	1.0	0.385	0.529	1.0	1.0	0.5	1.0	-0.219	chr15:+:90903230:90903734:90902217:90902526:90904189:90904339	SE	Experiment_1
ENSG00000196547	MAN2A2	0.0019989	0.0128215	0.292	0.342	0.348	0.368	0.342	0.647	0.55	0.547	-0.184	chr15:+:90903230:90903734:90902925:90902975:90904189:90904339	SE	Experiment_1
ENSG00000185033	SEMA4B	0.00693805	0.0373652	0.263	1.0	1.0	1.0	1.0	1.0	1.0	1.0	-0.184	chr15:+:90201457:90201735:90184962:90185081:90223837:90223988	SE	Experiment_1
ENSG00000185033	SEMA4B	4.7072e-05	0.000480146	0.905	0.462	0.627	1.0	1.0	1.0	1.0	0.813	-0.205	chr15:+:90217766:90217928:90217438:90217602:90219792:90219843	SE	Experiment_1
ENSG00000157823	AP3S2	5.46983e-05	0.00054839	0.301	0.705	0.249	0.509	1.0	1.0	1.0	0.251	-0.372	chr15:-:89877305:89877424:89837614:89837722:89888520:89888632	SE	Experiment_1
ENSG00000136404	TM6SF1	2.47866e-07	4.5002e-06	1.0	1.0	1.0	1.0	1.0	0.563	1.0	0.805	0.158	chr15:+:83121920:83122003:83119577:83119681:83124671:83124776	SE	Experiment_1
ENSG00000136404	TM6SF1	0.0024503	0.0152348	0.84	0.967	0.754	0.543	1.0	1.0	0.871	0.859	-0.156	chr15:+:83122756:83122878:83121920:83122003:83124671:83124776	SE	Experiment_1
ENSG00000136404	TM6SF1	2.67199e-06	3.75618e-05	1.0	0.645	1.0	0.64	1.0	0.937	1.0	1.0	-0.163	chr15:+:83126754:83126847:83124671:83124776:83127357:83127477	SE	Experiment_1
ENSG00000255769	GOLGA2P10	2.40185e-08	5.40565e-07	0.373	0.218	0.335	0.172	0.538	0.645	0.468	0.485	-0.26	chr15:-:82477202:82477298:82477032:82477123:82477393:82477582	SE	Experiment_1
ENSG00000278202	RP11-152F13.8	0.00263323	0.0162022	0.756	1.0	0.633	0.554	0.449	0.477	0.508	0.496	0.253	chr15:+:82432575:82432631:82431829:82431949:82432816:82432897	SE	Experiment_1
ENSG00000259429	UBE2Q2P2	2.83719e-07	5.07308e-06	0.749	0.838	0.621	0.733	0.945	0.904	0.849	0.898	-0.164	chr15:+:82408287:82408367:82404611:82404751:82414600:82414738	SE	Experiment_1
ENSG00000117899	MESDC2	2.59087e-07	4.67437e-06	0.742	0.765	0.636	0.333	0.802	1.0	0.907	1.0	-0.308	chr15:-:80970461:80970659:80951958:80952296:80978765:80978813	SE	Experiment_1
ENSG00000117899	MESDC2	6.09387e-06	7.82089e-05	0.636	0.667	0.568	0.529	0.881	0.771	0.833	0.904	-0.247	chr15:-:80970461:80970659:80951958:80952296:80978930:80979477	SE	Experiment_1
ENSG00000117899	MESDC2	0.00663883	0.0359628	0.182	1.0	0.087	1.0	0.089	0.231	0.127	0.077	0.436	chr15:-:80978930:80979477:80951958:80952296:80989578:80989828	SE	Experiment_1
ENSG00000196576	PLXNB2	1.73435e-10	5.73694e-09	1.0	1.0	1.0	1.0	0.825	0.534	0.751	1.0	0.223	chr22:-:50294718:50294778:50288959:50289142:50307552:50307572	SE	Experiment_1
ENSG00000196576	PLXNB2	1.56316e-09	4.49689e-08	1.0	1.0	1.0	1.0	0.826	0.471	0.757	1.0	0.237	chr22:-:50294725:50294778:50288959:50289142:50307552:50307627	SE	Experiment_1
ENSG00000032444	PNPLA6	6.66134e-16	4.44766e-14	0.815	0.726	0.818	0.627	0.974	0.909	0.959	0.875	-0.183	chr19:+:7555248:7555367:7554892:7555075:7555606:7555763	SE	Experiment_1
ENSG00000169375	SIN3A	0.00393315	0.0228927	0.0	0.0	0.0	0.0	0.0	0.0	1.0	0.134	-0.283	chr15:-:75443592:75443707:75430186:75430408:75455787:75455813	SE	Experiment_1
ENSG00000140400	MAN2C1	3.5616e-13	1.72727e-11	0.57	0.622	0.613	0.316	0.86	0.934	0.874	0.848	-0.349	chr15:-:75360564:75360688:75360089:75360211:75361045:75361191	SE	Experiment_1
ENSG00000140400	MAN2C1	5.26204e-09	1.3594e-07	0.651	0.789	0.633	0.833	0.949	0.81	0.889	0.906	-0.162	chr15:-:75363998:75364188:75362641:75362748:75364487:75364665	SE	Experiment_1
ENSG00000140398	NEIL1	0.000336526	0.00271322	0.652	0.634	0.556	0.6	0.733	0.896	0.882	0.632	-0.175	chr15:+:75347834:75347999:75347434:75347473:75348883:75349339	SE	Experiment_1
ENSG00000140398	NEIL1	0.00250899	0.0155369	0.321	0.47	0.116	0.372	0.496	0.639	0.639	0.482	-0.244	chr15:+:75347958:75347999:75347068:75347473:75348883:75349024	SE	Experiment_1
ENSG00000140398	NEIL1	5.04147e-08	1.0635e-06	0.171	0.061	0.147	0.0	0.509	0.644	0.509	0.27	-0.388	chr15:+:75347958:75348026:75347202:75347473:75348883:75348971	SE	Experiment_1
ENSG00000140365	COMMD4	0	0	0.799	0.853	0.828	0.717	1.0	0.959	0.99	0.947	-0.175	chr15:+:75339036:75339104:75338645:75338685:75339263:75339344	SE	Experiment_1
ENSG00000138621	PPCDC	4.37256e-07	7.46952e-06	1.0	1.0	1.0	1.0	0.762	1.0	0.583	1.0	0.164	chr15:+:75028246:75028453:75023554:75023626:75048552:75048721	SE	Experiment_1
ENSG00000140488	CELF6	7.86521e-07	1.26482e-05	1.0	0.813	0.937	0.389	1.0	1.0	1.0	1.0	-0.215	chr15:-:72288537:72288618:72288307:72288451:72289137:72289284	SE	Experiment_1
ENSG00000140488	CELF6	0.000949524	0.00672174	0.555	0.58	0.64	0.471	1.0	0.696	0.887	0.715	-0.263	chr15:-:72289938:72290018:72289626:72289770:72290126:72290255	SE	Experiment_1
ENSG00000140488	CELF6	1.98268e-07	3.69072e-06	0.898	0.73	0.927	0.681	1.0	1.0	1.0	0.838	-0.15	chr15:-:72315844:72315927:72304745:72304794:72319612:72319787	SE	Experiment_1
ENSG00000137821	LRRC49	2.30796e-08	5.20658e-07	1.0	1.0	1.0	0.685	0.613	0.798	0.317	0.429	0.382	chr15:+:70900921:70901024:70895848:70895936:70904551:70904596	SE	Experiment_1
ENSG00000108384	RAD51C	0	0	0.27	0.199	0.363	0.347	0.034	0.049	0.053	0.049	0.248	chr17:+:58706488:58706608:58703195:58703329:58709858:58709876	SE	Experiment_1
ENSG00000105135	ILVBL	0	0	0.798	0.75	0.766	0.429	1.0	0.989	0.99	0.976	-0.303	chr19:-:15116000:15116071:15114983:15115921:15116151:15116321	SE	Experiment_1
ENSG00000166839	ANKDD1A	1.16612e-07	2.27959e-06	1.0	0.751	0.768	0.803	1.0	1.0	1.0	1.0	-0.169	chr15:+:64943483:64943582:64942466:64942565:64947403:64947593	SE	Experiment_1
ENSG00000166839	ANKDD1A	2.46586e-05	0.000270833	0.362	0.795	0.861	0.759	1.0	0.826	1.0	1.0	-0.262	chr15:+:64944651:64944747:64943483:64943582:64947403:64947593	SE	Experiment_1
ENSG00000249240	AC069368.3	0.00357121	0.0210795	0.135	0.132	0.446	0.095	0.164	0.677	0.283	1.0	-0.329	chr15:+:64861476:64861575:64854920:64855037:64930821:64930920	SE	Experiment_1
ENSG00000249240	AC069368.3	0.000207195	0.00177236	0.349	0.139	0.157	0.547	0.253	0.066	0.0	0.0	0.218	chr15:+:64921920:64922019:64861476:64861575:64930821:64930920	SE	Experiment_1
ENSG00000078687	TNRC6C	0.000161049	0.00141819	0.864	0.474	0.71	0.143	0.786	0.925	0.945	0.885	-0.338	chr17:+:78077184:78077334:78075135:78075278:78079394:78079541	SE	Experiment_1
ENSG00000140416	TPM1	0	0	0.305	0.315	0.302	0.268	0.03	0.035	0.036	0.053	0.259	chr15:+:63043705:63043831:63042750:63042943:63044026:63044152	SE	Experiment_1
ENSG00000140416	TPM1	0	0	0.446	0.377	0.434	0.396	0.828	0.834	0.811	0.796	-0.404	chr15:+:63044026:63044152:63043705:63043831:63056984:63057118	SE	Experiment_1
ENSG00000140262	TCF12	1.07368e-05	0.000129014	0.081	0.104	0.097	0.249	0.415	0.191	0.571	0.383	-0.257	chr15:+:57072652:57072714:56921025:56921098:57091788:57091891	SE	Experiment_1
ENSG00000261771	DYX1C1-CCPG1	0.00066922	0.00494982	0.707	1.0	0.806	0.82	0.582	0.593	0.275	0.603	0.32	chr15:-:55450221:55450367:55439471:55439581:55491122:55491256	SE	Experiment_1
ENSG00000261771	DYX1C1-CCPG1	0.000789832	0.00572538	0.903	0.735	0.613	0.69	1.0	1.0	1.0	0.6	-0.165	chr15:-:55466929:55467161:55450221:55450367:55491122:55491256	SE	Experiment_1
ENSG00000166262	FAM227B	0.000826344	0.00595298	0.076	0.134	0.074	0.236	0.0	0.414	0.326	0.616	-0.209	chr15:-:49606155:49606218:49589775:49590007:49611214:49611268	SE	Experiment_1
ENSG00000156958	GALK2	1.96703e-10	6.45418e-09	0.5	0.359	0.436	0.495	0.161	0.149	0.331	0.02	0.282	chr15:+:49161739:49161861:49155758:49156016:49201161:49201250	SE	Experiment_1
ENSG00000156958	GALK2	1.40727e-10	4.74772e-09	0.362	0.349	0.335	0.413	0.174	0.18	0.213	0.101	0.198	chr15:+:49161763:49161861:49155655:49156016:49201161:49201250	SE	Experiment_1
ENSG00000142556	ZNF614	0.00192662	0.0124208	0.431	0.055	0.372	0.167	0.276	0.429	0.583	0.453	-0.179	chr19:-:52017575:52017697:52017000:52017359:52018007:52018103	SE	Experiment_1
ENSG00000104164	BLOC1S6	2.19511e-06	3.1728e-05	0.612	0.564	0.474	0.369	0.756	0.621	0.704	0.775	-0.209	chr15:+:45603099:45603187:45587235:45587525:45605427:45605470	SE	Experiment_1
ENSG00000104164	BLOC1S6	0.000604329	0.00452621	0.448	0.439	0.37	0.234	0.601	0.437	0.489	0.653	-0.172	chr15:+:45603103:45603187:45587351:45587525:45605427:45605514	SE	Experiment_1
ENSG00000104164	BLOC1S6	1.52058e-09	4.38318e-08	0.706	0.864	0.709	0.625	0.929	0.958	0.945	0.807	-0.184	chr15:+:45603103:45603187:45592123:45592276:45605427:45605514	SE	Experiment_1
ENSG00000138606	SHF	0.00540736	0.0301373	0.718	1.0	0.872	0.774	0.831	0.744	0.435	0.6	0.189	chr15:-:45172146:45172318:45171593:45172002:45175218:45175425	SE	Experiment_1
ENSG00000138606	SHF	0.00958632	0.049365	0.717	1.0	1.0	1.0	0.872	0.571	1.0	0.444	0.208	chr15:-:45172146:45172318:45171845:45172078:45175218:45175425	SE	Experiment_1
ENSG00000138606	SHF	0.00468706	0.0266347	0.692	1.0	0.861	0.797	0.815	0.767	0.386	0.524	0.215	chr15:-:45172148:45172318:45170665:45172002:45175218:45175425	SE	Experiment_1
ENSG00000168781	PPIP5K1	5.10036e-13	2.42975e-11	0.721	0.912	1.0	0.502	0.186	0.327	0.272	0.282	0.517	chr15:-:43564102:43564165:43558794:43558932:43564866:43564992	SE	Experiment_1
ENSG00000168781	PPIP5K1	0.00628357	0.0343037	0.723	0.237	0.0	0.432	0.462	0.57	0.765	0.633	-0.26	chr15:-:43564866:43564992:43558794:43558932:43568462:43568516	SE	Experiment_1
ENSG00000140326	CDAN1	1.12707e-11	4.49422e-10	0.735	0.507	0.699	0.638	0.947	0.968	0.812	0.824	-0.243	chr15:-:42726096:42726160:42725488:42725670:42726309:42726417	SE	Experiment_1
ENSG00000140326	CDAN1	0	0	0.802	0.793	0.757	0.667	1.0	0.968	1.0	0.96	-0.227	chr15:-:42727620:42727769:42726309:42726417:42727954:42728033	SE	Experiment_1
ENSG00000140326	CDAN1	0	0	0.731	0.734	0.611	0.622	1.0	0.932	1.0	0.939	-0.293	chr15:-:42727667:42727769:42726309:42726417:42727954:42728033	SE	Experiment_1
ENSG00000188549	C15orf52	5.13671e-05	0.000518921	0.692	0.67	0.828	0.697	1.0	1.0	0.706	1.0	-0.205	chr15:-:40338747:40338903:40337723:40337893:40339904:40340015	SE	Experiment_1
ENSG00000137841	PLCB2	0.00626787	0.0342354	0.42	0.72	0.61	0.52	0.547	1.0	0.92	0.743	-0.235	chr15:-:40290024:40290082:40289065:40289358:40290576:40290672	SE	Experiment_1
ENSG00000223509	RP11-632K20.7	0.000201174	0.0017279	0.827	0.78	0.714	0.625	0.413	0.449	0.683	0.583	0.204	chr15:-:32526812:32526978:32524470:32524600:32528531:32528701	SE	Experiment_1
ENSG00000206149	HERC2P9	1.89729e-08	4.36357e-07	0.165	0.086	0.183	0.062	0.591	0.383	0.338	0.302	-0.28	chr15:+:28655494:28655691:28655272:28655420:28655795:28656026	SE	Experiment_1
ENSG00000125846	ZNF133	0.00023699	0.00199299	0.255	1.0	0.364	0.034	0.097	0.0	0.028	0.067	0.365	chr20:+:18289898:18290074:18288282:18288604:18305667:18305807	SE	Experiment_1
ENSG00000125846	ZNF133	6.05529e-05	0.000598792	0.323	0.474	0.25	0.357	0.051	0.123	0.194	0.282	0.189	chr20:+:18305007:18305178:18288282:18288604:18305680:18305807	SE	Experiment_1
ENSG00000125846	ZNF133	0.000811653	0.0058637	1.0	0.429	0.571	0.806	0.111	0.538	0.296	0.455	0.351	chr20:+:18305007:18305178:18289898:18290074:18305680:18305807	SE	Experiment_1
ENSG00000125846	ZNF133	0.000836644	0.00601812	1.0	0.771	1.0	0.782	1.0	0.368	0.447	0.588	0.287	chr20:+:18305007:18305178:18297984:18298062:18305680:18305807	SE	Experiment_1
ENSG00000100227	POLDIP3	4.0327e-08	8.69299e-07	0.608	0.532	0.687	0.527	0.701	0.773	0.796	0.763	-0.17	chr22:-:42601969:42602107:42599697:42599793:42602769:42603160	SE	Experiment_1
ENSG00000140157	NIPA2	0.0023513	0.0147041	0.515	0.442	0.518	0.518	0.587	0.542	0.663	0.824	-0.156	chr15:+:22839654:22839790:22838643:22838947:22851638:22851661	SE	Experiment_1
ENSG00000170113	NIPA1	5.62865e-07	9.35007e-06	1.0	0.585	0.753	1.0	1.0	1.0	1.0	1.0	-0.165	chr15:+:22810748:22810796:22786631:22786834:22820312:22820473	SE	Experiment_1
ENSG00000268400	CTD-3214H19.4	0.00530803	0.0296566	0.386	1.0	1.0	1.0	1.0	1.0	1.0	1.0	-0.153	chr19:+:7640899:7641003:7630822:7630846:7641704:7641853	SE	Experiment_1
ENSG00000037757	MRI1	6.64858e-05	0.000650072	0.397	0.384	0.403	0.401	0.556	0.564	0.634	0.441	-0.152	chr19:+:13765953:13766065:13764870:13765109:13768358:13768680	SE	Experiment_1
ENSG00000037757	MRI1	1.92462e-05	0.000217089	0.514	0.455	0.523	0.481	0.686	0.644	0.722	0.538	-0.154	chr19:+:13765953:13766129:13764870:13765109:13768358:13768557	SE	Experiment_1
ENSG00000185347	C14orf80	3.39617e-13	1.65544e-11	0.714	0.533	0.862	0.879	1.0	1.0	1.0	1.0	-0.253	chr14:+:105492578:105492734:105492106:105492309:105497356:105497443	SE	Experiment_1
ENSG00000185347	C14orf80	2.66454e-15	1.67885e-13	0.576	0.463	0.232	0.644	1.0	1.0	1.0	1.0	-0.521	chr14:+:105493834:105493933:105492106:105492309:105497356:105497413	SE	Experiment_1
ENSG00000185347	C14orf80	0.00173049	0.0113207	0.624	0.751	0.43	0.501	0.768	0.851	0.906	0.679	-0.224	chr14:+:105493834:105493933:105492578:105492734:105497356:105497413	SE	Experiment_1
ENSG00000226174	TEX22	0.00126682	0.00865215	0.724	0.796	0.797	0.425	0.797	0.794	0.924	0.945	-0.179	chr14:+:105449358:105449409:105438671:105438739:105450057:105450106	SE	Experiment_1
ENSG00000226174	TEX22	0	0	0.548	0.522	0.531	0.509	0.776	0.769	0.86	0.711	-0.251	chr14:+:105449358:105449409:105445417:105445511:105450057:105450106	SE	Experiment_1
ENSG00000156381	ANKRD9	3.16577e-05	0.00033796	0.385	0.387	0.357	0.333	0.604	0.657	0.649	0.423	-0.218	chr14:-:102508640:102508846:102508474:102508549:102509528:102509791	SE	Experiment_1
ENSG00000080823	MOK	1.55923e-08	3.65735e-07	0.0	0.202	0.756	0.102	0.62	1.0	0.749	1.0	-0.577	chr14:-:102263545:102263616:102251443:102251995:102283477:102283592	SE	Experiment_1
ENSG00000080823	MOK	1.74299e-09	4.9661e-08	0.052	0.082	0.41	0.069	0.437	1.0	0.504	1.0	-0.582	chr14:-:102265822:102265912:102251916:102251995:102283477:102283592	SE	Experiment_1
ENSG00000080823	MOK	0.00119312	0.00819495	1.0	1.0	0.282	0.747	0.398	0.385	0.322	0.447	0.369	chr14:-:102265822:102265912:102263545:102263616:102283477:102283592	SE	Experiment_1
ENSG00000140105	WARS	0.000816132	0.00589025	0.18	0.0	0.0	0.0	0.0	1.0	1.0	0.099	-0.48	chr14:-:100374135:100374265:100361707:100361921:100375510:100375607	SE	Experiment_1
ENSG00000133943	C14orf159	0	0	0.355	0.296	0.23	0.315	0.05	0.074	0.125	0.026	0.23	chr14:+:91145220:91145313:91114062:91114283:91157638:91157690	SE	Experiment_1
ENSG00000088367	EPB41L1	0.00242474	0.0151053	0.833	1.0	0.394	1.0	0.396	0.477	0.742	0.736	0.219	chr20:+:36173763:36173954:36112425:36112480:36175550:36175715	SE	Experiment_1
ENSG00000088367	EPB41L1	0.00052327	0.00399838	0.376	0.528	0.322	0.328	0.577	0.48	0.537	0.593	-0.158	chr20:+:36214356:36214440:36212271:36212376:36221863:36221934	SE	Experiment_1
ENSG00000088367	EPB41L1	6.41782e-05	0.000630156	0.387	0.465	0.409	0.356	0.724	0.451	0.702	0.578	-0.21	chr20:+:36214359:36214440:36212271:36212376:36221863:36221944	SE	Experiment_1
ENSG00000165548	TMEM63C	1.04598e-06	1.63445e-05	1.0	1.0	0.824	0.452	1.0	1.0	1.0	1.0	-0.181	chr14:+:77213445:77213508:77196070:77196230:77218800:77218884	SE	Experiment_1
ENSG00000119630	PGF	0.000819611	0.00590991	0.323	0.299	0.279	0.092	0.476	0.452	0.58	0.38	-0.224	chr14:-:74946212:74946275:74941833:74942733:74946378:74946408	SE	Experiment_1
ENSG00000119661	DNAL1	0.00184393	0.0119575	0.0	0.048	0.545	0.0	0.057	0.6	0.429	1.0	-0.373	chr14:+:73651166:73651327:73645016:73645042:73653169:73653215	SE	Experiment_1
ENSG00000103037	SETD6	1.5605e-06	2.33467e-05	0.545	0.708	0.515	0.568	0.878	1.0	0.889	0.8	-0.308	chr16:+:58518019:58518231:58516807:58516928:58518400:58518543	SE	Experiment_1
ENSG00000103037	SETD6	4.90334e-07	8.27286e-06	0.73	0.873	0.719	0.797	0.935	1.0	0.96	0.915	-0.173	chr16:+:58518050:58518231:58516807:58516928:58518400:58518543	SE	Experiment_1
ENSG00000258466	RP11-1012A1.4	4.29772e-09	1.12753e-07	1.0	1.0	1.0	1.0	1.0	1.0	0.697	0.696	0.152	chr14:-:67663028:67663190:67662476:67662535:67685014:67685204	SE	Experiment_1
ENSG00000076351	SLC46A1	0.00154316	0.0102676	0.391	0.517	0.818	0.391	1.0	0.818	0.753	0.72	-0.294	chr17:-:28402237:28402321:28394755:28399713:28404615:28405468	SE	Experiment_1
ENSG00000182979	MTA1	0	0	0.681	0.803	0.635	0.547	0.9	0.989	0.997	0.964	-0.296	chr14:+:105466706:105466742:105465333:105466578:105469466:105469498	SE	Experiment_1
ENSG00000089123	TASP1	2.75615e-06	3.85874e-05	1.0	0.689	1.0	0.345	1.0	1.0	1.0	1.0	-0.242	chr20:-:13559007:13559114:13534021:13534141:13623445:13623514	SE	Experiment_1
ENSG00000100697	DICER1	3.33067e-16	2.27678e-14	0.0	0.0	0.0	0.0	0.0	0.246	0.154	0.199	-0.15	chr14:-:95141153:95141187:95140658:95140759:95141682:95141748	SE	Experiment_1
ENSG00000139974	SLC38A6	0.000101939	0.000947463	0.873	0.807	0.665	0.725	1.0	0.862	0.812	1.0	-0.151	chr14:+:61019540:61019580:60984729:60984803:61030444:61030523	SE	Experiment_1
ENSG00000126456	IRF3	1.05427e-11	4.22349e-10	0.905	0.732	0.811	0.567	0.949	0.914	0.975	0.951	-0.194	chr19:-:49663342:49663514:49663187:49663258:49665630:49665705	SE	Experiment_1
ENSG00000126456	IRF3	0.00383491	0.0224194	0.324	0.151	0.135	0.045	0.368	0.167	0.52	0.273	-0.168	chr19:-:49664442:49664673:49663187:49663258:49665630:49665705	SE	Experiment_1
ENSG00000126456	IRF3	0.0065843	0.0357101	0.667	0.526	0.677	0.471	1.0	0.6	0.672	0.8	-0.183	chr19:-:49664442:49664673:49663342:49663514:49665630:49665705	SE	Experiment_1
ENSG00000126456	IRF3	0.000517502	0.00395922	0.346	0.076	0.147	0.04	0.393	0.181	0.545	0.293	-0.201	chr19:-:49664552:49664673:49663187:49663258:49665630:49665788	SE	Experiment_1
ENSG00000126456	IRF3	1.8902e-05	0.00021357	0.668	0.496	0.571	0.366	1.0	0.675	0.704	0.909	-0.297	chr19:-:49664552:49664673:49663342:49663514:49665630:49665788	SE	Experiment_1
ENSG00000179008	C14orf39	2.47749e-06	3.51431e-05	1.0	1.0	0.634	0.74	1.0	1.0	1.0	1.0	-0.157	chr14:-:60483690:60483817:60478299:60478389:60484880:60484937	SE	Experiment_1
ENSG00000100296	THOC5	1.47809e-10	4.96913e-09	0.506	0.581	0.602	0.418	0.302	0.232	0.377	0.264	0.233	chr22:-:29531077:29531110:29529161:29529239:29531830:29531963	SE	Experiment_1
ENSG00000130751	NPAS1	1.93069e-09	5.45071e-08	0.489	0.653	0.865	1.0	1.0	1.0	1.0	1.0	-0.248	chr19:+:47039035:47039151:47035859:47036129:47042809:47042904	SE	Experiment_1
ENSG00000161513	FDXR	1.68067e-05	0.000192266	0.713	0.644	0.652	0.472	0.947	0.704	0.871	0.713	-0.189	chr17:-:74864479:74864564:74863895:74864347:74864823:74864931	SE	Experiment_1
ENSG00000161513	FDXR	2.18779e-10	7.1135e-09	0.339	0.26	0.197	0.221	0.608	0.561	0.524	0.421	-0.274	chr17:-:74866445:74866544:74866130:74866244:74866783:74866876	SE	Experiment_1
ENSG00000161513	FDXR	6.81949e-08	1.40117e-06	0.677	0.53	0.415	0.398	0.83	0.78	0.746	0.71	-0.261	chr17:-:74866445:74866568:74866130:74866244:74866783:74866876	SE	Experiment_1
ENSG00000161513	FDXR	9.69789e-09	2.35758e-07	1.0	0.727	1.0	0.504	1.0	1.0	1.0	1.0	-0.192	chr17:-:74866445:74866568:74866130:74866244:74872035:74872107	SE	Experiment_1
ENSG00000150527	CTAGE5	4.56584e-08	9.71733e-07	0.736	0.673	0.704	0.593	0.837	0.874	0.718	0.929	-0.163	chr14:+:39320927:39321056:39319208:39319291:39326863:39327022	SE	Experiment_1
ENSG00000101306	MYLK2	0.00556535	0.0309018	0.249	0.23	0.358	0.323	0.761	0.505	0.331	0.48	-0.229	chr20:+:31826604:31826714:31824258:31824352:31830818:31830889	SE	Experiment_1
ENSG00000101306	MYLK2	0.000589943	0.00443621	0.589	0.29	0.418	0.122	1.0	0.463	1.0	0.386	-0.358	chr20:+:31831012:31831141:31824258:31824352:31831702:31831855	SE	Experiment_1
ENSG00000184304	PRKD1	1.1204e-06	1.73719e-05	0.53	0.276	0.52	0.193	0.206	0.0	0.0	0.0	0.328	chr14:-:29656475:29656499:29638693:29638904:29663698:29663859	SE	Experiment_1
ENSG00000100445	SDR39U1	5.57778e-06	7.2287e-05	0.749	0.78	0.789	0.789	0.715	0.637	0.526	0.535	0.174	chr14:-:24441677:24441795:24440782:24440926:24442177:24442260	SE	Experiment_1
ENSG00000100445	SDR39U1	2.33152e-08	5.25835e-07	0.876	0.833	0.7	0.622	0.899	0.975	0.901	1.0	-0.186	chr14:-:24442108:24442260:24441677:24441795:24442345:24442375	SE	Experiment_1
ENSG00000092330	TINF2	1.10513e-06	1.71723e-05	0.825	0.668	0.654	0.456	0.843	0.886	0.827	0.922	-0.219	chr14:-:24241019:24241116:24239642:24240875:24241674:24241776	SE	Experiment_1
ENSG00000254505	CHMP4A	2.45019e-07	4.4532e-06	1.0	1.0	1.0	1.0	1.0	0.582	0.455	1.0	0.241	chr14:-:24211410:24211512:24210674:24210768:24211679:24211829	SE	Experiment_1
ENSG00000254505	CHMP4A	2.57339e-06	3.63358e-05	0.0	0.0	0.0	0.0	0.0	0.19	0.56	0.0	-0.188	chr14:-:24211679:24211824:24210653:24210768:24213408:24213489	SE	Experiment_1
ENSG00000213928	IRF9	0	0	0.669	0.549	0.448	0.656	0.017	0.032	0.01	0.025	0.559	chr14:+:24165056:24165183:24164613:24164955:24165846:24165962	SE	Experiment_1
ENSG00000129535	NRL	0.00763719	0.0406021	1.0	1.0	0.309	1.0	1.0	1.0	1.0	1.0	-0.173	chr14:-:24082467:24082875:24080106:24081568:24114721:24115014	SE	Experiment_1
ENSG00000157326	DHRS4	0	0	0.863	0.86	0.845	0.975	0.625	0.546	0.515	0.43	0.357	chr14:+:23966282:23966417:23955034:23955212:23967210:23967266	SE	Experiment_1
ENSG00000157326	DHRS4	0	0	0.484	0.668	0.564	0.672	0.21	0.21	0.168	0.164	0.409	chr14:+:23966282:23966417:23959901:23960003:23967210:23967266	SE	Experiment_1
ENSG00000213983	AP1G2	1.97188e-11	7.57537e-10	0.155	0.078	0.067	0.019	0.446	0.277	0.269	0.322	-0.249	chr14:-:23565815:23565892:23565605:23565701:23566063:23566160	SE	Experiment_1
ENSG00000092096	SLC22A17	9.33698e-14	4.87691e-12	0.873	0.786	0.841	0.678	1.0	0.973	0.97	0.972	-0.184	chr14:-:23348505:23348546:23348160:23348306:23349271:23349426	SE	Experiment_1
ENSG00000100813	ACIN1	4.92374e-05	0.000499572	0.337	0.37	0.34	0.293	0.527	0.54	0.545	0.347	-0.155	chr14:-:23071124:23071186:23069475:23069617:23071426:23071538	SE	Experiment_1
ENSG00000155465	SLC7A7	0.00787681	0.0417012	0.271	1.0	1.0	1.0	1.0	1.0	1.0	1.0	-0.182	chr14:-:22815319:22815451:22812899:22813440:22823023:22823072	SE	Experiment_1
ENSG00000022277	RTFDC1	1.49606e-06	2.24412e-05	1.0	1.0	1.0	1.0	0.429	0.404	1.0	1.0	0.292	chr20:+:56472325:56472415:56471613:56471669:56473300:56473360	SE	Experiment_1
ENSG00000235954	TTC28-AS1	0.00641563	0.0349251	0.368	0.257	0.086	0.13	0.236	0.529	0.24	1.0	-0.291	chr22:+:27994472:27994653:27935150:27935230:27997410:27997423	SE	Experiment_1
ENSG00000235954	TTC28-AS1	8.0853e-10	2.429e-08	1.0	0.5	0.586	0.25	1.0	1.0	1.0	1.0	-0.416	chr22:+:27997985:27998838:27997410:27997739:27999429:28000723	SE	Experiment_1
ENSG00000235954	TTC28-AS1	5.07255e-10	1.56869e-08	1.0	0.467	0.538	0.25	1.0	1.0	1.0	1.0	-0.436	chr22:+:27998603:27998838:27997410:27997739:27999429:27999476	SE	Experiment_1
ENSG00000165801	ARHGEF40	0	0	0.562	0.641	0.611	0.504	0.809	0.773	0.851	0.76	-0.219	chr14:+:21087319:21087463:21087000:21087105:21087967:21088098	SE	Experiment_1
ENSG00000165795	NDRG2	9.63566e-08	1.92158e-06	0.326	0.417	0.531	0.519	0.688	0.899	0.634	0.735	-0.291	chr14:-:21024029:21024096:21022879:21023321:21025028:21025047	SE	Experiment_1
ENSG00000165795	NDRG2	4.70326e-09	1.22238e-07	0.251	0.266	0.259	0.217	0.543	0.843	0.464	0.66	-0.379	chr14:-:21024029:21024139:21023240:21023321:21025028:21025061	SE	Experiment_1
ENSG00000092094	OSGEP	0.00042503	0.00333956	0.04	0.13	0.111	0.072	0.333	0.167	0.68	0.184	-0.253	chr14:-:20451256:20451452:20449170:20449301:20451973:20452149	SE	Experiment_1
ENSG00000100888	CHD8	8.8657e-11	3.08156e-09	0.77	0.846	0.82	0.813	0.583	0.478	0.512	0.519	0.289	chr14:-:21436900:21436965:21431737:21431858:21437193:21437230	SE	Experiment_1
ENSG00000130177	CDC16	5.55112e-16	3.73242e-14	0.826	0.862	0.776	0.637	0.942	0.927	0.953	0.911	-0.158	chr13:+:114236644:114236699:114234886:114235132:114236798:114236896	SE	Experiment_1
ENSG00000184497	TMEM255B	0	0	0.743	0.877	0.747	0.755	1.0	1.0	1.0	1.0	-0.22	chr13:+:113795147:113795237:113769097:113769160:113811735:113816995	SE	Experiment_1
ENSG00000150401	DCUN1D2	0.000320701	0.00260122	0.834	0.783	0.774	0.67	0.598	0.459	0.662	0.704	0.159	chr13:-:113462739:113462891:113461053:113461136:113474123:113474254	SE	Experiment_1
ENSG00000088448	ANKRD10	4.59202e-11	1.66528e-09	0.105	0.051	0.1	0.072	0.134	0.311	0.285	0.209	-0.153	chr13:-:110894284:110894393:110894108:110894202:110906032:110906124	SE	Experiment_1
ENSG00000088448	ANKRD10	2.763e-06	3.8677e-05	0.395	0.184	0.372	0.141	0.364	0.576	0.511	0.623	-0.245	chr13:-:110900529:110900661:110892956:110893263:110906032:110906124	SE	Experiment_1
ENSG00000088448	ANKRD10	3.80441e-06	5.13003e-05	0.426	0.178	0.37	0.156	0.381	0.581	0.524	0.613	-0.242	chr13:-:110900529:110900694:110893196:110893263:110906032:110906124	SE	Experiment_1
ENSG00000088387	DOCK9	7.42544e-06	9.30811e-05	0.497	0.11	0.295	0.363	0.0	0.098	0.135	0.121	0.228	chr13:-:98845923:98846060:98845328:98845372:98848591:98848639	SE	Experiment_1
ENSG00000101019	UQCC1	0	0	0.933	0.78	0.888	0.684	1.0	1.0	1.0	1.0	-0.179	chr20:-:35374183:35374256:35366556:35366614:35394091:35394196	SE	Experiment_1
ENSG00000101019	UQCC1	0	0	0.667	0.559	0.392	0.238	1.0	1.0	1.0	1.0	-0.536	chr20:-:35381917:35382025:35366556:35366614:35394091:35394196	SE	Experiment_1
ENSG00000101019	UQCC1	1.73415e-06	2.57037e-05	0.809	0.726	0.404	0.763	1.0	0.84	1.0	0.852	-0.247	chr20:-:35381917:35382025:35374183:35374256:35394091:35394196	SE	Experiment_1
ENSG00000136153	LMO7	0	0	0.974	0.974	0.972	0.973	0.77	0.835	0.753	0.812	0.181	chr13:+:75838139:75838196:75836396:75836457:75840084:75840110	SE	Experiment_1
ENSG00000108509	CAMTA2	0	0	0.776	0.824	0.822	0.836	1.0	1.0	1.0	1.0	-0.185	chr17:-:4982088:4982160:4981224:4981359:4982756:4982892	SE	Experiment_1
ENSG00000108509	CAMTA2	4.44089e-16	2.99999e-14	0.539	0.684	0.602	0.451	1.0	1.0	1.0	1.0	-0.431	chr17:-:4982088:4982227:4981224:4981359:4982756:4982892	SE	Experiment_1
ENSG00000273784	RP11-78J21.7	1.09318e-05	0.000131083	0.674	0.639	0.607	0.717	1.0	0.864	0.68	0.874	-0.195	chr13:+:52632421:52632494:52627437:52627578:52637304:52637446	SE	Experiment_1
ENSG00000123191	ATP7B	1.9549e-10	6.41928e-09	1.0	1.0	1.0	1.0	0.5	0.852	0.648	1.0	0.25	chr13:-:51958310:51958544:51957515:51957607:51964871:51964876	SE	Experiment_1
ENSG00000139668	WDFY2	1.59928e-12	7.12609e-11	1.0	1.0	1.0	1.0	0.716	0.68	0.602	1.0	0.251	chr13:+:51675169:51675243:51584507:51584824:51703595:51703650	SE	Experiment_1
ENSG00000139668	WDFY2	4.43284e-05	0.000454529	0.762	0.809	0.808	0.867	0.791	0.628	0.521	0.62	0.172	chr13:+:51675169:51675243:51660595:51660663:51703595:51703650	SE	Experiment_1
ENSG00000231607	DLEU2	4.48678e-11	1.63059e-09	0.059	0.472	0.184	0.276	0.0	0.0	0.0	0.0	0.248	chr13:-:50070581:50070641:50068096:50068163:50075558:50075653	SE	Experiment_1
ENSG00000231607	DLEU2	1.69024e-06	2.51221e-05	1.0	1.0	1.0	1.0	1.0	0.572	0.795	1.0	0.158	chr13:-:50075558:50075653:50068096:50068163:50081822:50081972	SE	Experiment_1
ENSG00000231607	DLEU2	2.49402e-07	4.52426e-06	1.0	1.0	1.0	1.0	1.0	0.571	1.0	0.568	0.215	chr13:-:50075558:50075653:50068096:50068163:50125301:50125541	SE	Experiment_1
ENSG00000123179	EBPL	2.29583e-08	5.18562e-07	0.87	0.822	1.0	0.672	1.0	1.0	1.0	1.0	-0.159	chr13:-:49669776:49669846:49668169:49668569:49691253:49691463	SE	Experiment_1
ENSG00000185340	GAS2L1	0	0	0.71	0.593	0.585	0.372	0.939	0.993	0.945	0.92	-0.384	chr22:+:29310637:29310734:29310278:29310546:29310826:29310998	SE	Experiment_1
ENSG00000174032	SLC25A30	0.000642654	0.00477629	0.854	0.84	0.901	1.0	0.642	0.912	0.611	0.808	0.155	chr13:-:45408926:45409074:45405882:45405977:45411361:45411480	SE	Experiment_1
ENSG00000170919	TPT1-AS1	0	0	0.149	0.232	0.144	0.172	1.0	1.0	1.0	1.0	-0.826	chr13:+:45351896:45352014:45344304:45344446:45369800:45369916	SE	Experiment_1
ENSG00000170919	TPT1-AS1	9.59388e-12	3.86497e-10	0.17	0.507	0.314	0.308	0.055	0.067	0.065	0.122	0.248	chr13:+:45351896:45352014:45344304:45344446:45369958:45370182	SE	Experiment_1
ENSG00000170919	TPT1-AS1	1.77869e-09	5.05612e-08	0.0	0.458	0.297	0.124	0.0	0.047	0.025	0.01	0.199	chr13:+:45360140:45360239:45344328:45344446:45369958:45370182	SE	Experiment_1
ENSG00000170919	TPT1-AS1	1.93012e-06	2.82438e-05	1.0	0.163	0.39	1.0	1.0	1.0	1.0	1.0	-0.362	chr13:+:45369958:45370182:45341419:45341614:45377139:45377215	SE	Experiment_1
ENSG00000170919	TPT1-AS1	2.43142e-08	5.46363e-07	0.237	0.301	0.237	0.43	0.5	0.496	0.795	0.711	-0.324	chr13:+:45369958:45370182:45344303:45344446:45377060:45377127	SE	Experiment_1
ENSG00000170919	TPT1-AS1	0.001593	0.0105479	0.538	1.0	0.928	0.372	1.0	1.0	0.904	0.898	-0.241	chr13:+:45383090:45383235:45379194:45380001:45391031:45391157	SE	Experiment_1
ENSG00000170919	TPT1-AS1	0.000198824	0.00171129	0.791	0.841	0.65	0.723	0.531	0.58	0.589	0.672	0.158	chr13:+:45383759:45383838:45382824:45383235:45389734:45389820	SE	Experiment_1
ENSG00000214078	CPNE1	2.80247e-07	5.01516e-06	0.505	0.0	0.308	0.0	0.399	1.0	1.0	0.385	-0.493	chr20:-:35658929:35658982:35632794:35632923:35664878:35664932	SE	Experiment_1
ENSG00000214078	CPNE1	0.000138778	0.00124356	0.615	0.046	0.605	0.0	0.42	1.0	1.0	0.33	-0.371	chr20:-:35658929:35659014:35632794:35632923:35664878:35664932	SE	Experiment_1
ENSG00000133110	POSTN	0.000301811	0.00246752	1.0	0.463	1.0	0.872	0.952	1.0	1.0	1.0	-0.154	chr13:-:37571368:37571458:37569743:37569821:37574571:37574652	SE	Experiment_1
ENSG00000090612	ZNF268	7.12071e-07	1.15916e-05	0.927	0.816	0.744	0.927	0.418	0.746	0.61	0.471	0.292	chr12:+:133193427:133193533:133191720:133192003:133202143:133202310	SE	Experiment_1
ENSG00000072609	CHFR	0.000812674	0.00586874	0.155	0.216	1.0	0.305	0.06	0.134	0.123	0.06	0.325	chr12:-:132862332:132862425:132861466:132861634:132870723:132870783	SE	Experiment_1
ENSG00000183495	EP400	0.000564972	0.00427418	0.151	0.442	0.253	0.502	0.23	0.207	0.123	0.084	0.176	chr12:+:131981488:131981596:131979693:131979793:131982092:131982478	SE	Experiment_1
ENSG00000177192	PUS1	0.000386405	0.00306996	1.0	1.0	0.348	0.445	0.478	0.186	0.34	0.314	0.369	chr12:+:131932721:131932833:131932174:131932312:131941291:131941422	SE	Experiment_1
ENSG00000177192	PUS1	0.000433433	0.00339477	0.705	0.612	1.0	0.401	0.261	0.203	0.512	0.323	0.355	chr12:+:131932721:131932833:131932174:131932312:131943538:131945896	SE	Experiment_1
ENSG00000213971	RP11-15H20.6	0.000602444	0.00451445	1.0	0.765	0.334	0.788	1.0	0.667	1.0	1.0	-0.195	chr19:-:23270217:23270292:23261619:23261744:23274075:23274196	SE	Experiment_1
ENSG00000119682	AREL1	0.00200072	0.0128303	0.0	0.079	0.549	0.0	0.638	0.19	0.439	0.164	-0.201	chr14:-:74701668:74701774:74698763:74698856:74712932:74713087	SE	Experiment_1
ENSG00000135124	P2RX4	1.08257e-08	2.61404e-07	0.914	1.0	1.0	1.0	0.845	0.798	0.427	1.0	0.211	chr12:+:121217133:121217281:121209856:121210298:121228532:121228613	SE	Experiment_1
ENSG00000135097	MSI1	1.287e-05	0.000151269	0.737	0.413	0.385	0.654	0.939	1.0	0.701	0.688	-0.285	chr12:-:120368007:120368092:120364713:120364755:120368832:120368873	SE	Experiment_1
ENSG00000135097	MSI1	0.00110019	0.00763826	0.108	0.163	0.233	0.275	0.837	1.0	0.393	0.261	-0.428	chr12:-:120368191:120368273:120364713:120364755:120368832:120368873	SE	Experiment_1
ENSG00000132510	KDM6B	0	0	0.841	0.749	0.786	0.698	1.0	1.0	1.0	0.974	-0.225	chr17:+:7846818:7847016:7846578:7846740:7847104:7847452	SE	Experiment_1
ENSG00000135119	RNFT2	2.29696e-06	3.30062e-05	0.481	1.0	0.695	1.0	1.0	1.0	1.0	1.0	-0.206	chr12:+:116835959:116836025:116833791:116833941:116836180:116836282	SE	Experiment_1
ENSG00000198270	TMEM116	4.15157e-07	7.14158e-06	0.841	0.767	0.661	0.812	1.0	0.827	1.0	0.905	-0.163	chr12:-:111943264:111943369:111938160:111938210:111991757:111991889	SE	Experiment_1
ENSG00000111237	VPS29	0	0	0.095	0.088	0.072	0.067	0.303	0.29	0.411	0.367	-0.262	chr12:-:110499534:110499546:110496011:110496203:110502048:110502099	SE	Experiment_1
ENSG00000111237	VPS29	0.00477378	0.0270703	1.0	0.189	0.788	0.482	0.867	1.0	0.78	1.0	-0.297	chr12:-:110499534:110499546:110498819:110498859:110502048:110502099	SE	Experiment_1
ENSG00000111199	TRPV4	0.000800248	0.00579211	0.625	0.885	0.806	0.707	1.0	0.7	1.0	1.0	-0.169	chr12:-:109796524:109796704:109794328:109794487:109798613:109798912	SE	Experiment_1
ENSG00000176834	VSIG10	0.00281718	0.0171689	0.092	0.043	0.009	0.122	0.727	0.152	0.132	0.073	-0.205	chr12:-:118102988:118103170:118095532:118095814:118103592:118103862	SE	Experiment_1
ENSG00000176834	VSIG10	0.00559559	0.0310517	0.0	0.246	0.197	0.162	0.219	0.183	0.662	0.463	-0.231	chr12:-:118121500:118121618:118117666:118117882:118126480:118126670	SE	Experiment_1
ENSG00000076555	ACACB	2.28554e-06	3.28641e-05	1.0	0.547	1.0	0.804	1.0	1.0	1.0	1.0	-0.162	chr12:+:109246178:109246448:109245625:109245748:109249983:109250104	SE	Experiment_1
ENSG00000135093	USP30	1.76881e-05	0.000201174	0.697	0.798	0.692	0.44	0.838	0.927	0.906	0.74	-0.196	chr12:+:109057925:109058108:109056681:109056791:109067523:109067627	SE	Experiment_1
ENSG00000103121	CMC2	7.89686e-07	1.26873e-05	0.484	0.6	0.508	0.441	0.84	0.737	0.947	0.545	-0.259	chr16:-:80981805:80981877:80966447:80976179:81006733:81006873	SE	Experiment_1
ENSG00000103121	CMC2	4.027e-12	1.69858e-10	0.646	0.771	0.695	0.652	0.913	0.863	0.968	0.746	-0.181	chr16:-:80997313:80997429:80976049:80976179:81006733:81006854	SE	Experiment_1
ENSG00000111144	LTA4H	3.09597e-06	4.27956e-05	0.804	0.745	0.766	0.525	0.784	0.907	0.901	0.851	-0.151	chr12:-:96003837:96003920:96002959:96003064:96006313:96006409	SE	Experiment_1
ENSG00000111144	LTA4H	3.36234e-05	0.000356082	0.575	0.487	0.53	0.287	0.565	0.756	0.732	0.671	-0.211	chr12:-:96003837:96003981:96002989:96003064:96006313:96006409	SE	Experiment_1
ENSG00000023516	AKAP11	0	0	0.321	0.371	0.41	0.415	0.245	0.182	0.158	0.185	0.187	chr13:+:42313046:42313130:42308453:42308609:42313893:42313940	SE	Experiment_1
ENSG00000028203	VEZT	0	0	0.202	0.116	0.168	0.11	0.327	0.343	0.286	0.319	-0.17	chr12:+:95256549:95256622:95251939:95252071:95257149:95257181	SE	Experiment_1
ENSG00000028203	VEZT	7.94262e-06	9.89307e-05	0.596	0.534	0.72	0.281	0.793	0.825	0.882	0.765	-0.284	chr12:+:95256549:95256622:95251939:95252071:95257153:95257239	SE	Experiment_1
ENSG00000120798	NR2C1	7.86936e-09	1.95386e-07	0.652	0.677	0.842	0.29	1.0	0.849	1.0	0.931	-0.33	chr12:-:95040475:95040597:95031348:95031488:95051761:95051869	SE	Experiment_1
ENSG00000173588	CEP83	6.27766e-09	1.59452e-07	0.194	0.181	0.353	0.076	0.625	0.514	1.0	0.741	-0.519	chr12:-:94412317:94412429:94411696:94411847:94412516:94412591	SE	Experiment_1
ENSG00000139323	POC1B	0.00830878	0.0436981	0.5	0.692	0.556	0.696	1.0	1.0	0.674	0.462	-0.173	chr12:-:89497170:89497342:89472167:89472275:89525119:89525204	SE	Experiment_1
ENSG00000105204	DYRK1B	6.18351e-07	1.01857e-05	0.529	0.328	0.386	0.426	0.145	0.238	0.326	0.082	0.219	chr19:-:39826951:39826987:39826671:39826867:39827284:39827425	SE	Experiment_1
ENSG00000180318	ALX1	2.22045e-16	1.53861e-14	0.782	0.821	0.732	0.473	0.954	1.0	1.0	1.0	-0.286	chr12:+:85283571:85283876:85280106:85280487:85286852:85286981	SE	Experiment_1
ENSG00000067798	NAV3	0.00290896	0.0176408	0.248	0.274	0.0	0.125	0.632	0.112	0.718	0.218	-0.258	chr12:+:78176438:78176459:78175305:78175427:78177140:78177313	SE	Experiment_1
ENSG00000111596	CNOT2	0.00139106	0.00939047	0.245	0.366	0.31	0.333	0.077	0.093	0.304	0.158	0.155	chr12:+:70285399:70285586:70278131:70278274:70294070:70294123	SE	Experiment_1
ENSG00000111596	CNOT2	0.000172767	0.00150919	0.095	0.0	0.0	0.0	0.217	0.044	0.156	0.393	-0.179	chr12:+:70297758:70297879:70278131:70278274:70301704:70301865	SE	Experiment_1
ENSG00000111596	CNOT2	0.00172268	0.0112774	0.804	0.59	0.565	1.0	0.429	0.652	0.108	0.471	0.325	chr12:+:70301704:70301865:70297758:70297879:70310894:70311017	SE	Experiment_1
ENSG00000101126	ADNP	0.000257552	0.00214289	0.319	0.138	0.129	0.534	0.187	0.09	0.077	0.051	0.179	chr20:-:50904765:50904849:50903888:50904001:50928650:50928816	SE	Experiment_1
ENSG00000101126	ADNP	0.00153798	0.0102402	0.197	0.232	0.308	0.446	0.259	0.229	0.049	0.045	0.15	chr20:-:50904765:50904849:50903888:50904001:50930825:50930990	SE	Experiment_1
ENSG00000101126	ADNP	0.000227226	0.00192119	0.378	0.626	0.581	0.398	0.626	0.693	0.674	0.762	-0.193	chr20:-:50928650:50928825:50903888:50904001:50930825:50930990	SE	Experiment_1
ENSG00000101126	ADNP	9.22595e-14	4.82771e-12	0.7	0.722	0.444	0.505	1.0	0.828	1.0	1.0	-0.364	chr20:-:50928650:50928825:50904765:50904849:50930825:50930990	SE	Experiment_1
ENSG00000127314	RAP1B	0.00457916	0.0261076	0.486	0.728	0.542	0.788	0.462	0.524	0.361	0.527	0.167	chr12:+:68624670:68624873:68610928:68611056:68648698:68648781	SE	Experiment_1
ENSG00000127314	RAP1B	9.2029e-06	0.000112769	0.317	0.224	0.272	0.259	0.315	0.451	0.56	0.517	-0.193	chr12:+:68641037:68641153:68624674:68624873:68648698:68648781	SE	Experiment_1
ENSG00000174099	MSRB3	4.81525e-09	1.24924e-07	0.863	0.659	1.0	0.618	1.0	1.0	1.0	1.0	-0.215	chr12:+:65306862:65307026:65278986:65279071:65308528:65308655	SE	Experiment_1
ENSG00000196935	SRGAP1	0.00285977	0.0173889	0.891	1.0	0.45	1.0	1.0	1.0	1.0	1.0	-0.165	chr12:+:64091892:64091926:64086998:64087026:64094931:64094992	SE	Experiment_1
ENSG00000118600	TMEM5	2.31504e-12	1.01063e-10	0.52	0.37	0.379	0.551	0.136	0.137	0.14	0.302	0.276	chr12:+:63782540:63782704:63781018:63781174:63784969:63785072	SE	Experiment_1
ENSG00000177990	DPY19L2	0.000678386	0.00500967	1.0	1.0	1.0	0.833	0.49	1.0	0.733	0.855	0.189	chr12:-:63580661:63580836:63570757:63570857:63582405:63582525	SE	Experiment_1
ENSG00000185482	STAC3	6.18322e-09	1.57518e-07	0.409	0.168	0.536	0.342	0.832	0.729	1.0	1.0	-0.526	chr12:-:57245144:57245211:57244756:57244965:57246803:57246901	SE	Experiment_1
ENSG00000166888	STAT6	0	0	0.785	0.719	0.72	0.588	0.88	0.864	0.91	0.912	-0.188	chr12:-:57107604:57107743:57107230:57107314:57108162:57108283	SE	Experiment_1
ENSG00000166888	STAT6	0	0	0.636	0.564	0.561	0.493	0.781	0.76	0.821	0.84	-0.237	chr12:-:57107658:57107743:57107230:57107314:57108162:57108299	SE	Experiment_1
ENSG00000196531	NACA	0	0	0.585	0.556	0.682	0.536	0.0	0.0	0.063	0.043	0.563	chr12:-:56715870:56716206:56714601:56714687:56719536:56719596	SE	Experiment_1
ENSG00000196531	NACA	2.9976e-14	1.67328e-12	0.444	0.565	0.741	0.417	0.0	0.0	0.229	0.034	0.476	chr12:-:56719725:56721459:56719536:56719596:56724451:56724523	SE	Experiment_1
ENSG00000170581	STAT2	3.15201e-06	4.34864e-05	0.864	0.945	0.904	0.509	0.958	0.932	0.97	1.0	-0.16	chr12:-:56348751:56348804:56348528:56348623:56349344:56349509	SE	Experiment_1
ENSG00000170581	STAT2	1.33227e-15	8.59547e-14	0.75	0.667	0.857	0.576	0.97	0.933	0.95	0.928	-0.233	chr12:-:56348923:56349059:56348751:56348804:56349425:56349509	SE	Experiment_1
ENSG00000092841	MYL6	0	0	0.208	0.166	0.178	0.091	0.43	0.417	0.494	0.396	-0.274	chr12:+:56159586:56159622:56158683:56158711:56159974:56160148	SE	Experiment_1
ENSG00000092841	MYL6	0	0	0.208	0.205	0.186	0.161	0.804	0.679	0.753	0.681	-0.539	chr12:+:56160625:56160670:56160242:56160320:56161386:56161550	SE	Experiment_1
ENSG00000123415	SMUG1	0.00600314	0.0329882	0.527	0.672	0.458	0.559	0.5	0.927	0.78	0.702	-0.173	chr12:-:54187818:54187905:54183655:54183959:54188510:54188596	SE	Experiment_1
ENSG00000139546	TARBP2	0	0	0.607	0.379	0.412	0.586	1.0	1.0	1.0	1.0	-0.504	chr12:+:53502019:53502184:53501365:53501461:53503712:53503808	SE	Experiment_1
ENSG00000139546	TARBP2	0	0	0.706	0.781	0.755	0.85	1.0	1.0	1.0	1.0	-0.227	chr12:+:53503026:53503129:53501365:53501461:53503712:53503808	SE	Experiment_1
ENSG00000197111	PCBP2	0	0	0.537	0.587	0.498	0.557	0.777	0.708	0.772	0.697	-0.194	chr12:+:53467804:53467843:53467220:53467293:53468776:53468832	SE	Experiment_1
ENSG00000205352	PRR13	6.20922e-06	7.95132e-05	1.0	1.0	1.0	0.916	0.81	0.65	0.633	1.0	0.206	chr12:+:53442694:53442733:53441604:53441792:53443540:53443773	SE	Experiment_1
ENSG00000094914	AAAS	2.88658e-15	1.81081e-13	0.773	0.839	0.856	0.78	1.0	0.961	0.951	0.969	-0.158	chr12:-:53315334:53315486:53315093:53315140:53315726:53315782	SE	Experiment_1
ENSG00000139637	C12orf10	0	0	0.853	0.787	0.874	0.798	0.988	1.0	1.0	1.0	-0.169	chr12:+:53303033:53303193:53299717:53300262:53306197:53306320	SE	Experiment_1
ENSG00000139637	C12orf10	0	0	0.864	0.796	0.872	0.813	0.986	1.0	1.0	1.0	-0.16	chr12:+:53305907:53306060:53300092:53300262:53306197:53306320	SE	Experiment_1
ENSG00000135503	ACVR1B	3.9828e-09	1.05099e-07	1.0	1.0	0.648	0.532	1.0	1.0	1.0	1.0	-0.205	chr12:+:51986817:51986942:51980968:51981199:51991862:51991993	SE	Experiment_1
ENSG00000161813	LARP4	6.93043e-06	8.76284e-05	0.174	0.045	0.059	0.074	0.333	0.739	0.21	0.199	-0.282	chr12:+:50412404:50412453:50400955:50401028:50427764:50427909	SE	Experiment_1
ENSG00000134283	PPHLN1	8.36038e-11	2.91652e-09	0.561	0.551	0.471	0.52	0.666	0.628	0.735	0.742	-0.167	chr12:+:42384939:42384996:42374862:42375074:42387455:42387535	SE	Experiment_1
ENSG00000015153	YAF2	0.00010857	0.0010011	0.671	0.769	0.556	0.424	0.712	1.0	0.769	1.0	-0.265	chr12:-:42210354:42210454:42161612:42161765:42210547:42210619	SE	Experiment_1
ENSG00000131143	COX4I1	0.00151512	0.0101084	0.118	0.266	0.084	0.489	0.065	0.186	0.031	0.067	0.152	chr16:+:85804539:85804661:85801204:85801278:85804940:85805328	SE	Experiment_1
ENSG00000139116	KIF21A	0.00112247	0.00777356	0.164	0.0	0.076	0.058	0.126	0.041	0.505	0.291	-0.166	chr12:-:39318072:39318201:39311416:39311553:39319905:39320013	SE	Experiment_1
ENSG00000087470	DNM1L	0	0	0.831	0.877	0.895	0.889	0.512	0.672	0.436	0.585	0.322	chr12:+:32737864:32737942:32737104:32737161:32738263:32738296	SE	Experiment_1
ENSG00000087470	DNM1L	1.66833e-08	3.88051e-07	0.574	0.649	0.748	0.864	0.266	0.515	0.219	0.452	0.346	chr12:+:32737864:32737942:32737104:32737161:32740063:32740240	SE	Experiment_1
ENSG00000087470	DNM1L	6.90016e-07	1.12752e-05	0.414	0.562	0.675	0.805	0.342	0.322	0.282	0.346	0.291	chr12:+:32738263:32738296:32737104:32737161:32740063:32740240	SE	Experiment_1
ENSG00000087470	DNM1L	1.88738e-15	1.20774e-13	0.861	0.947	0.906	0.924	0.764	0.38	0.585	0.43	0.37	chr12:+:32738263:32738296:32737864:32737942:32740063:32740240	SE	Experiment_1
ENSG00000013573	DDX11	2.33147e-15	1.47873e-13	0.573	0.674	0.516	0.422	0.928	0.888	0.866	0.748	-0.311	chr12:+:31103316:31103395:31102935:31103020:31103576:31103731	SE	Experiment_1
ENSG00000013573	DDX11	9.65927e-09	2.34951e-07	0.338	0.575	0.272	0.184	0.875	0.773	0.763	0.556	-0.4	chr12:+:31103321:31103395:31102935:31103020:31103576:31103731	SE	Experiment_1
ENSG00000110888	CAPRIN2	4.38974e-05	0.000450646	0.619	0.674	0.792	0.611	0.912	0.773	0.775	0.938	-0.175	chr12:-:30753343:30753559:30751070:30751133:30754680:30754853	SE	Experiment_1
ENSG00000011258	MBTD1	9.21293e-05	0.000868943	0.808	0.913	0.827	0.935	0.834	0.529	0.785	0.552	0.196	chr17:-:51259142:51259206:51225007:51225209:51259834:51259941	SE	Experiment_1
ENSG00000133687	TMTC1	5.89329e-12	2.42937e-10	1.0	0.75	0.677	0.811	1.0	1.0	1.0	1.0	-0.191	chr12:-:29751665:29751872:29660803:29660885:29755708:29755885	SE	Experiment_1
ENSG00000103540	CCP110	3.65888e-05	0.000383433	0.351	0.195	0.146	0.13	0.46	0.544	0.273	0.544	-0.25	chr16:+:19525718:19525861:19523810:19524088:19527866:19528022	SE	Experiment_1
ENSG00000052126	PLEKHA5	1.50516e-08	3.53823e-07	1.0	1.0	1.0	1.0	1.0	0.592	0.534	1.0	0.218	chr12:+:19345841:19345888:19343322:19343434:19353883:19354002	SE	Experiment_1
ENSG00000006025	OSBPL7	1.17375e-08	2.81292e-07	0.553	0.896	0.55	0.578	0.878	0.979	1.0	0.868	-0.287	chr17:-:47819728:47819782:47818985:47819099:47819970:47820096	SE	Experiment_1
ENSG00000111788	RP11-22B23.1	2.70914e-09	7.42414e-08	0.209	0.019	0.349	0.267	0.667	0.606	0.488	1.0	-0.479	chr12:+:9312616:9312695:9311730:9311831:9312874:9313029	SE	Experiment_1
ENSG00000139187	KLRG1	0.000655243	0.00485853	0.181	1.0	1.0	1.0	0.447	0.306	1.0	0.0	0.357	chr12:+:8992205:8992310:8950043:8950236:9008974:9009075	SE	Experiment_1
ENSG00000226711	FAM66C	0.00921442	0.047698	0.31	0.318	0.371	0.654	0.036	0.403	0.0	0.412	0.201	chr12:+:8193519:8193655:8188484:8188535:8194202:8194481	SE	Experiment_1
ENSG00000205885	C1RL-AS1	0.00147507	0.00988092	0.822	1.0	0.714	1.0	0.462	0.473	0.745	0.739	0.279	chr12:+:7115385:7118677:7115129:7115219:7118898:7119026	SE	Experiment_1
ENSG00000090487	SPG21	0.00112451	0.00778389	0.0	0.128	0.152	0.056	0.3	0.167	0.538	1.0	-0.417	chr15:-:64988618:64988816:64983506:64983593:64989405:64989496	SE	Experiment_1
ENSG00000110811	P3H3	1.82077e-14	1.04899e-12	0.755	0.706	0.784	0.764	0.925	0.877	0.875	0.96	-0.157	chr12:+:6833745:6833809:6833428:6833644:6833924:6834049	SE	Experiment_1
ENSG00000221926	TRIM16	1.70718e-05	0.000195027	0.458	0.22	0.348	0.226	0.3	0.047	0.141	0.034	0.182	chr17:-:15658801:15658876:15642720:15642816:15677175:15677280	SE	Experiment_1
ENSG00000221926	TRIM16	5.75096e-14	3.08813e-12	0.353	0.608	0.401	0.246	0.893	1.0	1.0	0.659	-0.486	chr17:-:15682853:15682951:15680864:15680953:15683035:15683157	SE	Experiment_1
ENSG00000221926	TRIM16	1.89182e-13	9.49006e-12	0.204	0.378	0.232	0.114	0.83	1.0	1.0	0.482	-0.596	chr17:-:15682853:15682964:15680864:15680953:15683035:15683157	SE	Experiment_1
ENSG00000221926	TRIM16	4.85566e-09	1.25933e-07	0.07	0.265	0.187	0.089	0.652	1.0	1.0	0.324	-0.591	chr17:-:15682860:15682951:15680864:15680953:15683035:15683157	SE	Experiment_1
ENSG00000126746	ZNF384	7.61169e-13	3.5438e-11	0.599	0.571	0.655	0.521	0.918	0.852	0.817	0.942	-0.296	chr12:-:6678662:6678710:6678126:6678343:6678945:6679183	SE	Experiment_1
ENSG00000126746	ZNF384	5.14411e-12	2.14042e-10	0.448	0.319	0.339	0.324	0.674	0.589	0.532	0.548	-0.228	chr12:-:6678662:6678710:6678126:6678460:6678945:6679183	SE	Experiment_1
ENSG00000100099	HPS4	1.3195e-05	0.000154667	0.134	0.252	0.142	0.571	0.063	0.046	0.107	0.047	0.209	chr22:-:26482745:26482873:26481834:26482240:26483673:26483836	SE	Experiment_1
ENSG00000010292	NCAPD2	0	0	0.868	0.51	0.705	0.754	0.976	1.0	1.0	0.957	-0.274	chr12:+:6510074:6510133:6509716:6509792:6510628:6510720	SE	Experiment_1
ENSG00000121281	ADCY7	3.71331e-08	8.07246e-07	1.0	0.808	1.0	0.565	1.0	1.0	1.0	1.0	-0.157	chr16:+:50290456:50290660:50287910:50288350:50292675:50292825	SE	Experiment_1
ENSG00000121281	ADCY7	0	0	0.573	0.417	0.683	0.56	0.87	0.967	0.931	1.0	-0.384	chr16:+:50300714:50300873:50298903:50299031:50304359:50304516	SE	Experiment_1
ENSG00000047621	C12orf4	2.22045e-16	1.53861e-14	0.781	0.796	0.774	0.555	0.938	0.921	0.982	0.93	-0.216	chr12:-:4517060:4517189:4505305:4505380:4518057:4518255	SE	Experiment_1
ENSG00000047621	C12orf4	0.00295444	0.0178801	0.451	1.0	0.363	0.465	0.5	0.145	0.238	0.333	0.266	chr12:-:4518057:4518255:4505305:4505380:4525253:4525375	SE	Experiment_1
ENSG00000082805	ERC1	3.62098e-07	6.31078e-06	1.0	0.772	0.917	0.814	0.442	0.578	0.676	0.736	0.268	chr12:+:1112214:1112307:1110191:1110347:1115865:1116033	SE	Experiment_1
ENSG00000002016	RAD52	0.000979875	0.00690934	0.336	0.281	0.255	0.429	0.27	0.177	0.0	0.091	0.191	chr12:-:936806:936882:932974:933076:949601:949641	SE	Experiment_1
ENSG00000226210	WASH7P	4.60743e-14	2.50532e-12	0.815	0.765	0.657	0.618	0.862	0.936	0.919	1.0	-0.216	chr12:-:18372:18471:18036:18183:26800:26954	SE	Experiment_1
ENSG00000088298	EDEM2	8.7845e-11	3.05704e-09	0.771	0.662	0.838	0.674	0.948	0.93	0.902	0.868	-0.176	chr20:-:35131641:35131783:35126250:35126375:35142372:35142478	SE	Experiment_1
ENSG00000175470	PPP2R2D	2.47846e-12	1.07489e-10	0.243	0.257	0.387	0.491	0.085	0.142	0.082	0.154	0.229	chr10:+:131934893:131935006:131934457:131934555:131940030:131940196	SE	Experiment_1
ENSG00000108001	EBF3	0.000145834	0.00129841	1.0	1.0	0.714	1.0	0.426	0.88	0.591	1.0	0.204	chr10:-:129840843:129841032:129840244:129840334:129842115:129842171	SE	Experiment_1
ENSG00000108001	EBF3	1.68638e-08	3.91932e-07	1.0	1.0	1.0	0.906	0.667	0.769	1.0	0.483	0.247	chr10:-:129840843:129841032:129840244:129840442:129842115:129842171	SE	Experiment_1
ENSG00000107938	EDRF1	1.66345e-11	6.44799e-10	0.195	0.269	0.208	0.054	0.425	0.631	0.614	0.799	-0.436	chr10:+:125729002:125729104:125725681:125725838:125729357:125729479	SE	Experiment_1
ENSG00000175029	CTBP2	0.00115122	0.00794837	0.164	0.364	0.114	0.03	0.156	0.538	0.5	0.4	-0.23	chr10:-:125122656:125122868:125110996:125111093:125133511:125133612	SE	Experiment_1
ENSG00000175029	CTBP2	2.00593e-05	0.000225317	0.114	0.265	0.324	0.406	0.054	0.235	0.082	0.114	0.156	chr10:-:125133511:125133612:125003337:125003492:125160318:125160499	SE	Experiment_1
ENSG00000175029	CTBP2	0.00329864	0.0196619	0.817	0.788	0.868	0.608	0.8	0.587	0.444	0.23	0.255	chr10:-:125133511:125133612:125038996:125039155:125158634:125158716	SE	Experiment_1
ENSG00000175029	CTBP2	0.0031593	0.0189362	0.887	1.0	0.435	0.68	0.642	0.715	0.519	0.043	0.271	chr10:-:125133511:125133612:125038996:125039155:125159856:125160145	SE	Experiment_1
ENSG00000175029	CTBP2	6.6787e-11	2.36531e-09	0.379	0.594	0.404	0.419	0.209	0.114	0.08	0.096	0.324	chr10:-:125133511:125133612:125110996:125111093:125159856:125160145	SE	Experiment_1
ENSG00000197776	KLHDC1	9.66774e-07	1.5234e-05	0.077	0.131	0.187	0.408	0.0	0.051	0.0	0.0	0.188	chr14:+:49700049:49700189:49693104:49693290:49709158:49709229	SE	Experiment_1
ENSG00000197776	KLHDC1	5.86864e-13	2.76214e-11	1.0	1.0	1.0	1.0	0.727	0.664	0.633	1.0	0.244	chr14:+:49709708:49709826:49709158:49709229:49710262:49710381	SE	Experiment_1
ENSG00000107669	ATE1	0.00446849	0.0255426	0.442	0.357	0.437	0.303	0.577	0.423	0.466	0.759	-0.172	chr10:-:121898840:121898969:121870005:121870038:121899865:121899994	SE	Experiment_1
ENSG00000066468	FGFR2	0.00442148	0.0253175	0.688	0.5	0.867	0.524	1.0	0.705	0.709	0.946	-0.195	chr10:-:121565437:121565704:121564323:121564579:121593708:121593764	SE	Experiment_1
ENSG00000140525	FANCI	3.12813e-05	0.000334487	1.0	1.0	1.0	1.0	1.0	1.0	0.372	0.298	0.333	chr15:+:89247628:89247731:89243989:89244044:89258703:89258776	SE	Experiment_1
ENSG00000108039	XPNPEP1	0.00431881	0.0247944	0.431	0.366	0.226	0.228	0.485	0.448	0.332	0.599	-0.153	chr10:-:109915022:109915099:109907690:109907815:109923401:109923436	SE	Experiment_1
ENSG00000148840	PPRC1	5.44009e-15	3.28814e-13	0.678	0.718	0.532	0.561	0.97	0.811	0.916	0.84	-0.262	chr10:+:102146671:102147392:102144249:102144307:102148371:102148521	SE	Experiment_1
ENSG00000166169	POLL	3.83818e-05	0.000399482	0.844	0.556	0.803	0.493	0.659	0.939	0.927	1.0	-0.207	chr10:-:101583507:101583681:101582762:101582891:101587245:101587406	SE	Experiment_1
ENSG00000166169	POLL	0.000800546	0.00579378	0.258	0.281	0.395	0.185	0.48	0.452	0.607	0.327	-0.187	chr10:-:101584601:101584720:101583507:101583681:101584877:101584919	SE	Experiment_1
ENSG00000166169	POLL	9.52717e-05	0.000893884	0.357	0.765	0.607	0.213	1.0	0.808	0.897	0.593	-0.339	chr10:-:101584601:101584919:101583507:101583681:101587245:101587406	SE	Experiment_1
ENSG00000166169	POLL	0.00658384	0.0357099	0.104	0.44	0.314	0.227	1.0	0.282	0.647	0.343	-0.297	chr10:-:101584877:101584919:101583507:101583681:101587245:101587406	SE	Experiment_1
ENSG00000166169	POLL	1.25866e-12	5.6759e-11	0.905	1.0	1.0	1.0	0.68	0.737	0.773	0.906	0.202	chr10:-:101585315:101585478:101584601:101584919:101587245:101587382	SE	Experiment_1
ENSG00000166169	POLL	1.38925e-05	0.000162049	0.67	0.899	0.822	0.648	1.0	0.896	0.953	0.802	-0.153	chr10:-:101585861:101586156:101583507:101583681:101587245:101587382	SE	Experiment_1
ENSG00000166169	POLL	4.44276e-06	5.89069e-05	1.0	1.0	1.0	1.0	1.0	0.467	1.0	0.176	0.339	chr10:-:101587245:101587406:101582762:101582891:101588203:101588232	SE	Experiment_1
ENSG00000055950	MRPL43	6.58504e-07	1.08116e-05	0.0	0.0	0.079	0.0	0.317	0.223	0.081	0.154	-0.174	chr10:-:100984033:100984074:100983754:100983817:100986686:100986975	SE	Experiment_1
ENSG00000095485	CWF19L1	0.00330442	0.0196937	1.0	0.897	1.0	1.0	1.0	1.0	0.48	0.815	0.151	chr10:-:100256261:100256476:100253420:100253539:100267570:100267623	SE	Experiment_1
ENSG00000160336	ZNF761	0.00246149	0.0152844	0.748	0.314	0.579	0.251	0.651	1.0	0.524	1.0	-0.321	chr19:+:53445000:53445123:53431992:53432028:53446226:53446337	SE	Experiment_1
ENSG00000166024	R3HCC1L	0.00193654	0.0124736	0.802	0.937	0.726	0.853	0.65	0.653	0.553	0.848	0.153	chr10:+:98162882:98162975:98134670:98134706:98163292:98163397	SE	Experiment_1
ENSG00000095637	SORBS1	0	0	0.0	0.0	0.1	0.131	0.664	1.0	1.0	1.0	-0.858	chr10:-:95422189:95422216:95421960:95422073:95432447:95432576	SE	Experiment_1
ENSG00000281844	FBF1	8.21956e-05	0.000786271	0.772	0.588	0.899	0.5	1.0	0.801	0.931	0.869	-0.211	chr17:-:75926287:75926426:75926029:75926163:75926757:75926877	SE	Experiment_1
ENSG00000182473	EXOC7	0.00544626	0.0303305	1.0	0.44	0.0	0.743	1.0	1.0	0.684	1.0	-0.375	chr17:-:76091142:76091235:76090328:76090397:76094413:76094581	SE	Experiment_1
ENSG00000122367	LDB3	2.31368e-06	3.32022e-05	0.2	0.0	0.083	0.0	0.186	0.4	0.167	1.0	-0.368	chr10:+:86706530:86706719:86692534:86692571:86709904:86710050	SE	Experiment_1
ENSG00000122367	LDB3	2.80454e-06	3.92012e-05	1.0	1.0	1.0	1.0	0.78	1.0	1.0	0.53	0.172	chr10:+:86726136:86726252:86718726:86718847:86732886:86733001	SE	Experiment_1
ENSG00000107771	CCSER2	0.00747164	0.0398427	1.0	1.0	1.0	1.0	0.348	1.0	1.0	1.0	0.163	chr10:+:84425730:84425893:84373618:84373815:84513448:84513661	SE	Experiment_1
ENSG00000107771	CCSER2	0.00022803	0.00192667	0.612	0.556	0.448	0.697	0.92	0.863	0.513	0.866	-0.212	chr10:+:84499874:84499959:84425730:84425893:84513448:84518517	SE	Experiment_1
ENSG00000107771	CCSER2	1.20651e-06	1.85568e-05	0.393	0.444	0.287	0.366	0.594	0.626	0.466	0.499	-0.174	chr10:+:84499874:84499959:84477574:84477664:84513448:84518517	SE	Experiment_1
ENSG00000214655	ZSWIM8	1.11022e-16	7.89634e-15	0.895	0.875	0.829	0.678	1.0	1.0	1.0	1.0	-0.181	chr10:+:73800119:73800194:73799001:73799053:73800295:73800472	SE	Experiment_1
ENSG00000166348	USP54	3.2559e-09	8.74443e-08	0.709	0.486	1.0	0.909	1.0	1.0	1.0	1.0	-0.224	chr10:-:73504849:73504990:73500654:73500838:73505322:73505426	SE	Experiment_1
ENSG00000090975	PITPNM2	1.11022e-16	7.89634e-15	0.972	0.9	0.899	0.938	0.7	0.704	0.691	0.506	0.277	chr12:-:122989786:122989948:122988723:122988872:122990544:122990709	SE	Experiment_1
ENSG00000107758	PPP3CB	0	0	0.096	0.091	0.113	0.077	0.433	0.32	0.332	0.338	-0.262	chr10:-:73439871:73439901:73436427:73438420:73444724:73444822	SE	Experiment_1
ENSG00000196437	ZNF569	0	0	0.653	0.692	0.741	0.45	1.0	1.0	1.0	1.0	-0.366	chr19:-:37426251:37426378:37411154:37414419:37444906:37444964	SE	Experiment_1
ENSG00000064489	BORCS8-MEF2B	9.22343e-05	0.000869648	0.64	0.763	0.826	0.748	0.713	0.504	0.421	0.505	0.209	chr19:-:19146272:19146384:19145571:19146022:19146554:19146648	SE	Experiment_1
ENSG00000064489	BORCS8-MEF2B	0	0	0.495	0.485	0.583	0.147	0.967	0.94	0.91	0.955	-0.516	chr19:-:19146741:19146875:19146554:19146648:19147035:19147183	SE	Experiment_1
ENSG00000138316	ADAMTS14	2.26737e-08	5.1271e-07	0.527	0.747	1.0	1.0	1.0	1.0	1.0	1.0	-0.181	chr10:+:70743547:70743681:70740986:70741162:70757961:70758091	SE	Experiment_1
ENSG00000172731	LRRC20	0.0017134	0.0112235	0.659	0.379	0.893	0.577	0.924	0.776	0.824	0.753	-0.192	chr10:-:70376451:70376596:70340552:70340702:70382548:70382624	SE	Experiment_1
ENSG00000156521	TYSND1	0.000684415	0.00504963	0.754	0.838	0.706	0.547	0.869	0.846	0.923	0.814	-0.152	chr10:-:70142667:70142853:70137980:70140141:70145420:70146586	SE	Experiment_1
ENSG00000156521	TYSND1	9.85973e-05	0.000920673	0.683	0.828	0.667	0.634	0.839	0.859	0.918	0.815	-0.155	chr10:-:70143841:70143972:70137980:70140141:70145420:70146586	SE	Experiment_1
ENSG00000156515	HK1	1.53497e-06	2.29928e-05	1.0	0.368	1.0	0.455	1.0	1.0	1.0	1.0	-0.294	chr10:+:69394949:69395105:69379861:69380095:69400990:69401118	SE	Experiment_1
ENSG00000103269	RHBDL1	0	0	0.321	0.026	0.278	0.044	0.84	0.945	1.0	0.824	-0.735	chr16:+:677458:677559:677275:677388:677638:677699	SE	Experiment_1
ENSG00000151150	ANK3	0.00200918	0.0128721	0.202	0.194	0.546	0.1	0.643	0.361	0.401	0.584	-0.237	chr10:-:60145967:60146021:60138516:60139087:60166823:60166875	SE	Experiment_1
ENSG00000151150	ANK3	7.76958e-08	1.57719e-06	0.55	0.374	0.549	0.445	0.894	0.786	0.794	0.585	-0.285	chr10:-:60166590:60166653:60138963:60139087:60166823:60166896	SE	Experiment_1
ENSG00000151150	ANK3	0	0	0.484	0.157	0.499	0.539	0.939	1.0	0.95	1.0	-0.552	chr10:-:60196144:60196243:60186714:60186912:60196526:60196625	SE	Experiment_1
ENSG00000204147	ASAH2B	0.000435422	0.00341002	0.791	1.0	1.0	0.737	0.329	0.462	0.296	1.0	0.36	chr10:+:50745127:50745274:50742914:50743010:50749342:50749402	SE	Experiment_1
ENSG00000204147	ASAH2B	0.000686231	0.00506011	0.829	1.0	1.0	0.836	0.536	0.454	0.264	1.0	0.353	chr10:+:50745201:50745274:50742914:50743010:50749342:50749402	SE	Experiment_1
ENSG00000265190	ANXA8	7.24811e-08	1.48146e-06	1.0	1.0	1.0	1.0	1.0	0.601	0.917	0.858	0.156	chr10:-:47475492:47475572:47474944:47475004:47476231:47476322	SE	Experiment_1
ENSG00000125510	OPRL1	3.23648e-06	4.45448e-05	0.333	1.0	1.0	0.61	1.0	1.0	1.0	1.0	-0.264	chr20:+:64092687:64092953:64080195:64080352:64097801:64098157	SE	Experiment_1
ENSG00000188234	AGAP4	0.000319431	0.00259237	0.338	0.338	0.212	0.368	0.644	1.0	0.617	0.394	-0.35	chr10:-:45847859:45847954:45847124:45847312:45853654:45853875	SE	Experiment_1
ENSG00000172671	ZFAND4	0.00641851	0.0349363	1.0	0.675	0.508	0.808	0.88	1.0	1.0	0.782	-0.168	chr10:-:45624582:45624637:45618139:45618260:45625950:45627105	SE	Experiment_1
ENSG00000100241	SBF1	0	0	0.901	0.932	0.925	0.972	0.78	0.585	0.57	0.599	0.299	chr22:-:50457033:50457111:50456491:50456673:50459254:50459392	SE	Experiment_1
ENSG00000095794	CREM	0.00209704	0.0133516	0.371	0.703	1.0	0.165	0.09	0.112	0.441	0.185	0.353	chr10:+:35179133:35179276:35126809:35127193:35188199:35188260	SE	Experiment_1
ENSG00000095794	CREM	0.00554231	0.0307918	1.0	1.0	0.462	1.0	0.417	1.0	0.588	0.364	0.273	chr10:+:35188199:35188388:35179133:35179276:35201450:35201486	SE	Experiment_1
ENSG00000150093	ITGB1	0.00697442	0.0375259	1.0	1.0	1.0	0.333	1.0	1.0	1.0	1.0	-0.167	chr10:-:32933350:32933583:32932514:32932600:32958144:32958232	SE	Experiment_1
ENSG00000183621	ZNF438	1.06634e-07	2.10412e-06	0.755	0.819	0.663	0.599	1.0	1.0	0.765	1.0	-0.232	chr10:-:30984368:30984426:30941574:30941651:31031832:31031937	SE	Experiment_1
ENSG00000197321	SVIL	0	0	0.202	0.309	0.258	0.271	0.021	0.072	0.004	0.054	0.222	chr10:-:29508341:29508389:29499115:29499263:29512734:29512861	SE	Experiment_1
ENSG00000197321	SVIL	0	0	0.938	0.857	0.886	0.788	0.264	0.528	0.497	0.472	0.427	chr10:-:29532001:29532172:29531253:29531288:29550596:29551263	SE	Experiment_1
ENSG00000197321	SVIL	0	0	1.0	1.0	1.0	1.0	0.594	0.532	0.714	0.51	0.413	chr10:-:29532528:29533458:29531253:29531288:29535988:29536069	SE	Experiment_1
ENSG00000197321	SVIL	0	0	1.0	1.0	0.973	1.0	0.696	0.704	0.673	0.849	0.263	chr10:-:29532528:29533458:29532001:29532172:29535988:29536069	SE	Experiment_1
ENSG00000197321	SVIL	2.67744e-11	1.00642e-09	0.765	0.647	0.722	0.374	0.12	0.25	0.264	0.191	0.421	chr10:-:29535988:29536069:29531253:29531288:29550596:29551263	SE	Experiment_1
ENSG00000120539	MASTL	2.39588e-05	0.000263786	0.57	0.732	0.523	0.448	0.937	0.728	0.809	0.763	-0.241	chr10:+:27180952:27181066:27173117:27173259:27181479:27181581	SE	Experiment_1
ENSG00000140983	RHOT2	0	0	0.825	0.784	0.795	0.694	0.928	0.945	0.916	0.953	-0.161	chr16:+:669552:669606:668487:668699:670122:670175	SE	Experiment_1
ENSG00000148498	PARD3	8.06043e-09	1.99511e-07	0.289	0.272	0.206	0.282	0.603	0.477	0.397	0.4	-0.207	chr10:-:34372497:34372536:34360070:34360259:34374873:34375002	SE	Experiment_1
ENSG00000165996	HACD1	1.46438e-13	7.46767e-12	0.757	0.598	0.817	0.682	1.0	1.0	1.0	1.0	-0.287	chr10:-:17603725:17603744:17594204:17594383:17603929:17604047	SE	Experiment_1
ENSG00000165996	HACD1	2.41527e-06	3.43965e-05	0.904	0.87	0.93	0.641	1.0	1.0	1.0	1.0	-0.164	chr10:-:17603725:17603744:17599073:17599411:17603929:17604047	SE	Experiment_1
ENSG00000165629	ATP5C1	0	0	0.416	0.51	0.438	0.559	0.192	0.178	0.188	0.126	0.31	chr10:+:7806973:7807010:7802757:7802854:7807658:7807793	SE	Experiment_1
ENSG00000051825	MPHOSPH9	1.37684e-06	2.08416e-05	0.373	0.336	0.5	0.245	0.656	0.514	0.785	0.672	-0.293	chr12:-:123203249:123203375:123202623:123203084:123210055:123210162	SE	Experiment_1
ENSG00000151240	DIP2C	0	0	0.085	0.05	0.021	0.033	0.238	0.223	0.247	0.159	-0.169	chr10:-:311536:311566:310030:310092:327005:327176	SE	Experiment_1
ENSG00000151498	ACAD8	0.000496163	0.00381884	0.931	0.866	0.672	1.0	0.675	0.708	0.844	0.604	0.16	chr11:+:134258514:134258624:134253568:134253709:134259007:134259084	SE	Experiment_1
ENSG00000198901	PRC1	0.0014281	0.00960591	0.611	0.541	1.0	0.72	0.561	0.0	0.395	0.37	0.386	chr15:-:90969078:90969120:90966037:90967202:90969446:90969623	SE	Experiment_1
ENSG00000134909	ARHGAP32	2.81894e-05	0.000304908	1.0	1.0	0.953	0.839	0.56	0.727	0.904	0.849	0.188	chr11:-:129123887:129123929:129123445:129123530:129124802:129124894	SE	Experiment_1
ENSG00000110080	ST3GAL4	0	0	0.873	0.851	0.777	0.572	0.986	1.0	0.965	0.971	-0.212	chr11:+:126408098:126408194:126407573:126407634:126408306:126408496	SE	Experiment_1
ENSG00000150433	TMEM218	0.00885426	0.046094	1.0	1.0	0.705	1.0	1.0	0.21	1.0	0.21	0.321	chr11:-:125102733:125102809:125101200:125101303:125111538:125111598	SE	Experiment_1
ENSG00000150433	TMEM218	0.00460004	0.0262024	0.082	0.292	0.06	0.308	0.271	0.471	0.69	1.0	-0.422	chr11:-:125110643:125110746:125102131:125102809:125111586:125111613	SE	Experiment_1
ENSG00000166261	ZNF202	0.00134609	0.00911691	0.931	0.929	0.797	0.801	0.729	0.832	0.46	0.697	0.185	chr11:-:123727475:123727595:123724176:123726991:123728132:123728262	SE	Experiment_1
ENSG00000166261	ZNF202	0.00193934	0.0124888	1.0	0.738	1.0	1.0	1.0	1.0	0.601	0.53	0.152	chr11:-:123740116:123740232:123730509:123730985:123740392:123740536	SE	Experiment_1
ENSG00000166261	ZNF202	0.000686423	0.00506054	0.311	0.22	0.419	0.111	0.575	0.322	0.772	0.475	-0.271	chr11:-:123740116:123740232:123730509:123730985:123741548:123741614	SE	Experiment_1
ENSG00000166261	ZNF202	0.000789181	0.00572163	0.064	0.071	0.197	0.083	0.133	0.17	0.648	0.38	-0.229	chr11:-:123740392:123740536:123730486:123730985:123741548:123741614	SE	Experiment_1
ENSG00000166261	ZNF202	0.0002636	0.00218729	0.182	0.111	0.483	0.09	0.42	0.348	0.647	0.55	-0.275	chr11:-:123740416:123740536:123730486:123730985:123741548:123741655	SE	Experiment_1
ENSG00000169062	UPF3A	1.78893e-07	3.36204e-06	1.0	1.0	0.417	0.7	1.0	1.0	1.0	1.0	-0.221	chr13:+:114282836:114282943:114281644:114281846:114286518:114286629	SE	Experiment_1
ENSG00000169062	UPF3A	7.43849e-15	4.4492e-13	0.553	0.647	0.532	0.552	0.307	0.339	0.348	0.283	0.252	chr13:+:114286301:114286400:114282836:114282943:114286518:114286629	SE	Experiment_1
ENSG00000169062	UPF3A	4.95817e-06	6.50895e-05	0.428	0.341	0.418	0.487	0.717	0.725	0.542	0.674	-0.246	chr13:+:114286518:114286629:114282836:114282943:114298839:114299000	SE	Experiment_1
ENSG00000169062	UPF3A	0	0	0.423	0.455	0.31	0.5	0.866	0.886	0.757	0.832	-0.413	chr13:+:114291633:114291792:114282836:114282943:114298839:114299000	SE	Experiment_1
ENSG00000172375	C2CD2L	6.43408e-12	2.64144e-10	0.811	0.762	0.883	0.613	0.958	0.964	1.0	1.0	-0.213	chr11:+:119112699:119112874:119112481:119112609:119113636:119113712	SE	Experiment_1
ENSG00000137700	SLC37A4	0.00248933	0.0154318	0.292	0.52	0.407	0.294	0.641	0.714	0.733	0.455	-0.258	chr11:-:119026505:119026688:119025966:119026080:119026936:119027095	SE	Experiment_1
ENSG00000186174	BCL9L	3.48284e-07	6.10461e-06	0.358	0.281	0.298	0.271	0.528	0.51	0.487	0.346	-0.166	chr11:-:118909913:118910015:118908416:118908655:118918825:118918879	SE	Experiment_1
ENSG00000019144	PHLDB1	0	0	0.829	0.787	0.779	0.562	0.929	0.95	0.974	0.966	-0.216	chr11:+:118632158:118632296:118631912:118632053:118635392:118635548	SE	Experiment_1
ENSG00000110274	CEP164	0.00198612	0.0127471	1.0	0.861	0.78	1.0	0.828	0.903	0.524	0.68	0.176	chr11:+:117335604:117335680:117327928:117328208:117344165:117344277	SE	Experiment_1
ENSG00000149577	SIDT2	0	0	0.849	0.877	0.801	0.827	1.0	0.975	1.0	1.0	-0.155	chr11:+:117186129:117186223:117184073:117184139:117187377:117187449	SE	Experiment_1
ENSG00000090661	CERS4	3.81693e-10	1.20115e-08	1.0	1.0	1.0	1.0	0.669	0.474	0.712	1.0	0.286	chr19:+:8241340:8241457:8214365:8214481:8251075:8251249	SE	Experiment_1
ENSG00000166037	CEP57	4.996e-15	3.03249e-13	0.795	0.935	0.876	0.634	1.0	1.0	0.985	0.928	-0.168	chr11:+:95822498:95822576:95821870:95821978:95827785:95828027	SE	Experiment_1
ENSG00000086991	NOX4	7.7974e-05	0.000750472	0.49	0.588	0.493	0.497	0.704	0.816	0.544	0.9	-0.224	chr11:-:89342073:89342193:89340062:89340171:89354961:89355043	SE	Experiment_1
ENSG00000167535	CACNB3	0	0	0.419	0.531	0.412	0.39	0.808	0.718	0.838	0.664	-0.319	chr12:+:48824948:48824968:48824668:48824733:48825162:48825243	SE	Experiment_1
ENSG00000215769	RP13-104F24.2	0.00209759	0.0133541	0.316	0.321	0.727	0.455	0.158	0.215	0.212	0.306	0.232	chr17:-:64779980:64780205:64764450:64764548:64780342:64781039	SE	Experiment_1
ENSG00000166575	TMEM135	1.12232e-07	2.20196e-06	1.0	1.0	1.0	1.0	1.0	0.683	0.561	1.0	0.189	chr11:+:87067693:87067821:87037843:87038186:87091361:87091395	SE	Experiment_1
ENSG00000073921	PICALM	0	0	0.691	0.676	0.711	0.641	0.889	0.799	0.916	0.778	-0.166	chr11:-:85976622:85976682:85974707:85974812:85981128:85981228	SE	Experiment_1
ENSG00000137494	ANKRD42	0.00042384	0.0033318	0.333	0.667	0.444	0.333	0.481	1.0	0.729	1.0	-0.358	chr11:+:83240758:83240934:83236403:83236509:83247942:83248971	SE	Experiment_1
ENSG00000137494	ANKRD42	0.00448456	0.0256208	0.292	0.351	0.585	0.709	0.328	1.0	0.72	1.0	-0.278	chr11:+:83245497:83245624:83236403:83236509:83247942:83248087	SE	Experiment_1
ENSG00000088305	DNMT3B	1.05959e-06	1.65243e-05	1.0	1.0	1.0	0.83	0.777	0.631	1.0	0.538	0.221	chr20:+:32791600:32791708:32788853:32789012:32795408:32795534	SE	Experiment_1
ENSG00000088305	DNMT3B	0	0	0.504	0.69	0.518	1.0	0.0	0.0	0.074	0.0	0.659	chr20:+:32793535:32793595:32792625:32792770:32795408:32795534	SE	Experiment_1
ENSG00000118369	USP35	3.41016e-12	1.45406e-10	0.827	0.648	1.0	0.799	1.0	1.0	1.0	1.0	-0.181	chr11:+:78208856:78208963:78188811:78189157:78209447:78209482	SE	Experiment_1
ENSG00000188997	KCTD21	0.00108582	0.00755376	0.304	1.0	0.304	0.567	1.0	1.0	1.0	0.797	-0.406	chr11:-:78186680:78186816:78174058:78174583:78188523:78188588	SE	Experiment_1
ENSG00000149269	PAK1	0.000112954	0.00103631	0.791	0.769	1.0	0.532	0.0	0.59	0.0	1.0	0.376	chr11:-:77325327:77325376:77322947:77323360:77336085:77336282	SE	Experiment_1
ENSG00000175575	PAAF1	0	0	0.241	0.181	0.121	0.256	0.011	0.003	0.0	0.0	0.196	chr11:+:73886928:73887099:73878778:73878819:73887353:73887457	SE	Experiment_1
ENSG00000175575	PAAF1	0	0	0.445	0.238	0.301	0.602	0.011	0.006	0.0	0.017	0.388	chr11:+:73887030:73887099:73878778:73878819:73887353:73887457	SE	Experiment_1
ENSG00000175575	PAAF1	0	0	0.627	0.391	0.437	0.69	0.02	0.0	0.0	0.013	0.528	chr11:+:73887039:73887099:73878778:73878819:73887353:73887457	SE	Experiment_1
ENSG00000170100	ZNF778	0.000528993	0.00403638	0.266	0.453	0.887	0.717	0.704	1.0	1.0	0.884	-0.316	chr16:+:89222091:89222183:89220996:89221152:89223156:89223282	SE	Experiment_1
ENSG00000168010	ATG16L2	1.2028e-06	1.85129e-05	0.691	0.821	0.608	0.542	1.0	0.852	0.902	0.894	-0.247	chr11:+:72826517:72826589:72826172:72826243:72828358:72828508	SE	Experiment_1
ENSG00000168010	ATG16L2	1.14939e-08	2.7599e-07	0.63	0.887	0.781	0.628	1.0	0.899	0.941	0.931	-0.211	chr11:+:72826517:72827293:72826172:72826243:72828358:72828776	SE	Experiment_1
ENSG00000184154	LRTOMT	1.76627e-05	0.000200912	1.0	0.863	1.0	1.0	0.638	0.253	0.0	1.0	0.493	chr11:+:72088339:72088380:72080844:72080885:72089028:72089165	SE	Experiment_1
ENSG00000131626	PPFIA1	7.94636e-06	9.8963e-05	0.0	0.0	0.029	0.096	0.102	0.856	0.161	0.22	-0.303	chr11:+:70365372:70365435:70362287:70362488:70372211:70372390	SE	Experiment_1
ENSG00000131626	PPFIA1	0	0	0.415	0.424	0.45	0.341	0.835	0.794	0.818	0.784	-0.4	chr11:+:70382087:70382158:70378029:70378195:70383002:70384387	SE	Experiment_1
ENSG00000110719	TCIRG1	0.000687154	0.00506506	0.867	0.689	0.655	0.86	0.919	0.892	0.873	1.0	-0.153	chr11:+:68043370:68043497:68042642:68042863:68043570:68043593	SE	Experiment_1
ENSG00000006534	ALDH3B1	0.00400488	0.0232474	0.422	0.653	0.784	0.66	0.896	0.796	0.74	0.717	-0.158	chr11:+:68018526:68018637:68015293:68015459:68018772:68018893	SE	Experiment_1
ENSG00000084207	GSTP1	0.000106496	0.000984921	0.422	0.539	0.43	0.349	0.847	0.529	0.928	0.632	-0.299	chr11:+:67584133:67584169:67583594:67583844:67584684:67584772	SE	Experiment_1
ENSG00000172663	TMEM134	1.32817e-06	2.02186e-05	0.756	0.715	0.855	0.94	0.577	0.574	0.712	0.635	0.192	chr11:-:67465055:67465267:67464802:67464856:67467311:67467388	SE	Experiment_1
ENSG00000175634	RPS6KB2	2.50262e-08	5.61921e-07	0.387	0.395	0.579	0.347	0.804	0.597	0.864	0.808	-0.341	chr11:+:67428912:67429022:67428493:67428623:67429119:67429240	SE	Experiment_1
ENSG00000175634	RPS6KB2	2.89768e-14	1.6217e-12	0.805	0.749	0.847	0.655	0.955	0.873	0.969	0.946	-0.172	chr11:+:67428981:67429022:67428482:67428623:67429119:67429240	SE	Experiment_1
ENSG00000140995	DEF8	0.000455121	0.00354623	1.0	0.565	0.649	1.0	0.278	0.339	0.562	0.48	0.389	chr16:+:89949419:89949513:89948754:89948814:89954288:89954376	SE	Experiment_1
ENSG00000173653	RCE1	4.67029e-06	6.16108e-05	0.604	0.524	0.582	0.601	0.685	0.72	0.814	0.709	-0.154	chr11:+:66845499:66845562:66845165:66845237:66845859:66846528	SE	Experiment_1
ENSG00000173715	C11orf80	0.00474395	0.0269224	0.649	1.0	1.0	1.0	1.0	0.728	0.735	0.581	0.151	chr11:+:66748378:66748517:66744735:66744919:66756352:66756505	SE	Experiment_1
ENSG00000174165	ZDHHC24	1.81285e-05	0.000205776	0.198	0.759	1.0	1.0	1.0	1.0	1.0	1.0	-0.261	chr11:-:66526935:66527006:66524154:66524276:66543703:66543981	SE	Experiment_1
ENSG00000174871	CNIH2	9.76219e-13	4.47487e-11	0.452	0.27	0.192	0.246	0.069	0.043	0.128	0.072	0.212	chr11:+:66281416:66281574:66278235:66278537:66282258:66282327	SE	Experiment_1
ENSG00000172803	SNX32	3.54364e-07	6.1885e-06	1.0	1.0	1.0	1.0	1.0	0.857	0.514	1.0	0.157	chr11:+:65851054:65851160:65850750:65850855:65851327:65851348	SE	Experiment_1
ENSG00000213445	SIPA1	0	0	0.073	0.311	0.248	0.125	0.009	0.053	0.007	0.031	0.164	chr11:+:65639135:65639251:65638135:65638182:65640830:65641229	SE	Experiment_1
ENSG00000126391	FRMD8	0	0	0.942	0.884	0.932	0.974	0.609	0.623	0.48	0.589	0.358	chr11:+:65393572:65393674:65389360:65389528:65394040:65394099	SE	Experiment_1
ENSG00000162241	SLC25A45	2.31187e-06	3.31818e-05	0.552	0.279	0.574	0.552	0.774	0.867	0.846	0.833	-0.341	chr11:-:65379375:65379561:65376817:65377076:65379866:65379938	SE	Experiment_1
ENSG00000162241	SLC25A45	0.00611341	0.0335107	1.0	0.333	0.913	1.0	1.0	1.0	1.0	1.0	-0.189	chr11:-:65379375:65379561:65377332:65377423:65379866:65379938	SE	Experiment_1
ENSG00000110025	SNX15	1.11022e-16	7.89634e-15	0.49	0.544	0.578	0.341	0.914	0.794	0.849	0.853	-0.364	chr11:+:65032167:65032271:65027471:65027636:65032430:65032551	SE	Experiment_1
ENSG00000110076	NRXN2	1.36305e-05	0.00015921	1.0	1.0	1.0	0.41	0.482	0.122	0.143	0.0	0.666	chr11:-:64626462:64626552:64622752:64623078:64630401:64630573	SE	Experiment_1
ENSG00000173153	ESRRA	1.3768e-06	2.08416e-05	1.0	1.0	1.0	1.0	0.765	1.0	1.0	0.628	0.152	chr11:+:64314743:64314911:64314238:64314367:64315706:64316738	SE	Experiment_1
ENSG00000149782	PLCB3	7.49458e-05	0.000723916	1.0	1.0	0.668	1.0	0.241	0.388	0.174	1.0	0.466	chr11:+:64267184:64267271:64266314:64266404:64268503:64269150	SE	Experiment_1
ENSG00000110011	DNAJC4	7.97992e-07	1.28088e-05	0.618	0.694	0.456	0.492	1.0	0.655	0.78	0.732	-0.227	chr11:+:64231870:64231964:64230431:64230940:64233893:64233980	SE	Experiment_1
ENSG00000110011	DNAJC4	2.06475e-06	3.00454e-05	0.532	0.607	0.401	0.368	1.0	0.625	0.702	0.683	-0.275	chr11:+:64232703:64232865:64230431:64230940:64233893:64233980	SE	Experiment_1
ENSG00000149761	NUDT22	0.000532886	0.00406177	0.732	0.775	0.75	0.484	0.941	0.779	0.932	0.82	-0.183	chr11:+:64227567:64227666:64226634:64227132:64229477:64229539	SE	Experiment_1
ENSG00000149761	NUDT22	0.000108915	0.00100374	0.777	0.821	0.902	0.967	0.847	0.592	0.716	0.682	0.157	chr11:+:64229849:64230070:64229541:64229571:64230182:64230319	SE	Experiment_1
ENSG00000167771	RCOR2	8.9373e-14	4.69091e-12	0.811	0.644	0.76	0.465	1.0	0.947	0.934	0.921	-0.281	chr11:-:63913953:63914169:63912869:63912947:63914260:63914330	SE	Experiment_1
ENSG00000240771	ARHGEF25	3.66374e-15	2.26209e-13	0.572	0.537	0.59	0.457	0.904	0.775	0.803	0.736	-0.266	chr12:+:57615236:57615314:57614966:57615017:57615511:57615712	SE	Experiment_1
ENSG00000176485	PLA2G16	7.68687e-10	2.31496e-08	1.0	1.0	1.0	1.0	0.826	0.91	1.0	0.65	0.154	chr11:-:63598060:63598113:63590099:63590368:63613999:63614158	SE	Experiment_1
ENSG00000185475	TMEM179B	6.68186e-08	1.3742e-06	0.643	0.639	0.784	0.52	0.702	1.0	1.0	1.0	-0.279	chr11:+:62789186:62789210:62787414:62787527:62789291:62789426	SE	Experiment_1
ENSG00000185475	TMEM179B	0	0	0.516	0.403	0.506	0.359	0.963	0.905	0.885	0.86	-0.457	chr11:+:62789600:62789679:62789291:62789426:62789885:62790405	SE	Experiment_1
ENSG00000149503	INCENP	1.10965e-05	0.000132744	0.516	0.336	0.616	0.564	0.296	0.098	0.377	0.229	0.258	chr11:+:62141499:62141511:62140912:62141044:62144981:62145091	SE	Experiment_1
ENSG00000134780	DAGLA	3.33276e-05	0.000353384	0.639	0.92	0.626	0.478	0.838	0.875	0.864	1.0	-0.228	chr11:+:61735560:61735644:61734848:61735002:61735738:61735816	SE	Experiment_1
ENSG00000256591	RP11-286N22.8	0.000206518	0.00176744	0.146	0.248	0.204	0.204	0.339	0.464	1.0	1.0	-0.5	chr11:+:61438003:61438113:61430120:61430182:61481781:61481879	SE	Experiment_1
ENSG00000149532	CPSF7	8.89021e-05	0.000841731	0.671	0.656	0.615	0.547	0.805	0.858	0.925	0.648	-0.187	chr11:-:61420546:61420573:61419948:61420094:61421389:61421608	SE	Experiment_1
ENSG00000100429	HDAC10	3.33067e-16	2.27678e-14	0.031	0.0	0.0	0.0	0.227	0.085	0.31	0.154	-0.186	chr22:-:50249102:50249168:50248365:50248472:50249634:50249703	SE	Experiment_1
ENSG00000100429	HDAC10	4.41903e-07	7.54142e-06	0.851	0.852	0.886	0.585	1.0	0.921	0.937	1.0	-0.171	chr22:-:50249327:50249454:50248224:50248292:50249634:50249703	SE	Experiment_1
ENSG00000100429	HDAC10	2.00985e-11	7.70406e-10	0.458	0.253	0.331	0.211	0.797	0.796	0.589	0.626	-0.389	chr22:-:50249327:50249454:50248365:50248472:50249634:50249703	SE	Experiment_1
ENSG00000100429	HDAC10	1.68841e-06	2.51034e-05	1.0	1.0	0.75	1.0	0.739	0.647	0.333	0.759	0.318	chr22:-:50249327:50249516:50249102:50249168:50249634:50249703	SE	Experiment_1
ENSG00000100429	HDAC10	0	0	0.886	0.721	0.844	0.58	1.0	1.0	1.0	1.0	-0.242	chr22:-:50250062:50250160:50249858:50249964:50250426:50250523	SE	Experiment_1
ENSG00000100429	HDAC10	0	0	1.0	0.967	0.966	1.0	0.258	0.378	0.34	0.398	0.64	chr22:-:50250426:50250523:50249858:50249964:50250770:50250905	SE	Experiment_1
ENSG00000100429	HDAC10	0	0	0.943	0.924	0.832	0.929	0.107	0.105	0.152	0.231	0.758	chr22:-:50250426:50250523:50250062:50250160:50250770:50250905	SE	Experiment_1
ENSG00000100263	RHBDD3	0.00129848	0.00884034	0.323	0.222	0.712	0.333	0.632	0.65	1.0	1.0	-0.423	chr22:-:29261199:29261425:29260325:29260613:29265478:29265668	SE	Experiment_1
ENSG00000048028	USP28	0.0090586	0.0470129	0.185	0.528	0.205	0.313	0.688	0.393	0.506	0.371	-0.182	chr11:-:113854257:113854335:113841662:113841768:113875444:113875528	SE	Experiment_1
ENSG00000213593	TMX2	5.60922e-10	1.71931e-08	0.471	0.545	0.427	0.335	0.672	0.689	0.65	0.637	-0.218	chr11:+:57737785:57738026:57737607:57737668:57738353:57738417	SE	Experiment_1
ENSG00000213593	TMX2	1.29796e-10	4.41004e-09	0.48	0.552	0.436	0.347	0.685	0.695	0.665	0.652	-0.221	chr11:+:57737835:57738026:57737607:57737668:57738353:57738430	SE	Experiment_1
ENSG00000213593	TMX2	0.00204693	0.0130764	0.647	0.696	0.571	0.447	0.591	0.733	1.0	1.0	-0.241	chr11:+:57737835:57738026:57737607:57737668:57738663:57738770	SE	Experiment_1
ENSG00000213593	TMX2	4.41758e-12	1.85334e-10	0.708	0.752	0.643	0.58	0.849	0.846	0.822	0.823	-0.164	chr11:+:57737912:57738026:57737607:57737668:57738353:57738430	SE	Experiment_1
ENSG00000166004	CEP295	5.67859e-05	0.000566681	1.0	1.0	1.0	1.0	0.867	1.0	0.529	1.0	0.151	chr11:+:93683963:93684128:93679411:93679552:93687643:93687865	SE	Experiment_1
ENSG00000160953	MUM1	0	0	0.89	0.832	0.893	0.689	1.0	0.991	1.0	0.987	-0.168	chr19:+:1367159:1367220:1366304:1366381:1369264:1369340	SE	Experiment_1
ENSG00000149187	CELF1	0.0013225	0.00897836	1.0	0.741	1.0	1.0	0.817	0.404	0.694	1.0	0.207	chr11:-:47500860:47500932:47488836:47489024:47506857:47506897	SE	Experiment_1
ENSG00000149187	CELF1	5.81323e-10	1.77932e-08	0.652	0.939	0.964	0.817	0.475	0.657	0.526	0.345	0.342	chr11:-:47500860:47500932:47499452:47499604:47552991:47553117	SE	Experiment_1
ENSG00000149187	CELF1	0.00042915	0.00336825	0.263	0.171	0.276	0.162	0.284	0.428	0.408	0.798	-0.261	chr11:-:47506857:47506897:47500860:47500932:47552991:47553117	SE	Experiment_1
ENSG00000025434	NR1H3	0.003162	0.0189484	0.263	0.417	0.163	0.323	0.317	0.263	1.0	1.0	-0.354	chr11:+:47259790:47259979:47248915:47248999:47261240:47261421	SE	Experiment_1
ENSG00000149182	ARFGAP2	2.60283e-07	4.693e-06	0.53	0.64	0.575	0.653	0.902	0.902	0.76	0.669	-0.209	chr11:-:47175181:47175313:47172280:47172333:47175850:47175923	SE	Experiment_1
ENSG00000175224	ATG13	1.05982e-08	2.56348e-07	0.312	0.41	0.526	0.503	0.251	0.217	0.242	0.287	0.189	chr11:+:46618259:46618375:46617544:46617890:46630044:46630100	SE	Experiment_1
ENSG00000175224	ATG13	4.46864e-06	5.92318e-05	0.398	0.401	0.577	0.594	0.24	0.226	0.208	0.429	0.217	chr11:+:46618259:46618375:46617544:46617890:46644278:46644360	SE	Experiment_1
ENSG00000121680	PEX16	0	0	0.906	0.84	0.753	0.804	0.974	0.958	1.0	0.974	-0.151	chr11:-:45915467:45915568:45914603:45914684:45915702:45915836	SE	Experiment_1
ENSG00000137817	PARP6	1.03251e-13	5.35406e-12	0.39	0.261	0.305	0.195	0.538	0.613	0.463	0.542	-0.251	chr15:-:72250844:72250954:72250019:72250092:72251206:72251255	SE	Experiment_1
ENSG00000137817	PARP6	5.9952e-15	3.60848e-13	0.295	0.19	0.226	0.12	0.467	0.493	0.339	0.452	-0.23	chr15:-:72250844:72250957:72250019:72250092:72251206:72251255	SE	Experiment_1
ENSG00000239282	GATSL3	0.00895668	0.0465457	0.616	0.66	0.725	0.867	0.719	0.564	0.554	0.302	0.182	chr22:-:30286262:30286376:30286015:30286098:30286824:30286948	SE	Experiment_1
ENSG00000149089	APIP	0.00840292	0.0441151	0.452	0.841	0.556	0.62	0.948	0.665	0.744	0.743	-0.158	chr11:-:34895009:34895110:34890503:34890552:34916227:34916499	SE	Experiment_1
ENSG00000160299	PCNT	7.70066e-05	0.00074224	0.661	1.0	0.85	0.781	0.627	0.737	0.601	0.532	0.199	chr21:+:46444693:46444821:46442496:46442573:46445283:46445769	SE	Experiment_1
ENSG00000205213	LGR4	6.18576e-08	1.28382e-06	0.684	0.898	0.753	1.0	1.0	1.0	1.0	1.0	-0.166	chr11:-:27412788:27412860:27391093:27391165:27472117:27472314	SE	Experiment_1
ENSG00000151116	UEVLD	0.00040065	0.00316736	0.494	0.581	0.659	0.644	0.855	0.737	0.642	0.75	-0.151	chr11:-:18534329:18534453:18529608:18532487:18536405:18536469	SE	Experiment_1
ENSG00000171649	ZIK1	1.22877e-07	2.39175e-06	1.0	1.0	1.0	1.0	0.52	0.717	1.0	1.0	0.191	chr19:+:57588538:57588665:57584259:57584612:57590010:57590198	SE	Experiment_1
ENSG00000171649	ZIK1	5.45588e-07	9.09289e-06	1.0	1.0	1.0	1.0	0.46	0.46	1.0	1.0	0.27	chr19:+:57588580:57588665:57584259:57584612:57590010:57590214	SE	Experiment_1
ENSG00000070081	NUCB2	0.00137362	0.00928296	0.352	0.403	0.208	0.068	0.461	0.86	0.315	0.552	-0.289	chr11:+:17291239:17291365:17286633:17286717:17295323:17295441	SE	Experiment_1
ENSG00000070081	NUCB2	0.00122471	0.00839454	1.0	0.375	0.75	0.5	0.545	1.0	1.0	1.0	-0.23	chr11:+:17337347:17337534:17330126:17330297:17349344:17349974	SE	Experiment_1
ENSG00000133794	ARNTL	0.00803988	0.0424341	0.167	0.391	0.343	0.239	0.509	0.366	0.611	0.432	-0.194	chr11:+:13326412:13326467:13309986:13310059:13354300:13354448	SE	Experiment_1
ENSG00000178127	NDUFV2	0.00711553	0.0382016	1.0	1.0	0.537	0.284	1.0	0.832	1.0	1.0	-0.253	chr18:+:9124873:9124996:9119472:9119590:9126830:9126907	SE	Experiment_1
ENSG00000166436	TRIM66	3.21405e-07	5.67622e-06	0.684	0.727	1.0	0.872	1.0	1.0	1.0	1.0	-0.179	chr11:-:8621031:8621237:8620445:8620572:8621644:8621819	SE	Experiment_1
ENSG00000166436	TRIM66	8.37292e-07	1.33897e-05	0.793	0.7	1.0	0.895	1.0	1.0	1.0	1.0	-0.153	chr11:-:8621031:8621321:8620445:8620572:8621644:8621819	SE	Experiment_1
ENSG00000232677	LINC00665	0.00879676	0.045839	0.294	0.849	0.121	0.073	0.62	0.413	1.0	0.653	-0.337	chr19:-:36322129:36322225:36321992:36322030:36330252:36330492	SE	Experiment_1
ENSG00000232677	LINC00665	0.00449381	0.0256693	0.208	0.706	0.014	0.036	0.508	0.241	1.0	0.458	-0.311	chr19:-:36322129:36322384:36321992:36322030:36330252:36330492	SE	Experiment_1
ENSG00000132275	RRP8	6.08162e-09	1.55251e-07	0.87	0.817	0.658	0.455	0.856	1.0	1.0	0.907	-0.241	chr11:-:6600925:6601602:6600668:6600775:6603403:6603604	SE	Experiment_1
ENSG00000051009	FAM160A2	2.95899e-08	6.56858e-07	0.55	0.571	1.0	1.0	1.0	1.0	1.0	1.0	-0.22	chr11:-:6218557:6218763:6217370:6218150:6234543:6234711	SE	Experiment_1
ENSG00000262879	RP11-156P1.3	0.00916666	0.0475079	0.689	0.317	0.651	0.354	1.0	0.09	0.854	1.0	-0.233	chr17:-:47033277:47033381:47021581:47021721:47056459:47056753	SE	Experiment_1
ENSG00000167323	STIM1	0	0	0.664	0.512	0.591	0.706	0.268	0.291	0.255	0.37	0.322	chr11:+:4084672:4084765:4083262:4083498:4086476:4086543	SE	Experiment_1
ENSG00000148985	PGAP2	3.64416e-05	0.000382029	0.438	0.455	0.627	0.344	0.724	0.566	0.66	0.711	-0.199	chr11:+:3811249:3811424:3808289:3808315:3823882:3824135	SE	Experiment_1
ENSG00000110713	NUP98	1.50947e-06	2.2636e-05	0.787	0.793	0.742	0.647	0.811	0.909	0.964	0.886	-0.15	chr11:-:3686063:3686194:3683199:3683441:3691346:3691489	SE	Experiment_1
ENSG00000110628	SLC22A18	0	0	0.308	0.232	0.284	0.563	0.013	0.0	0.0	0.0	0.344	chr11:+:2918905:2919008:2917987:2918095:2919306:2919407	SE	Experiment_1
ENSG00000130600	H19	1.45937e-11	5.72129e-10	0.907	0.905	0.676	0.907	1.0	1.0	1.0	1.0	-0.151	chr11:-:1995875:1995941:1995175:1995794:1996078:1996191	SE	Experiment_1
ENSG00000177030	DEAF1	3.99439e-07	6.90568e-06	0.683	0.469	1.0	1.0	1.0	1.0	1.0	1.0	-0.212	chr11:-:679687:679816:674535:674783:684897:684963	SE	Experiment_1
ENSG00000141503	MINK1	0	0	0.641	0.643	0.527	0.79	0.403	0.212	0.21	0.216	0.39	chr17:+:4892401:4892512:4892148:4892234:4892655:4892768	SE	Experiment_1
ENSG00000127328	RAB3IP	5.85421e-13	2.75685e-11	0.595	0.357	0.74	0.375	0.9	0.967	1.0	0.886	-0.421	chr12:+:69812777:69812877:69801608:69801721:69812963:69813033	SE	Experiment_1
ENSG00000188566	NDOR1	2.17955e-06	3.15189e-05	0.629	0.804	0.863	0.617	0.895	0.881	1.0	0.85	-0.178	chr9:+:137213966:137214068:137213779:137213878:137214203:137214413	SE	Experiment_1
ENSG00000188566	NDOR1	0.00149003	0.00996337	0.614	0.553	0.537	0.343	0.795	0.547	0.684	0.791	-0.193	chr9:+:137215406:137215521:137215094:137215202:137215658:137215805	SE	Experiment_1
ENSG00000176978	DPP7	1.78035e-12	7.87994e-11	0.742	0.658	0.679	0.558	0.884	0.829	0.844	0.833	-0.188	chr9:-:137113205:137113287:137112816:137113119:137113864:137114028	SE	Experiment_1
ENSG00000176978	DPP7	1.01453e-07	2.01296e-06	0.746	0.682	0.691	0.509	0.876	0.806	0.832	0.815	-0.175	chr9:-:137113360:137113496:137112952:137113119:137113864:137114028	SE	Experiment_1
ENSG00000107281	NPDC1	0	0	0.875	0.845	0.905	0.723	0.987	1.0	0.999	0.997	-0.159	chr9:-:137040813:137040984:137040670:137040737:137041061:137041187	SE	Experiment_1
ENSG00000244187	TMEM141	3.52893e-06	4.80782e-05	0.297	0.397	0.265	0.267	0.622	0.433	0.535	0.464	-0.207	chr9:+:136791625:136791777:136791367:136791424:136791946:136792030	SE	Experiment_1
ENSG00000148396	SEC16A	0	0	0.683	0.716	0.725	0.682	0.359	0.449	0.346	0.424	0.307	chr9:-:136445051:136445111:136443822:136443900:136445644:136445719	SE	Experiment_1
ENSG00000148384	INPP5E	0	0	0.623	0.536	0.699	0.276	1.0	1.0	0.969	1.0	-0.459	chr9:-:136432955:136433075:136432478:136432586:136433154:136433279	SE	Experiment_1
ENSG00000165689	SDCCAG3	0.00776232	0.0411761	0.558	0.403	0.597	0.606	0.32	0.563	0.303	0.285	0.173	chr9:-:136410089:136410239:136408998:136409067:136410327:136410527	SE	Experiment_1
ENSG00000130559	CAMSAP1	0.00149404	0.00998625	1.0	1.0	0.707	1.0	1.0	0.482	0.426	0.76	0.26	chr9:-:135866455:135866536:135827406:135827584:135881632:135881718	SE	Experiment_1
ENSG00000130559	CAMSAP1	3.05495e-09	8.26402e-08	0.626	0.527	0.9	1.0	1.0	1.0	1.0	1.0	-0.237	chr9:-:135866455:135866536:135850321:135850461:135906999:135907224	SE	Experiment_1
ENSG00000196839	ADA	2.66225e-10	8.54332e-09	0.701	0.561	0.801	0.477	0.938	0.857	0.867	0.911	-0.258	chr20:-:44622587:44622652:44620298:44621147:44622828:44622930	SE	Experiment_1
ENSG00000196839	ADA	1.99396e-13	9.9676e-12	0.439	0.279	0.274	0.184	0.803	0.737	0.612	0.862	-0.46	chr20:-:44623006:44623078:44622828:44622930:44629046:44629169	SE	Experiment_1
ENSG00000196839	ADA	0.000287113	0.00235989	0.108	0.261	0.094	0.205	0.459	0.282	0.365	0.519	-0.239	chr20:-:44624201:44624329:44622828:44622930:44629046:44629169	SE	Experiment_1
ENSG00000196839	ADA	6.94445e-13	3.24367e-11	0.605	0.638	0.603	0.387	0.927	0.824	0.808	0.939	-0.316	chr20:-:44626455:44626599:44622828:44622930:44629046:44629169	SE	Experiment_1
ENSG00000107290	SETX	0	0	0.449	0.525	0.494	0.605	0.157	0.228	0.192	0.188	0.327	chr9:-:132269402:132269489:132261355:132264985:132269614:132269702	SE	Experiment_1
ENSG00000062485	CS	5.03578e-05	0.000509919	0.518	1.0	1.0	1.0	0.605	0.57	0.553	1.0	0.198	chr12:-:56298608:56298691:56286266:56286645:56299827:56300023	SE	Experiment_1
ENSG00000062485	CS	3.69372e-05	0.000386425	0.721	0.708	0.629	0.782	1.0	1.0	0.792	1.0	-0.238	chr12:-:56298608:56298691:56291630:56291793:56300159:56300283	SE	Experiment_1
ENSG00000106976	DNM1	0	0	0.908	0.751	0.891	0.971	0.422	0.42	0.173	0.521	0.496	chr9:+:128239984:128239996:128239727:128239779:128242231:128242267	SE	Experiment_1
ENSG00000148337	CIZ1	0.00575124	0.0317783	0.0	0.091	0.0	1.0	0.0	0.0	0.0	0.0	0.273	chr9:-:128199919:128200184:128190687:128190862:128204185:128204222	SE	Experiment_1
ENSG00000198276	UCKL1	0	0	0.145	0.087	0.138	0.348	0.007	0.007	0.0	0.003	0.175	chr20:-:63948224:63948475:63946452:63946643:63956259:63956341	SE	Experiment_1
ENSG00000167103	PIP5KL1	2.31679e-06	3.32357e-05	1.0	1.0	0.731	1.0	0.592	0.595	0.695	0.695	0.289	chr9:-:127925866:127925979:127925106:127925260:127927152:127927208	SE	Experiment_1
ENSG00000160404	TOR2A	0.000223162	0.00189129	0.753	0.609	0.714	0.612	0.832	0.968	0.842	0.717	-0.168	chr9:-:127734298:127734564:127731524:127733560:127735119:127735292	SE	Experiment_1
ENSG00000196152	ZNF79	0.000274032	0.00226318	0.384	0.603	0.436	0.654	0.289	0.309	0.076	0.388	0.254	chr9:+:127428551:127428660:127424373:127424803:127428831:127428920	SE	Experiment_1
ENSG00000196152	ZNF79	0.000129146	0.00116651	0.412	0.385	0.203	0.482	0.279	0.062	0.214	0.206	0.18	chr9:+:127428551:127428660:127424373:127424910:127428831:127428920	SE	Experiment_1
ENSG00000155229	MMS19	0	0	0.855	0.789	0.8	0.731	0.993	0.959	0.94	0.973	-0.172	chr10:-:97459361:97459505:97459222:97459282:97459658:97459741	SE	Experiment_1
ENSG00000155229	MMS19	1.25666e-12	5.66985e-11	0.894	0.793	0.768	0.684	0.931	0.939	0.974	0.938	-0.161	chr10:-:97476834:97476919:97476728:97476744:97477346:97477416	SE	Experiment_1
ENSG00000136828	RALGPS1	1.15396e-07	2.25635e-06	1.0	0.7	0.515	0.908	1.0	1.0	1.0	1.0	-0.219	chr9:+:127212967:127213049:127212626:127212719:127214750:127214842	SE	Experiment_1
ENSG00000155313	USP25	0	0	0.896	0.882	0.968	0.976	0.181	0.116	0.0	0.21	0.804	chr21:+:15847662:15847776:15842397:15842540:15849776:15849872	SE	Experiment_1
ENSG00000225151	GOLGA2P7	4.7231e-07	7.99846e-06	0.154	0.208	0.34	0.056	0.424	0.409	0.574	0.439	-0.272	chr15:-:84204599:84204691:84204425:84204516:84204786:84204975	SE	Experiment_1
ENSG00000130749	ZC3H4	8.37639e-05	0.000798701	0.795	0.58	0.743	0.45	0.794	0.778	0.872	0.943	-0.205	chr19:-:47069091:47069343:47064186:47067869:47071777:47072121	SE	Experiment_1
ENSG00000140632	GLYR1	0	0	0.684	0.583	0.676	0.509	0.928	0.94	0.847	0.887	-0.287	chr16:-:4821546:4821597:4821203:4821453:4822874:4822931	SE	Experiment_1
ENSG00000041982	TNC	9.75886e-13	4.47487e-11	0.352	0.393	0.302	0.509	0.258	0.183	0.173	0.172	0.193	chr9:-:115048259:115048532:115046409:115046682:115057152:115057425	SE	Experiment_1
ENSG00000041982	TNC	0.00268282	0.0164617	0.0	0.0	0.0	0.0	0.075	0.0	0.035	1.0	-0.278	chr9:-:115063795:115064068:115046409:115046682:115073602:115073866	SE	Experiment_1
ENSG00000180185	FAHD1	5.88358e-08	1.22652e-06	0.751	0.309	1.0	0.728	1.0	1.0	1.0	1.0	-0.303	chr16:+:1838015:1838134:1826966:1827865:1839261:1840207	SE	Experiment_1
ENSG00000276234	TADA2A	4.21525e-07	7.23781e-06	0.876	0.929	1.0	1.0	0.709	0.924	0.837	0.604	0.183	chr17:+:37423508:37423615:37411268:37411390:37437737:37437955	SE	Experiment_1
ENSG00000276234	TADA2A	4.9819e-05	0.000504879	0.805	0.921	1.0	1.0	0.7	0.935	0.768	0.579	0.186	chr17:+:37426949:37427009:37411268:37411390:37437737:37437829	SE	Experiment_1
ENSG00000119471	HSDL2	0.00721384	0.0386354	0.61	0.417	0.699	0.694	0.721	0.855	1.0	0.486	-0.161	chr9:+:112416840:112416944:112405623:112405722:112418859:112418958	SE	Experiment_1
ENSG00000136813	KIAA0368	0.0012905	0.00879437	0.78	1.0	0.635	1.0	0.537	0.679	0.789	0.532	0.219	chr9:-:111472896:111473000:111451424:111451555:111483984:111484057	SE	Experiment_1
ENSG00000157654	PALM2-AKAP2	2.01754e-05	0.000226444	1.0	0.868	0.673	0.698	0.86	1.0	1.0	1.0	-0.155	chr9:+:109942685:109943381:109925060:109925082:110015953:110016039	SE	Experiment_1
ENSG00000173517	PEAK1	6.23829e-08	1.29348e-06	1.0	1.0	0.712	0.673	1.0	1.0	1.0	1.0	-0.154	chr15:-:77365162:77365225:77252366:77252526:77420005:77420094	SE	Experiment_1
ENSG00000173517	PEAK1	1.93778e-06	2.83463e-05	0.491	0.635	0.523	0.704	0.814	0.856	0.726	0.72	-0.191	chr15:-:77365162:77365225:77286422:77286504:77420005:77420094	SE	Experiment_1
ENSG00000112640	PPP2R5D	0	0	0.68	0.732	0.777	0.596	0.898	0.918	0.927	0.88	-0.21	chr6:+:43008692:43008746:43008278:43008475:43009056:43009227	SE	Experiment_1
ENSG00000166881	NEMP1	0.000216552	0.00184034	0.519	0.376	0.394	0.183	0.669	0.557	0.639	0.802	-0.299	chr12:-:57069233:57069306:57064645:57064739:57070819:57070893	SE	Experiment_1
ENSG00000101493	ZNF516	1.10993e-08	2.67188e-07	0.704	0.91	0.799	0.494	0.944	0.923	1.0	0.936	-0.224	chr18:-:76371466:76371571:76361767:76362557:76378854:76380285	SE	Experiment_1
ENSG00000110172	CHORDC1	0	0	0.187	0.244	0.187	0.298	0.05	0.033	0.025	0.024	0.196	chr11:-:90206747:90206810:90206201:90206272:90210535:90210594	SE	Experiment_1
ENSG00000196912	ANKRD36B	1.36036e-09	3.94244e-08	1.0	1.0	1.0	1.0	0.818	0.385	1.0	0.493	0.326	chr2:-:97578905:97579043:97560831:97560860:97580461:97580568	SE	Experiment_1
ENSG00000129657	SEC14L1	7.06841e-07	1.15196e-05	1.0	1.0	0.689	0.49	1.0	1.0	1.0	1.0	-0.205	chr17:+:77093243:77093347:77088748:77089271:77099017:77099174	SE	Experiment_1
ENSG00000109390	NDUFC1	2.28415e-11	8.68209e-10	0.462	0.34	0.403	0.618	0.0	0.033	0.0	0.378	0.353	chr4:-:139296331:139296367:139295731:139295960:139300601:139301210	SE	Experiment_1
ENSG00000109390	NDUFC1	0	0	0.223	0.363	0.341	0.466	0.0	0.003	0.016	0.01	0.341	chr4:-:139296331:139296367:139295731:139295960:139302415:139302551	SE	Experiment_1
ENSG00000104936	DMPK	0	0	0.096	0.084	0.105	0.056	0.547	0.262	0.284	0.32	-0.268	chr19:-:45770970:45771056:45769719:45770640:45771567:45771665	SE	Experiment_1
ENSG00000104936	DMPK	0	0	0.15	0.068	0.139	0.067	0.545	0.303	0.313	0.378	-0.279	chr19:-:45770970:45771060:45769716:45770640:45771567:45771665	SE	Experiment_1
ENSG00000104936	DMPK	0	0	0.144	0.08	0.162	0.106	0.649	0.436	0.399	0.475	-0.367	chr19:-:45771349:45771396:45769716:45770640:45771567:45771665	SE	Experiment_1
ENSG00000104936	DMPK	0	0	0.735	0.691	0.768	0.837	0.992	0.925	0.918	0.905	-0.177	chr19:-:45771349:45771396:45770970:45771060:45771567:45771665	SE	Experiment_1
ENSG00000104936	DMPK	0	0	0.801	0.815	0.823	0.714	0.95	0.928	0.945	0.932	-0.15	chr19:-:45778492:45778641:45778126:45778220:45779263:45779359	SE	Experiment_1
ENSG00000198948	MFAP3L	1.59921e-11	6.20737e-10	1.0	0.682	0.373	0.541	1.0	1.0	1.0	1.0	-0.351	chr4:-:170005579:170006010:169986597:169992309:170026233:170026408	SE	Experiment_1
ENSG00000141524	TMC6	1.03695e-13	5.37385e-12	1.0	0.796	0.663	0.736	1.0	1.0	0.96	0.971	-0.184	chr17:-:78117801:78117935:78117467:78117644:78118970:78119046	SE	Experiment_1
ENSG00000141524	TMC6	0.00276922	0.016916	0.421	0.271	0.37	0.243	0.39	0.439	0.546	0.628	-0.175	chr17:-:78120652:78120832:78119296:78119392:78121012:78121164	SE	Experiment_1
ENSG00000266338	NBPF15	1.2678e-09	3.68908e-08	0.082	0.176	0.161	0.056	0.22	0.377	0.395	0.22	-0.184	chr1:-:144442669:144442920:144440140:144440295:144448774:144448916	SE	Experiment_1
ENSG00000266338	NBPF15	4.50457e-11	1.63637e-09	0.457	0.264	0.348	0.156	0.802	0.608	0.594	0.664	-0.361	chr1:-:144460842:144460961:144459365:144459483:144461380:144461674	SE	Experiment_1
ENSG00000159658	EFCAB14	0	0	0.821	0.945	0.897	0.917	0.63	0.636	0.695	0.691	0.232	chr1:-:46688352:46688544:46686783:46686870:46689586:46689691	SE	Experiment_1
ENSG00000135636	DYSF	0	0	0.331	0.27	0.287	0.15	0.602	0.522	0.549	0.56	-0.299	chr2:+:71513239:71513332:71511806:71511921:71513715:71513921	SE	Experiment_1
ENSG00000251432	RP11-420A23.1	0.00168598	0.0110773	1.0	1.0	0.742	1.0	1.0	1.0	0.216	0.349	0.294	chr4:+:128511410:128511645:128483328:128483487:128515856:128515998	SE	Experiment_1
ENSG00000251432	RP11-420A23.1	8.22185e-06	0.000102084	1.0	0.381	0.847	1.0	1.0	1.0	1.0	1.0	-0.193	chr4:+:128515856:128515998:128483328:128483487:128518755:128519394	SE	Experiment_1
ENSG00000153113	CAST	0	0	0.767	0.651	0.68	0.739	0.101	0.091	0.105	0.141	0.6	chr5:+:96726753:96726859:96722638:96722698:96727488:96727530	SE	Experiment_1
ENSG00000153113	CAST	0	0	0.917	0.857	0.845	0.897	0.292	0.224	0.217	0.311	0.618	chr5:+:96726793:96726859:96722638:96722698:96727488:96727530	SE	Experiment_1
ENSG00000153113	CAST	0	0	0.896	0.908	0.922	0.938	0.754	0.713	0.672	0.625	0.225	chr5:+:96729152:96729209:96727488:96727530:96729611:96729691	SE	Experiment_1
ENSG00000169764	UGP2	4.47679e-06	5.93092e-05	0.529	0.689	0.383	0.274	1.0	0.688	0.746	0.759	-0.33	chr2:+:63842538:63842599:63842380:63842437:63856305:63856433	SE	Experiment_1
ENSG00000179532	DNHD1	2.3459e-13	1.1666e-11	1.0	1.0	1.0	1.0	1.0	0.172	0.238	0.25	0.585	chr11:+:6564332:6564804:6563692:6564124:6571635:6572022	SE	Experiment_1
ENSG00000231584	FAHD2CP	6.1016e-06	7.82865e-05	0.137	0.47	0.598	1.0	0.072	0.091	0.217	0.068	0.439	chr2:+:96019200:96019260:96010613:96010732:96021124:96021233	SE	Experiment_1
ENSG00000140992	PDPK1	0.00741157	0.0395567	0.23	0.154	0.57	0.211	1.0	0.265	1.0	0.119	-0.305	chr16:+:2566355:2566453:2561479:2561522:2577424:2577500	SE	Experiment_1
ENSG00000266904	CTC-559E9.1	2.33752e-06	3.34658e-05	1.0	0.529	0.706	1.0	1.0	1.0	1.0	1.0	-0.191	chr19:-:19761203:19761421:19758395:19758546:19762537:19762646	SE	Experiment_1
ENSG00000266904	CTC-559E9.1	7.50915e-06	9.40074e-05	1.0	0.429	0.706	1.0	1.0	1.0	1.0	1.0	-0.216	chr19:-:19761256:19761421:19758142:19758546:19762537:19762646	SE	Experiment_1
ENSG00000266904	CTC-559E9.1	1.05256e-06	1.64295e-05	1.0	0.656	0.675	1.0	1.0	1.0	1.0	1.0	-0.167	chr19:-:19761325:19761421:19757782:19758546:19762537:19762646	SE	Experiment_1
ENSG00000188517	COL25A1	1.15726e-08	2.77726e-07	0.659	1.0	0.425	0.607	0.128	0.0	0.0	0.34	0.556	chr4:-:108884177:108884222:108869087:108869150:108889220:108889256	SE	Experiment_1
ENSG00000117054	ACADM	0.000866698	0.0062058	0.622	0.779	0.777	0.908	0.688	0.561	0.709	0.467	0.165	chr1:+:75728388:75728488:75724779:75724817:75732643:75732741	SE	Experiment_1
ENSG00000160050	CCDC28B	1.08454e-07	2.1366e-06	0.731	0.533	0.656	0.43	0.757	0.81	0.826	0.9	-0.236	chr1:+:32204185:32204379:32203878:32204045:32204597:32204620	SE	Experiment_1
ENSG00000160050	CCDC28B	1.50957e-06	2.2636e-05	0.613	0.414	0.503	0.274	0.61	0.702	0.765	0.857	-0.283	chr1:+:32204232:32204379:32203878:32204045:32204597:32204620	SE	Experiment_1
ENSG00000118900	UBN1	0	0	0.738	0.765	0.828	0.752	0.989	0.904	0.948	0.849	-0.152	chr16:+:4877384:4877474:4876870:4877111:4880082:4880445	SE	Experiment_1
ENSG00000003436	TFPI	0.000595919	0.00447334	0.686	0.783	0.353	0.535	0.757	0.652	1.0	1.0	-0.263	chr2:-:187513615:187513646:187503647:187503770:187544503:187544637	SE	Experiment_1
ENSG00000104723	TUSC3	0.00575375	0.0317901	0.447	0.769	1.0	1.0	0.686	0.769	0.556	0.226	0.245	chr8:+:15743445:15743612:15673762:15673836:15764202:15764418	SE	Experiment_1
ENSG00000125482	TTF1	2.9103e-05	0.000313647	0.795	0.621	0.686	0.662	0.83	0.959	0.889	0.737	-0.163	chr9:-:132401454:132402828:132400034:132400258:132406789:132406822	SE	Experiment_1
ENSG00000120519	SLC10A7	2.41285e-10	7.78648e-09	0.384	0.605	0.75	0.674	0.06	0.217	0.215	0.087	0.458	chr4:-:146256825:146256936:146256490:146256520:146258691:146258837	SE	Experiment_1
ENSG00000204052	LRRC73	6.68888e-06	8.49108e-05	0.892	1.0	1.0	1.0	0.815	0.524	1.0	0.786	0.192	chr6:-:43508297:43508420:43507825:43507926:43508759:43508920	SE	Experiment_1
ENSG00000089159	PXN	0	0	1.0	1.0	1.0	0.931	0.895	0.774	0.598	0.826	0.21	chr12:-:120215559:120215661:120215102:120215273:120219206:120220091	SE	Experiment_1
ENSG00000132781	MUTYH	5.55812e-10	1.70487e-08	0.906	0.94	0.774	0.632	0.925	1.0	1.0	1.0	-0.168	chr1:-:45331181:45331334:45330515:45330557:45331419:45331556	SE	Experiment_1
ENSG00000132781	MUTYH	4.53074e-07	7.71796e-06	0.536	0.485	0.308	0.538	0.67	1.0	1.0	0.645	-0.362	chr1:-:45331660:45331849:45331419:45331556:45332762:45332834	SE	Experiment_1
ENSG00000132781	MUTYH	2.39608e-07	4.36776e-06	0.841	0.801	0.623	0.67	1.0	1.0	0.866	0.812	-0.186	chr1:-:45332165:45332310:45331746:45332086:45332762:45332834	SE	Experiment_1
ENSG00000132781	MUTYH	6.34758e-05	0.000624756	0.769	0.616	0.49	0.32	1.0	1.0	0.719	0.758	-0.321	chr1:-:45332573:45332687:45331746:45332086:45332762:45332834	SE	Experiment_1
ENSG00000132781	MUTYH	4.49415e-08	9.59081e-07	0.281	0.34	0.173	0.532	0.787	0.87	0.931	0.701	-0.491	chr1:-:45333096:45333170:45332762:45332834:45333284:45333324	SE	Experiment_1
ENSG00000138756	BMP2K	0	0	1.0	1.0	1.0	1.0	0.553	0.356	0.315	0.849	0.482	chr4:+:78887173:78887284:78878733:78878891:78910609:78912185	SE	Experiment_1
ENSG00000138744	NAAA	0	0	0.611	0.627	1.0	0.866	0.138	0.205	0.171	0.155	0.609	chr4:-:75918760:75918789:75917466:75917773:75919908:75919975	SE	Experiment_1
ENSG00000138686	BBS7	3.72205e-08	8.08739e-07	1.0	0.599	1.0	0.772	1.0	1.0	1.0	1.0	-0.157	chr4:-:121828618:121828728:121827726:121828269:121833230:121833395	SE	Experiment_1
ENSG00000163738	MTHFD2L	0.000780191	0.00566647	0.914	0.771	0.793	0.758	0.626	0.718	0.587	0.627	0.17	chr4:+:74160054:74160088:74158107:74158281:74174505:74174690	SE	Experiment_1
ENSG00000183077	AFMID	8.90704e-11	3.09469e-09	0.759	0.631	0.821	0.609	0.941	0.788	0.887	0.907	-0.176	chr17:+:78202498:78202603:78190710:78191060:78202702:78202734	SE	Experiment_1
ENSG00000183077	AFMID	1.94444e-05	0.000219067	0.028	0.228	0.305	0.219	0.746	0.272	0.51	0.374	-0.281	chr17:+:78204827:78204900:78190969:78191060:78205945:78206050	SE	Experiment_1
ENSG00000121988	ZRANB3	1.95097e-06	2.85199e-05	0.524	1.0	0.44	1.0	1.0	1.0	1.0	1.0	-0.259	chr2:-:135353449:135353628:135345549:135345635:135390801:135390820	SE	Experiment_1
ENSG00000101639	CEP192	1.66656e-06	2.48085e-05	1.0	1.0	1.0	0.814	0.487	0.493	1.0	0.862	0.243	chr18:+:13038369:13038579:13037236:13037301:13040829:13040956	SE	Experiment_1
ENSG00000109171	SLAIN2	2.22045e-16	1.53861e-14	0.873	0.924	0.8	0.36	1.0	1.0	1.0	1.0	-0.261	chr4:+:48382727:48382927:48382567:48382639:48383646:48383784	SE	Experiment_1
ENSG00000115648	MLPH	0.000137618	0.00123407	0.527	0.336	0.517	0.389	0.861	1.0	0.471	0.656	-0.305	chr2:+:237519909:237520029:237518028:237518648:237525600:237525805	SE	Experiment_1
ENSG00000115648	MLPH	6.40618e-05	0.000629228	0.852	0.658	0.764	0.874	0.705	0.422	0.486	0.571	0.241	chr2:+:237540801:237540957:237540347:237540533:237542566:237542659	SE	Experiment_1
ENSG00000138759	FRAS1	0.00596449	0.0328051	0.812	0.7	0.529	0.6	0.782	1.0	1.0	0.613	-0.189	chr4:+:78466207:78466435:78464442:78464583:78469977:78470091	SE	Experiment_1
ENSG00000151806	GUF1	2.0808e-05	0.000232815	0.718	0.871	1.0	0.482	0.864	1.0	1.0	1.0	-0.198	chr4:+:44690716:44690860:44689842:44689975:44694411:44694513	SE	Experiment_1
ENSG00000224078	SNHG14	4.31824e-05	0.000444101	0.412	0.374	0.432	0.305	0.712	1.0	0.462	0.693	-0.336	chr15:+:24998365:24998486:24981774:24982437:24998969:24999078	SE	Experiment_1
ENSG00000137497	NUMA1	0	0	0.331	0.307	0.28	0.189	0.509	0.542	0.627	0.506	-0.269	chr11:-:72012400:72012442:72010785:72010854:72012894:72016260	SE	Experiment_1
ENSG00000254876	RP11-23J9.5	1.41684e-08	3.34889e-07	1.0	1.0	1.0	1.0	1.0	0.703	0.36	0.752	0.296	chr9:+:97291370:97291487:97290853:97290902:97293946:97294110	SE	Experiment_1
ENSG00000254876	RP11-23J9.5	0.00564596	0.0312788	0.393	0.42	0.382	0.65	0.0	0.426	0.65	0.0	0.192	chr9:+:97292555:97292675:97291370:97291487:97293946:97294110	SE	Experiment_1
ENSG00000120693	SMAD9	3.80997e-08	8.26799e-07	1.0	1.0	0.856	1.0	0.754	0.652	0.506	0.444	0.375	chr13:-:36867272:36867383:36865536:36865758:36872657:36872915	SE	Experiment_1
ENSG00000120693	SMAD9	0	0	0.529	0.286	0.379	0.0	1.0	1.0	1.0	1.0	-0.702	chr13:-:36872657:36872915:36865536:36865758:36879277:36879829	SE	Experiment_1
ENSG00000120693	SMAD9	1.72043e-10	5.70153e-09	0.891	0.4	0.66	0.137	0.889	1.0	1.0	1.0	-0.45	chr13:-:36872657:36872915:36867272:36867383:36879277:36879829	SE	Experiment_1
ENSG00000121897	LIAS	8.90327e-05	0.000842875	0.72	0.615	0.536	0.636	0.786	0.84	0.909	0.692	-0.18	chr4:+:39467517:39467646:39465284:39465342:39470018:39470164	SE	Experiment_1
ENSG00000261971	MMP25-AS1	0.000509699	0.0039089	1.0	0.767	1.0	0.481	1.0	1.0	1.0	1.0	-0.188	chr16:-:3054939:3055032:3053579:3053622:3055735:3055945	SE	Experiment_1
ENSG00000086200	IPO11	0	0	0.835	0.828	0.872	0.72	1.0	0.981	0.949	0.967	-0.16	chr5:+:62601763:62601848:62591576:62591672:62627153:62627569	SE	Experiment_1
ENSG00000109689	STIM2	7.10088e-09	1.78311e-07	0.362	0.587	0.549	0.866	0.045	0.201	0.314	0.062	0.435	chr4:+:27007982:27008006:27007532:27007700:27008427:27008528	SE	Experiment_1
ENSG00000145147	SLIT2	7.13434e-06	8.99689e-05	0.189	0.0	0.0	0.0	0.337	0.651	0.094	0.0	-0.223	chr4:+:20490802:20490814:20488818:20488982:20491760:20491899	SE	Experiment_1
ENSG00000129187	DCTD	0.00116365	0.00802455	0.394	0.371	0.315	0.204	0.636	0.416	0.84	0.376	-0.246	chr4:-:182916418:182916539:182915460:182915575:182916672:182916857	SE	Experiment_1
ENSG00000157869	RAB28	2.98638e-06	4.14737e-05	1.0	1.0	1.0	1.0	1.0	0.605	0.621	1.0	0.194	chr4:-:13369870:13369965:13361353:13361633:13376544:13376622	SE	Experiment_1
ENSG00000249348	UGDH-AS1	0.00254812	0.0157463	1.0	1.0	0.85	1.0	1.0	1.0	0.633	0.566	0.163	chr4:+:39531968:39532130:39528018:39528338:39587922:39588059	SE	Experiment_1
ENSG00000154358	OBSCN	1.86035e-11	7.16928e-10	1.0	1.0	1.0	1.0	0.6	0.39	0.455	1.0	0.389	chr1:+:228299258:228299522:228298453:228298717:228306371:228306638	SE	Experiment_1
ENSG00000228794	LINC01128	3.80362e-13	1.84051e-11	1.0	1.0	0.901	1.0	0.686	0.788	0.749	0.598	0.27	chr1:+:829002:829104:826831:826923:847653:847806	SE	Experiment_1
ENSG00000228794	LINC01128	0.00851109	0.044577	0.836	0.848	1.0	1.0	0.753	0.862	0.448	1.0	0.155	chr1:+:829002:829104:826831:826923:851926:852110	SE	Experiment_1
ENSG00000228794	LINC01128	0.00204406	0.0130626	0.229	0.275	0.369	0.691	0.17	0.237	0.136	0.16	0.215	chr1:+:849483:849602:847653:847806:851926:851987	SE	Experiment_1
ENSG00000228794	LINC01128	0.00114531	0.007912	0.419	0.813	0.625	0.586	0.0	0.375	0.455	0.362	0.313	chr1:+:850177:850351:849483:849602:851926:852090	SE	Experiment_1
ENSG00000228794	LINC01128	3.37004e-05	0.000356678	0.158	0.222	0.167	0.6	0.0	0.1	0.072	0.12	0.214	chr1:+:850180:850351:847653:847806:851926:852014	SE	Experiment_1
ENSG00000228794	LINC01128	0.00446634	0.025532	0.55	0.75	0.667	0.642	0.0	0.444	0.613	0.423	0.282	chr1:+:850180:850351:849483:849602:851926:852014	SE	Experiment_1
ENSG00000132405	TBC1D14	0.00104307	0.00728868	0.256	0.117	0.12	0.0	0.488	0.38	0.1	0.345	-0.205	chr4:+:7006631:7006726:7001144:7001251:7010652:7010777	SE	Experiment_1
ENSG00000142794	NBPF3	2.16383e-10	7.04623e-09	1.0	1.0	1.0	1.0	0.206	0.764	0.589	1.0	0.36	chr1:+:21468440:21468585:21444943:21445219:21468687:21468894	SE	Experiment_1
ENSG00000100614	PPM1A	0.000273664	0.00226057	0.0	0.024	0.521	0.117	0.106	1.0	0.223	1.0	-0.417	chr14:+:60277004:60277091:60250430:60250481:60282683:60283537	SE	Experiment_1
ENSG00000171469	ZNF561	0.000752532	0.00548733	0.756	0.729	0.573	0.498	0.84	0.882	0.839	0.662	-0.167	chr19:-:9617044:9617226:9614020:9614103:9618090:9618179	SE	Experiment_1
ENSG00000171469	ZNF561	0.00146872	0.00984606	0.818	0.759	0.536	0.595	0.863	0.895	0.83	0.72	-0.15	chr19:-:9617048:9617171:9614020:9614103:9618090:9618179	SE	Experiment_1
ENSG00000109736	MFSD10	0	0	0.573	0.568	0.563	0.446	0.89	0.832	0.784	0.805	-0.29	chr4:-:2931554:2931663:2931374:2931465:2931824:2931936	SE	Experiment_1
ENSG00000109680	TBC1D19	0.00675817	0.0365243	0.721	1.0	0.647	0.885	0.881	0.37	0.519	0.657	0.207	chr4:+:26620612:26620688:26583915:26584292:26637210:26637285	SE	Experiment_1
ENSG00000214135	AC024560.3	7.66743e-07	1.23764e-05	0.08	0.045	0.0	0.0	0.333	0.508	0.263	0.0	-0.245	chr3:-:197624471:197624720:197624111:197624197:197627571:197627846	SE	Experiment_1
ENSG00000185798	WDR53	0.00155546	0.0103374	0.64	0.534	0.5	0.4	0.634	0.581	0.9	0.867	-0.227	chr3:-:196566876:196567307:196560995:196561491:196568518:196568639	SE	Experiment_1
ENSG00000111907	TPD52L1	0	0	0.062	0.0	0.069	0.03	0.244	0.334	0.244	0.11	-0.193	chr6:+:125257097:125257158:125248281:125248383:125262833:125263044	SE	Experiment_1
ENSG00000111907	TPD52L1	7.74936e-14	4.09736e-12	0.384	0.269	0.27	0.301	0.484	0.628	0.598	0.549	-0.259	chr6:+:125257097:125257158:125253716:125253755:125262833:125263044	SE	Experiment_1
ENSG00000133657	ATP13A3	2.50654e-08	5.62649e-07	0.733	0.701	0.621	0.438	0.765	0.868	0.895	0.846	-0.22	chr3:-:194412198:194412288:194402676:194406116:194413758:194413839	SE	Experiment_1
ENSG00000079102	RUNX1T1	5.91893e-07	9.79637e-06	0.314	1.0	0.636	1.0	1.0	1.0	1.0	1.0	-0.262	chr8:-:92075964:92076137:92062545:92062709:92095027:92095171	SE	Experiment_1
ENSG00000145012	LPP	0.00108745	0.00756322	0.743	1.0	0.934	0.949	0.808	0.526	0.668	1.0	0.156	chr3:+:188225404:188225527:188153283:188153363:188406111:188406260	SE	Experiment_1
ENSG00000213420	GPC2	8.43747e-05	0.00080408	0.692	1.0	1.0	1.0	0.885	0.807	0.549	0.778	0.168	chr7:-:100173834:100173997:100172086:100172217:100176206:100176365	SE	Experiment_1
ENSG00000213420	GPC2	8.01135e-07	1.28496e-05	0.709	1.0	1.0	1.0	0.774	0.687	0.573	0.661	0.254	chr7:-:100174684:100174765:100172086:100172217:100176206:100176365	SE	Experiment_1
ENSG00000004455	AK2	7.2538e-10	2.19374e-08	0.916	0.556	0.881	1.0	1.0	1.0	1.0	1.0	-0.162	chr1:-:33021592:33021703:33014482:33014594:33036735:33036840	SE	Experiment_1
ENSG00000004455	AK2	0.00901477	0.0468076	0.648	0.737	0.562	0.674	0.195	0.421	0.691	0.425	0.222	chr1:-:33031543:33031661:33021592:33021703:33036735:33036902	SE	Experiment_1
ENSG00000137965	IFI44	0.0013721	0.00927416	0.714	0.45	0.309	0.568	0.789	0.714	0.628	1.0	-0.273	chr1:+:78662703:78662878:78659311:78659483:78663764:78663897	SE	Experiment_1
ENSG00000186635	ARAP1	0	0	0.196	0.192	0.181	0.229	0.019	0.027	0.009	0.023	0.18	chr11:-:72692752:72692785:72688454:72688537:72693324:72693470	SE	Experiment_1
ENSG00000186635	ARAP1	0	0	0.883	0.816	0.753	0.716	0.983	0.955	0.959	0.987	-0.179	chr11:-:72695717:72695865:72695541:72695628:72696548:72696654	SE	Experiment_1
ENSG00000186635	ARAP1	1.72307e-13	8.69417e-12	1.0	0.623	0.895	0.684	1.0	1.0	1.0	1.0	-0.2	chr11:-:72726619:72727172:72714151:72714321:72752327:72752403	SE	Experiment_1
ENSG00000123595	RAB9A	1.31087e-07	2.53836e-06	0.64	0.513	0.521	0.536	0.682	0.707	0.69	0.744	-0.153	chrX:+:13703813:13703902:13689124:13689288:13708720:13710506	SE	Experiment_1
ENSG00000105419	MEIS3	3.19118e-10	1.01387e-08	0.673	1.0	0.584	0.0	1.0	1.0	1.0	1.0	-0.436	chr19:-:47406887:47406971:47403127:47403553:47407351:47407428	SE	Experiment_1
ENSG00000121851	POLR3GL	7.17927e-10	2.17196e-08	0.692	0.659	0.349	1.0	1.0	1.0	1.0	1.0	-0.325	chr1:+:145975306:145975436:145964702:145964768:145977482:145977539	SE	Experiment_1
ENSG00000119943	PYROXD2	2.23103e-09	6.20876e-08	0.209	0.061	0.118	0.32	0.02	0.071	0.013	0.0	0.151	chr10:-:98387864:98388084:98387200:98387307:98388353:98388436	SE	Experiment_1
ENSG00000124067	SLC12A4	0.000298105	0.00244185	0.201	0.469	0.176	0.735	0.242	0.106	0.159	0.0	0.268	chr16:-:67961574:67961706:67952183:67952425:67968438:67968584	SE	Experiment_1
ENSG00000109458	GAB1	9.50462e-13	4.37075e-11	0.148	0.016	0.098	0.169	0.368	0.362	0.404	0.243	-0.236	chr4:+:143457679:143457769:143440078:143440382:143459384:143459429	SE	Experiment_1
ENSG00000181404	WASH1	5.59424e-07	9.29829e-06	1.0	1.0	0.649	0.471	1.0	1.0	1.0	1.0	-0.22	chr9:-:18380:18492:18027:18174:24850:25004	SE	Experiment_1
ENSG00000152601	MBNL1	0	0	0.084	0.065	0.114	0.179	0.525	0.557	0.49	0.571	-0.425	chr3:+:152455541:152455577:152447619:152447773:152456266:152456361	SE	Experiment_1
ENSG00000152601	MBNL1	0	0	0.118	0.22	0.033	0.153	0.502	0.395	0.665	0.509	-0.387	chr3:+:152455541:152455577:152447619:152447773:152459270:152459327	SE	Experiment_1
ENSG00000026559	KCNG1	0.000968848	0.00684336	0.089	0.261	0.472	0.472	0.585	0.638	0.585	0.444	-0.239	chr20:-:51013728:51013844:51009796:51010364:51022653:51023081	SE	Experiment_1
ENSG00000198925	ATG9A	0	0	0.789	0.846	0.849	0.604	0.961	0.962	0.98	0.978	-0.198	chr2:-:219227921:219228079:219227769:219227813:219229534:219229618	SE	Experiment_1
ENSG00000198925	ATG9A	1.0193e-05	0.000123253	0.648	0.609	0.625	0.335	0.919	0.721	0.862	0.703	-0.247	chr2:-:219228433:219228482:219227921:219228053:219229009:219229325	SE	Experiment_1
ENSG00000198925	ATG9A	6.50996e-07	1.06965e-05	0.289	0.234	0.297	0.129	0.641	0.437	0.396	0.382	-0.227	chr2:-:219228433:219228482:219227921:219228053:219229534:219229639	SE	Experiment_1
ENSG00000198925	ATG9A	0	0	0.288	0.18	0.25	0.141	0.651	0.643	0.843	0.777	-0.514	chr2:-:219228433:219228485:219227769:219227813:219229534:219229594	SE	Experiment_1
ENSG00000198925	ATG9A	3.31122e-06	4.54428e-05	0.744	0.76	0.775	0.486	0.955	0.821	0.909	0.809	-0.182	chr2:-:219228433:219228485:219227921:219228053:219229009:219229174	SE	Experiment_1
ENSG00000198925	ATG9A	2.67745e-07	4.81143e-06	0.401	0.458	0.403	0.287	0.789	0.609	0.536	0.563	-0.237	chr2:-:219228433:219228485:219227921:219228053:219229534:219229594	SE	Experiment_1
ENSG00000198925	ATG9A	0.00180087	0.0117162	0.556	1.0	0.318	0.41	1.0	0.838	1.0	0.707	-0.315	chr2:-:219229009:219229174:219225410:219225572:219229534:219229618	SE	Experiment_1
ENSG00000198925	ATG9A	0	0	0.169	0.2	0.2	0.06	0.756	0.721	0.762	0.829	-0.61	chr2:-:219229009:219229174:219227769:219227813:219229534:219229618	SE	Experiment_1
ENSG00000127415	IDUA	3.22796e-06	4.44631e-05	1.0	1.0	1.0	1.0	1.0	0.759	0.438	1.0	0.201	chr4:+:1003548:1003629:1003035:1003157:1004011:1004112	SE	Experiment_1
ENSG00000131373	HACL1	0.00692086	0.0372866	0.435	0.591	0.366	1.0	0.621	1.0	0.822	1.0	-0.263	chr3:-:15589539:15589612:15582876:15582989:15596383:15596424	SE	Experiment_1
ENSG00000161013	MGAT4B	0	0	0.688	0.559	0.593	0.285	0.987	0.971	0.985	0.977	-0.449	chr5:-:179799202:179799250:179798927:179799121:179799505:179800068	SE	Experiment_1
ENSG00000161013	MGAT4B	0	0	0.764	0.662	0.673	0.392	0.992	0.981	0.989	0.983	-0.363	chr5:-:179799202:179799307:179798927:179799121:179799505:179799636	SE	Experiment_1
ENSG00000161013	MGAT4B	0	0	0.874	0.816	0.827	0.601	0.996	0.992	0.995	0.993	-0.215	chr5:-:179799202:179799310:179798927:179799121:179799505:179799576	SE	Experiment_1
ENSG00000167842	MIS12	4.70136e-07	7.96799e-06	0.741	0.875	0.868	0.615	1.0	1.0	0.839	1.0	-0.185	chr17:+:5488195:5488589:5486284:5486420:5488822:5488935	SE	Experiment_1
ENSG00000144935	TRPC1	4.51861e-14	2.46013e-12	0.888	1.0	1.0	1.0	0.608	0.756	0.587	0.665	0.318	chr3:+:142791018:142791158:142784703:142785040:142802168:142802344	SE	Experiment_1
ENSG00000144935	TRPC1	5.08702e-10	1.57212e-08	0.609	0.75	0.652	0.301	1.0	0.914	1.0	0.831	-0.358	chr3:+:142792823:142792967:142791018:142791158:142802168:142802344	SE	Experiment_1
ENSG00000040199	PHLPP2	9.04158e-07	1.43392e-05	0.458	1.0	1.0	0.733	1.0	1.0	1.0	1.0	-0.202	chr16:-:71702597:71702731:71690518:71690709:71723768:71723812	SE	Experiment_1
ENSG00000040199	PHLPP2	5.13575e-07	8.62444e-06	0.545	1.0	1.0	0.706	1.0	1.0	1.0	1.0	-0.187	chr16:-:71714511:71714801:71690518:71690709:71723768:71723812	SE	Experiment_1
ENSG00000141376	BCAS3	1.36557e-14	7.93646e-13	0.101	0.161	0.166	0.366	0.041	0.044	0.097	0.01	0.151	chr17:+:61388617:61388708:61368326:61368494:61391976:61392273	SE	Experiment_1
ENSG00000141376	BCAS3	3.28034e-05	0.000348341	0.413	0.784	0.787	0.911	0.48	0.461	0.436	0.233	0.321	chr17:+:61388617:61388708:61380505:61380571:61391976:61392273	SE	Experiment_1
ENSG00000111640	GAPDH	4.32359e-07	7.39761e-06	0.538	0.81	0.872	0.5	1.0	0.8	1.0	1.0	-0.27	chr12:+:6534809:6534991:6534532:6534569:6536493:6536593	SE	Experiment_1
ENSG00000251474	RPL32P3	7.67708e-10	2.31282e-08	0.642	0.272	0.2	0.512	1.0	0.83	1.0	0.764	-0.492	chr3:-:129397039:129397140:129393606:129393795:129399007:129399405	SE	Experiment_1
ENSG00000129158	SERGEF	4.61466e-09	1.20225e-07	1.0	1.0	1.0	1.0	1.0	0.629	0.676	1.0	0.174	chr11:-:18000496:18000557:17995795:17995909:18006590:18006746	SE	Experiment_1
ENSG00000112655	PTK7	0	0	0.762	0.738	0.684	0.506	0.972	0.954	0.965	0.937	-0.284	chr6:+:43139405:43139525:43139135:43139271:43141667:43141817	SE	Experiment_1
ENSG00000186594	MIR22HG	0	0	0.269	0.113	0.275	0.195	0.588	0.552	0.475	0.507	-0.318	chr17:-:1714370:1714453:1713447:1714014:1716129:1716208	SE	Experiment_1
ENSG00000115694	STK25	9.41485e-05	0.000885273	0.421	0.306	0.926	0.723	0.766	1.0	0.809	1.0	-0.3	chr2:-:241500739:241500796:241499256:241499414:241508005:241508135	SE	Experiment_1
ENSG00000065534	MYLK	0.000479305	0.00370617	0.0	0.0	0.223	0.0	1.0	0.14	0.283	0.187	-0.347	chr3:-:123835867:123835935:123831547:123831670:123876558:123876617	SE	Experiment_1
ENSG00000135945	REV1	1.07692e-14	6.35314e-13	1.0	1.0	1.0	1.0	0.955	0.778	0.915	0.67	0.17	chr2:-:99462495:99462622:99449335:99449504:99489816:99489973	SE	Experiment_1
ENSG00000135945	REV1	1.29896e-14	7.56974e-13	1.0	1.0	1.0	1.0	0.835	0.682	0.88	0.572	0.258	chr2:-:99464921:99464985:99449335:99449504:99489816:99489973	SE	Experiment_1
ENSG00000196428	TSC22D2	0.00026296	0.00218332	0.281	0.191	0.237	0.122	0.365	0.535	0.212	0.53	-0.203	chr3:+:150438197:150438354:150423048:150423120:150457075:150457127	SE	Experiment_1
ENSG00000213064	SFT2D2	1.22125e-15	7.92071e-14	1.0	0.812	0.897	0.639	1.0	1.0	1.0	1.0	-0.163	chr1:+:168236588:168236624:168235100:168235182:168236711:168236770	SE	Experiment_1
ENSG00000206530	CFAP44	2.98105e-07	5.30389e-06	1.0	1.0	1.0	1.0	1.0	0.545	0.483	1.0	0.243	chr3:-:113344515:113344712:113330167:113330668:113358744:113358875	SE	Experiment_1
ENSG00000206530	CFAP44	1.25229e-09	3.64519e-08	0.932	1.0	1.0	1.0	0.644	0.92	0.622	0.778	0.242	chr3:-:113401583:113401739:113401239:113401287:113403851:113404016	SE	Experiment_1
ENSG00000138688	KIAA1109	2.03494e-09	5.71102e-08	0.964	0.743	0.869	0.53	0.905	1.0	1.0	0.971	-0.193	chr4:+:122325854:122325917:122325229:122325320:122328103:122328357	SE	Experiment_1
ENSG00000083857	FAT1	0	0	0.874	0.871	0.867	0.794	0.508	0.597	0.543	0.584	0.293	chr4:-:186590367:186590403:186588391:186589220:186595688:186595826	SE	Experiment_1
ENSG00000172534	HCFC1	0	0	0.688	0.665	0.586	0.257	0.994	1.0	0.988	1.0	-0.447	chrX:-:153956190:153956411:153954065:153955542:153956624:153956763	SE	Experiment_1
ENSG00000166747	AP1G1	0.000735743	0.00538085	0.239	0.262	0.136	0.159	0.541	0.269	0.415	0.321	-0.188	chr16:-:71808014:71808150:71789278:71789482:71808504:71808677	SE	Experiment_1
ENSG00000166747	AP1G1	5.21623e-07	8.74595e-06	0.143	0.094	0.0	0.014	0.854	0.368	0.5	0.132	-0.401	chr16:-:71808504:71808677:71807800:71808150:71808762:71808813	SE	Experiment_1
ENSG00000080822	CLDND1	3.15608e-07	5.58645e-06	0.751	0.7	0.608	0.651	0.809	0.914	0.892	1.0	-0.226	chr3:-:98521652:98521696:98521132:98521442:98522541:98522606	SE	Experiment_1
ENSG00000080822	CLDND1	1.95392e-08	4.48422e-07	0.8	0.658	0.614	0.615	0.853	0.928	0.897	1.0	-0.248	chr3:-:98521652:98521703:98521132:98521442:98522541:98522605	SE	Experiment_1
ENSG00000080822	CLDND1	1.78522e-08	4.12786e-07	0.788	0.65	0.592	0.598	0.851	0.923	0.888	1.0	-0.258	chr3:-:98521652:98521718:98521132:98521442:98522541:98522602	SE	Experiment_1
ENSG00000109618	SEPSECS	0.000169969	0.00148762	0.483	0.423	0.591	0.327	0.429	0.111	0.032	0.222	0.257	chr4:-:25159509:25159764:25158944:25159107:25160255:25160398	SE	Experiment_1
ENSG00000109618	SEPSECS	0.00280966	0.0171339	0.218	0.411	0.466	0.292	0.411	0.148	0.034	0.091	0.176	chr4:-:25159627:25159764:25158952:25159107:25160255:25160394	SE	Experiment_1
ENSG00000108423	TUBD1	2.2217e-06	3.20585e-05	1.0	1.0	1.0	1.0	1.0	0.744	1.0	0.375	0.22	chr17:-:59863663:59863847:59859481:59860424:59878102:59878334	SE	Experiment_1
ENSG00000108423	TUBD1	5.12737e-07	8.61205e-06	0.618	1.0	0.596	1.0	1.0	1.0	1.0	1.0	-0.197	chr17:-:59866608:59866749:59863663:59863847:59886082:59886230	SE	Experiment_1
ENSG00000108423	TUBD1	6.20058e-06	7.94412e-05	1.0	1.0	1.0	1.0	1.0	0.231	1.0	0.5	0.317	chr17:-:59874538:59874703:59859481:59860424:59878102:59878334	SE	Experiment_1
ENSG00000069869	NEDD4	2.86282e-12	1.23722e-10	0.805	0.628	0.676	1.0	1.0	1.0	1.0	1.0	-0.223	chr15:-:55873957:55874008:55862912:55863079:55915283:55917108	SE	Experiment_1
ENSG00000166822	TMEM170A	4.44089e-16	2.99999e-14	0.621	0.73	0.808	0.508	1.0	1.0	1.0	1.0	-0.333	chr16:-:75451668:75451837:75447201:75447688:75464467:75464698	SE	Experiment_1
ENSG00000166822	TMEM170A	0	0	0.811	0.831	0.934	0.697	1.0	1.0	1.0	1.0	-0.182	chr16:-:75451668:75451839:75445713:75447688:75464467:75464698	SE	Experiment_1
ENSG00000166822	TMEM170A	0	0	0.767	0.819	0.952	0.658	1.0	1.0	1.0	1.0	-0.201	chr16:-:75451737:75451839:75443053:75447688:75464467:75464689	SE	Experiment_1
ENSG00000169220	RGS14	2.35839e-09	6.53362e-08	0.557	0.548	0.621	0.582	0.69	0.722	0.804	0.759	-0.167	chr5:+:177371474:177371589:177371349:177371396:177371872:177372166	SE	Experiment_1
ENSG00000165495	PKNOX2	0.000419161	0.00329826	1.0	1.0	0.671	1.0	0.0	0.826	1.0	0.245	0.4	chr11:+:125235044:125235115:125164686:125164776:125287725:125288150	SE	Experiment_1
ENSG00000161091	MFSD12	0	0	0.819	0.707	0.72	0.627	0.943	0.912	0.822	0.914	-0.18	chr19:-:3546254:3546425:3546073:3546168:3547271:3547331	SE	Experiment_1
ENSG00000125459	MSTO1	2.02274e-09	5.68421e-08	0.785	0.833	0.88	0.38	1.0	1.0	1.0	1.0	-0.281	chr1:+:155611215:155611291:155611038:155611108:155611548:155611603	SE	Experiment_1
ENSG00000125459	MSTO1	1.54371e-09	4.4439e-08	0.861	0.725	0.948	0.431	1.0	1.0	1.0	1.0	-0.259	chr1:+:155611215:155611355:155611038:155611108:155611548:155611603	SE	Experiment_1
ENSG00000125459	MSTO1	0	0	0.724	0.715	0.687	0.614	0.971	0.965	0.938	0.919	-0.263	chr1:+:155612417:155612570:155612181:155612316:155612843:155612975	SE	Experiment_1
ENSG00000173846	PLK3	1.35237e-05	0.000158112	0.624	0.483	0.599	0.394	0.739	0.755	0.666	0.749	-0.202	chr1:+:44804649:44804779:44804338:44804501:44805265:44805379	SE	Experiment_1
ENSG00000131051	RBM39	7.2339e-07	1.17603e-05	0.739	0.533	0.583	0.525	0.792	0.79	0.689	0.807	-0.174	chr20:-:35729461:35729551:35729311:35729365:35731940:35732135	SE	Experiment_1
ENSG00000157353	FUK	9.98875e-07	1.56825e-05	1.0	1.0	1.0	1.0	1.0	1.0	0.723	0.596	0.17	chr16:+:70465029:70465176:70463622:70463774:70466131:70466257	SE	Experiment_1
ENSG00000157353	FUK	4.95915e-08	1.04716e-06	0.675	1.0	0.584	1.0	1.0	1.0	1.0	1.0	-0.185	chr16:+:70465125:70465176:70454420:70454630:70466131:70466174	SE	Experiment_1
ENSG00000157353	FUK	0.00221688	0.0139915	0.587	0.875	0.624	0.65	0.95	0.839	0.837	0.835	-0.181	chr16:+:70467885:70467966:70466881:70466954:70468848:70468968	SE	Experiment_1
[truncated: 1,674 more rows]

## Sheet: Adult_RBPMS_low.Experiment_1
GeneID	geneSymbol	PValue	FDR	PSI_Adult_aorta_rep1	PSI_Adult_aorta_rep2	PSI_Adult_aorta_rep3	PSI_RBPMS_low_rep1	PSI_RBPMS_low_rep2	PSI_RBPMS_low_rep3	delPSI_IncLevelDifference	EventID	AS_type	file
ENSG00000205581	HMGN1	1.54002e-07	2.71449e-06	1.0	1.0	1.0	0.644	0.845	0.89	0.207	chr21:-:39345829:39347292:39345829:39345958:39347378:39347483	A3SS	Adult_Experiment_1_RBPMS_low
ENSG00000179820	MYADM	1.11022e-16	7.19514e-15	0.976	0.831	1.0	0.46	0.481	0.336	0.51	chr19:+:53869689:53869838:53869753:53869838:53866356:53866417	A3SS	Adult_Experiment_1_RBPMS_low
ENSG00000179820	MYADM	2.77556e-15	1.60432e-13	0.364	0.299	0.364	0.15	0.159	0.141	0.192	chr19:+:53869689:53869838:53869753:53869838:53867882:53867943	A3SS	Adult_Experiment_1_RBPMS_low
ENSG00000105483	CARD8	0.000610311	0.00388468	0.812	0.322	0.441	0.219	0.097	0.24	0.34	chr19:-:48232452:48232789:48232452:48232493:48234402:48234543	A3SS	Adult_Experiment_1_RBPMS_low
ENSG00000099330	OCEL1	1.58127e-07	2.77197e-06	0.885	0.961	0.639	0.475	0.427	0.303	0.427	chr19:+:17228802:17229219:17229008:17229219:17228255:17228309	A3SS	Adult_Experiment_1_RBPMS_low
ENSG00000127616	SMARCA4	4.96754e-08	1.0027e-06	0.153	0.084	0.169	0.424	0.359	0.368	-0.248	chr19:+:11041297:11041560:11041306:11041560:11034913:11035132	A3SS	Adult_Experiment_1_RBPMS_low
ENSG00000129351	ILF3	0.00858297	0.0364691	0.746	0.468	0.594	0.458	0.409	0.41	0.177	chr19:+:10683124:10683262:10683136:10683262:10682536:10682704	A3SS	Adult_Experiment_1_RBPMS_low
ENSG00000142303	ADAMTS10	1.29446e-06	1.78993e-05	0.727	0.592	0.845	0.487	0.461	0.492	0.241	chr19:-:8597233:8597322:8597233:8597317:8600927:8601145	A3SS	Adult_Experiment_1_RBPMS_low
ENSG00000065717	TLE2	0.00576388	0.0260797	0.585	0.32	0.428	0.734	0.675	0.563	-0.213	chr19:-:3019282:3019466:3019282:3019463:3019698:3019773	A3SS	Adult_Experiment_1_RBPMS_low
ENSG00000099622	CIRBP	0.000939732	0.00560396	0.819	0.596	0.82	0.427	0.514	0.557	0.246	chr19:+:1270866:1271036:1270927:1271036:1269330:1269410	A3SS	Adult_Experiment_1_RBPMS_low
ENSG00000101040	ZMYND8	0.00943391	0.0395349	0.25	0.519	0.163	0.45	0.529	0.678	-0.242	chr20:-:47298728:47298947:47298728:47298872:47310055:47310204	A3SS	Adult_Experiment_1_RBPMS_low
ENSG00000101473	ACOT8	8.56707e-05	0.000719455	0.761	0.251	0.675	0.124	0.141	0.205	0.406	chr20:-:45843526:45843772:45843526:45843721:45844262:45844420	A3SS	Adult_Experiment_1_RBPMS_low
ENSG00000125835	SNRPB	1.30271e-09	3.52667e-08	0.862	0.765	0.746	0.535	0.615	0.592	0.21	chr20:-:2461633:2461939:2461633:2461793:2462635:2462761	A3SS	Adult_Experiment_1_RBPMS_low
ENSG00000066926	FECH	2.49978e-12	9.96185e-11	0.312	0.02	0.278	0.0	0.008	0.002	0.2	chr18:-:57571391:57571603:57571391:57571540:57573245:57573365	A3SS	Adult_Experiment_1_RBPMS_low
ENSG00000132199	ENOSF1	6.60382e-08	1.29786e-06	1.0	1.0	1.0	0.795	0.91	0.691	0.201	chr18:-:690548:691276:690548:690631:693881:693908	A3SS	Adult_Experiment_1_RBPMS_low
ENSG00000141295	SCRN2	1.27761e-09	3.48816e-08	0.296	0.189	0.332	0.023	0.068	0.048	0.226	chr17:-:47838530:47838719:47838530:47838696:47838790:47839006	A3SS	Adult_Experiment_1_RBPMS_low
ENSG00000141295	SCRN2	0.00024973	0.00179828	0.442	0.103	0.429	0.111	0.062	0.131	0.223	chr17:-:47839443:47839858:47839443:47839643:47840190:47840372	A3SS	Adult_Experiment_1_RBPMS_low
ENSG00000141068	KSR1	6.58362e-14	3.08325e-12	0.317	0.2	0.333	0.043	0.053	0.061	0.231	chr17:+:27588193:27588535:27588474:27588535:27585656:27585661	A3SS	Adult_Experiment_1_RBPMS_low
ENSG00000141030	COPS3	1.15465e-06	1.62106e-05	0.208	0.291	0.18	0.083	0.064	0.079	0.151	chr17:-:17276034:17276183:17276034:17276164:17281131:17281246	A3SS	Adult_Experiment_1_RBPMS_low
ENSG00000102908	NFAT5	0.000245095	0.00177087	0.671	0.651	0.722	0.538	0.537	0.392	0.192	chr16:+:69684886:69684970:69684889:69684970:69677202:69677335	A3SS	Adult_Experiment_1_RBPMS_low
ENSG00000039523	FAM65A	6.482e-11	2.20045e-09	0.151	0.104	0.256	0.012	0.004	0.013	0.161	chr16:+:67538659:67538824:67538671:67538824:67538423:67538550	A3SS	Adult_Experiment_1_RBPMS_low
ENSG00000102878	HSF4	2.42715e-05	0.000240317	0.075	0.267	0.025	0.139	0.347	0.474	-0.198	chr16:+:67167719:67167947:67167823:67167947:67167474:67167599	A3SS	Adult_Experiment_1_RBPMS_low
ENSG00000090372	STRN4	1.17684e-14	6.189e-13	0.381	0.406	0.535	0.042	0.092	0.152	0.345	chr19:-:46727451:46727691:46727451:46727567:46727893:46728007	A3SS	Adult_Experiment_1_RBPMS_low
ENSG00000149923	PPP4C	1.44329e-15	8.41832e-14	0.229	0.203	0.229	0.022	0.026	0.027	0.195	chr16:+:30081199:30081310:30081258:30081310:30076314:30076475	A3SS	Adult_Experiment_1_RBPMS_low
ENSG00000103365	GGA2	6.19371e-12	2.3104e-10	0.437	0.244	0.389	0.019	0.1	0.131	0.273	chr16:-:23493359:23493587:23493359:23493458:23494302:23494378	A3SS	Adult_Experiment_1_RBPMS_low
ENSG00000129197	RPAIN	6.51174e-07	9.71613e-06	0.922	0.943	0.766	0.542	0.668	0.664	0.252	chr17:+:5425970:5426299:5426235:5426299:5422768:5422829	A3SS	Adult_Experiment_1_RBPMS_low
ENSG00000140400	MAN2C1	6.61474e-08	1.29786e-06	0.227	0.121	0.32	0.054	0.076	0.049	0.163	chr15:-:75361854:75362025:75361854:75361947:75362342:75362453	A3SS	Adult_Experiment_1_RBPMS_low
ENSG00000092439	TRPM7	0.00120619	0.00689172	0.664	0.85	0.728	0.502	0.647	0.611	0.161	chr15:-:50583088:50583159:50583088:50583156:50586391:50586488	A3SS	Adult_Experiment_1_RBPMS_low
ENSG00000092531	SNAP23	2.6702e-12	1.04859e-10	0.269	0.019	0.403	0.014	0.013	0.016	0.216	chr15:+:42513173:42513447:42513398:42513447:42512954:42512996	A3SS	Adult_Experiment_1_RBPMS_low
ENSG00000092531	SNAP23	2.51417e-09	6.61103e-08	0.225	0.009	0.28	0.012	0.014	0.014	0.158	chr15:+:42513335:42513447:42513398:42513447:42512954:42512996	A3SS	Adult_Experiment_1_RBPMS_low
ENSG00000137802	MAPKBP1	2.73853e-09	7.11353e-08	1.0	1.0	0.933	0.739	0.799	0.814	0.194	chr15:+:41815258:41815799:41815623:41815799:41814549:41814739	A3SS	Adult_Experiment_1_RBPMS_low
ENSG00000022976	ZNF839	1.11124e-05	0.000122926	0.879	1.0	0.872	0.706	0.746	0.676	0.208	chr14:+:102341322:102342364:102342102:102342364:102339093:102339223	A3SS	Adult_Experiment_1_RBPMS_low
ENSG00000100722	ZC3H14	1.69489e-07	2.95501e-06	0.968	0.891	1.0	0.68	0.787	0.685	0.236	chr14:+:88609678:88609803:88609726:88609803:88609266:88609403	A3SS	Adult_Experiment_1_RBPMS_low
ENSG00000100650	SRSF5	2.37747e-08	5.08462e-07	0.457	0.381	0.912	0.111	0.115	0.166	0.453	chr14:+:69769510:69770540:69770466:69770540:69769181:69769251	A3SS	Adult_Experiment_1_RBPMS_low
ENSG00000072415	MPP5	3.89688e-14	1.87988e-12	0.789	0.959	1.0	0.564	0.42	0.513	0.417	chr14:+:67279017:67279537:67279249:67279537:67269700:67269783	A3SS	Adult_Experiment_1_RBPMS_low
ENSG00000213983	AP1G2	0.000180977	0.00137749	0.272	0.415	0.393	0.653	0.464	0.67	-0.236	chr14:-:23564045:23564221:23564045:23564159:23564332:23564388	A3SS	Adult_Experiment_1_RBPMS_low
ENSG00000165792	METTL17	4.07277e-05	0.000375444	0.683	0.402	0.638	0.23	0.33	0.358	0.268	chr14:+:20992091:20992205:20992123:20992205:20990463:20990598	A3SS	Adult_Experiment_1_RBPMS_low
ENSG00000102543	CDADC1	1.9994e-08	4.31925e-07	0.938	1.0	1.0	0.67	0.694	0.86	0.238	chr13:+:49259345:49259523:49259485:49259523:49255838:49255913	A3SS	Adult_Experiment_1_RBPMS_low
ENSG00000102710	SUPT20H	2.78666e-14	1.38599e-12	0.938	0.893	0.963	0.511	0.688	0.411	0.395	chr13:-:37022010:37023044:37022010:37022317:37024034:37024193	A3SS	Adult_Experiment_1_RBPMS_low
ENSG00000183495	EP400	0.00269204	0.0135468	0.465	0.364	0.497	0.318	0.178	0.303	0.176	chr12:+:131979693:131979793:131979696:131979793:131960584:131961954	A3SS	Adult_Experiment_1_RBPMS_low
ENSG00000198270	TMEM116	1.15051e-07	2.10101e-06	1.0	1.0	1.0	0.892	0.861	0.77	0.159	chr12:-:111933885:111936830:111933885:111934030:111937159:111937243	A3SS	Adult_Experiment_1_RBPMS_low
ENSG00000139436	GIT2	4.18954e-12	1.57193e-10	0.28	0.195	0.559	0.039	0.033	0.043	0.306	chr12:-:109947255:109948846:109947255:109947504:109951166:109951316	A3SS	Adult_Experiment_1_RBPMS_low
ENSG00000127314	RAP1B	0	0	1.0	0.769	1.0	0.027	0.0	0.049	0.898	chr12:+:68624507:68624873:68624670:68624873:68610907:68611043	A3SS	Adult_Experiment_1_RBPMS_low
ENSG00000184939	ZFP90	2.01619e-05	0.000207306	0.639	0.279	0.384	0.161	0.159	0.106	0.292	chr16:+:68558374:68558568:68558472:68558568:68557997:68558124	A3SS	Adult_Experiment_1_RBPMS_low
ENSG00000092841	MYL6	0	0	0.241	0.075	0.42	0.01	0.011	0.009	0.235	chr12:+:56159497:56159622:56159586:56159622:56158683:56158711	A3SS	Adult_Experiment_1_RBPMS_low
ENSG00000205352	PRR13	0.00066845	0.00420057	0.728	1.0	0.696	0.979	0.974	0.982	-0.17	chr12:+:53443566:53443773:53443678:53443773:53442694:53442733	A3SS	Adult_Experiment_1_RBPMS_low
ENSG00000170421	KRT8	0	0	1.0	1.0	1.0	0.29	0.061	0.139	0.837	chr12:-:52904657:52905079:52904657:52905027:52949455:52949842	A3SS	Adult_Experiment_1_RBPMS_low
ENSG00000161813	LARP4	1.59771e-08	3.55934e-07	0.828	1.0	0.72	1.0	1.0	1.0	-0.151	chr12:+:50430494:50430570:50430497:50430570:50428934:50429090	A3SS	Adult_Experiment_1_RBPMS_low
ENSG00000100099	HPS4	0	0	0.142	0.153	0.325	0.022	0.032	0.017	0.183	chr22:-:26470718:26470922:26470718:26470813:26472301:26472418	A3SS	Adult_Experiment_1_RBPMS_low
ENSG00000088833	NSFL1C	0	0	0.237	0.113	0.407	0.009	0.012	0.012	0.241	chr20:-:1455713:1455870:1455713:1455719:1458199:1458274	A3SS	Adult_Experiment_1_RBPMS_low
ENSG00000150760	DOCK1	5.71289e-11	1.94967e-09	0.313	0.366	0.309	0.196	0.152	0.15	0.163	chr10:+:127012231:127012374:127012294:127012374:127008731:127008804	A3SS	Adult_Experiment_1_RBPMS_low
ENSG00000171307	ZDHHC16	6.21725e-15	3.43878e-13	0.174	0.103	0.24	0.0	0.03	0.03	0.152	chr10:+:97452806:97452923:97452894:97452923:97452414:97452503	A3SS	Adult_Experiment_1_RBPMS_low
ENSG00000148541	FAM13C	0.0023826	0.0121807	0.559	0.703	0.843	0.611	0.408	0.478	0.203	chr10:-:59252798:59252998:59252798:59252995:59254347:59254443	A3SS	Adult_Experiment_1_RBPMS_low
ENSG00000184056	VPS33B	2.64951e-08	5.59185e-07	0.182	0.543	0.147	0.0	0.017	0.053	0.267	chr15:-:91016962:91017064:91016962:91017024:91017804:91017885	A3SS	Adult_Experiment_1_RBPMS_low
ENSG00000123240	OPTN	1.11022e-16	7.19514e-15	0.191	0.112	0.381	0.016	0.028	0.018	0.207	chr10:+:13110179:13110476:13110273:13110476:13109111:13109288	A3SS	Adult_Experiment_1_RBPMS_low
ENSG00000076053	RBM7	0.000442028	0.0029298	0.564	0.547	0.447	0.677	0.701	0.696	-0.172	chr11:+:114405705:114405799:114405708:114405799:114402827:114402915	A3SS	Adult_Experiment_1_RBPMS_low
ENSG00000080189	SLC35C2	7.33857e-14	3.34436e-12	1.0	1.0	1.0	0.619	0.642	0.746	0.331	chr20:-:46355072:46355279:46355072:46355178:46355801:46355874	A3SS	Adult_Experiment_1_RBPMS_low
ENSG00000110075	PPP6R3	0	0	0.917	0.432	0.801	0.021	0.028	0.016	0.695	chr11:+:68587797:68588024:68587926:68588024:68575957:68576043	A3SS	Adult_Experiment_1_RBPMS_low
ENSG00000110075	PPP6R3	2.22045e-16	1.3967e-14	0.924	0.938	1.0	0.342	0.373	0.621	0.509	chr11:+:68587797:68588024:68587944:68588024:68575957:68576043	A3SS	Adult_Experiment_1_RBPMS_low
ENSG00000110075	PPP6R3	4.02639e-07	6.41025e-06	0.822	0.969	1.0	0.792	0.686	0.684	0.21	chr11:+:68587797:68588024:68587977:68588024:68575957:68576043	A3SS	Adult_Experiment_1_RBPMS_low
ENSG00000110075	PPP6R3	0	0	0.287	0.117	0.278	0.01	0.026	0.007	0.213	chr11:+:68587797:68588024:68587926:68588024:68583042:68583129	A3SS	Adult_Experiment_1_RBPMS_low
ENSG00000110075	PPP6R3	9.97429e-05	0.000822559	1.0	0.691	1.0	0.266	0.856	0.523	0.349	chr11:+:68587797:68588024:68587944:68588024:68583042:68583129	A3SS	Adult_Experiment_1_RBPMS_low
ENSG00000110075	PPP6R3	0.00407429	0.019421	0.679	0.708	0.837	0.503	0.696	0.47	0.185	chr11:+:68587797:68588024:68587977:68588024:68583042:68583129	A3SS	Adult_Experiment_1_RBPMS_low
ENSG00000110697	PITPNM1	0.00263429	0.0133231	0.712	0.831	1.0	0.603	0.703	0.723	0.171	chr11:-:67496177:67496348:67496177:67496345:67497230:67497436	A3SS	Adult_Experiment_1_RBPMS_low
ENSG00000168066	SF1	2.39438e-08	5.10377e-07	0.729	0.553	0.739	0.393	0.423	0.377	0.276	chr11:-:64764605:64766155:64764605:64765518:64766899:64767079	A3SS	Adult_Experiment_1_RBPMS_low
ENSG00000168066	SF1	0.00563718	0.0255786	0.675	0.692	0.44	0.39	0.465	0.364	0.196	chr11:-:64767191:64767275:64767191:64767246:64767570:64767844	A3SS	Adult_Experiment_1_RBPMS_low
ENSG00000213593	TMX2	4.44089e-16	2.7136e-14	0.151	0.073	0.333	0.011	0.033	0.013	0.167	chr11:+:57737785:57738026:57737912:57738026:57737607:57737668	A3SS	Adult_Experiment_1_RBPMS_low
ENSG00000072952	MRVI1	0	0	0.01	0.021	0.034	0.702	0.364	0.851	-0.617	chr11:-:10633967:10634074:10633967:10634071:10652024:10652182	A3SS	Adult_Experiment_1_RBPMS_low
ENSG00000141503	MINK1	3.34188e-12	1.27358e-10	0.533	0.571	0.86	0.091	0.152	0.139	0.527	chr17:+:4890221:4890735:4890516:4890735:4889646:4889763	A3SS	Adult_Experiment_1_RBPMS_low
ENSG00000141503	MINK1	1.13136e-06	1.60474e-05	0.696	0.658	0.857	0.898	0.923	0.91	-0.173	chr17:+:4891455:4891716:4891515:4891716:4890950:4891124	A3SS	Adult_Experiment_1_RBPMS_low
ENSG00000100335	MIEF1	0.0012487	0.00707117	0.68	0.753	0.888	0.52	0.52	0.623	0.219	chr22:+:39512231:39512494:39512317:39512494:39511848:39512026	A3SS	Adult_Experiment_1_RBPMS_low
ENSG00000157693	C9orf91	1.5846e-05	0.000167515	0.256	0.257	0.209	0.1	0.112	0.034	0.159	chr9:+:114624135:114624459:114624349:114624459:114617117:114617301	A3SS	Adult_Experiment_1_RBPMS_low
ENSG00000105705	SUGP1	6.86814e-05	0.000599537	0.268	0.028	0.449	0.014	0.029	0.03	0.224	chr19:-:19302264:19302443:19302264:19302388:19303347:19303448	A3SS	Adult_Experiment_1_RBPMS_low
ENSG00000148143	ZNF462	1.11123e-08	2.63086e-07	0.098	0.129	0.078	0.217	0.275	0.266	-0.151	chr9:+:106932265:106932549:106932445:106932549:106930524:106930689	A3SS	Adult_Experiment_1_RBPMS_low
ENSG00000015479	MATR3	0	0	0.17	0.268	0.358	0.053	0.073	0.087	0.194	chr5:+:139325295:139325662:139325439:139325662:139322597:139322967	A3SS	Adult_Experiment_1_RBPMS_low
ENSG00000089159	PXN	0.0027664	0.0138774	0.312	0.203	0.487	0.15	0.112	0.241	0.166	chr12:-:120215102:120215417:120215102:120215273:120215559:120215661	A3SS	Adult_Experiment_1_RBPMS_low
ENSG00000089159	PXN	3.33067e-16	2.05477e-14	0.487	0.158	0.297	0.046	0.017	0.028	0.284	chr12:-:120215102:120215417:120215102:120215273:120221622:120221758	A3SS	Adult_Experiment_1_RBPMS_low
ENSG00000111801	BTN3A3	4.83682e-07	7.51405e-06	1.0	1.0	1.0	0.909	0.891	0.747	0.151	chr6:+:26443569:26443659:26443640:26443659:26443381:26443442	A3SS	Adult_Experiment_1_RBPMS_low
ENSG00000168961	LGALS9	1.82865e-10	5.78862e-09	1.0	1.0	1.0	0.757	0.724	0.46	0.353	chr17:+:27640571:27640773:27640642:27640773:27638262:27638354	A3SS	Adult_Experiment_1_RBPMS_low
ENSG00000130635	COL5A1	0	0	0.301	0.195	0.28	0.63	0.752	0.62	-0.409	chr9:+:134829975:134830176:134830107:134830176:134825791:134825904	A3SS	Adult_Experiment_1_RBPMS_low
ENSG00000171469	ZNF561	2.31022e-05	0.00023088	0.312	0.101	0.334	0.05	0.098	0.048	0.184	chr19:-:9617044:9617226:9617044:9617171:9618090:9618179	A3SS	Adult_Experiment_1_RBPMS_low
ENSG00000121274	PAPD5	8.77076e-15	4.76892e-13	0.821	0.875	0.803	0.444	0.528	0.58	0.316	chr16:+:50225097:50225285:50225238:50225285:50224890:50224994	A3SS	Adult_Experiment_1_RBPMS_low
ENSG00000011028	MRC2	0	0	1.0	1.0	1.0	0.324	0.395	0.243	0.679	chr17:+:62682055:62682377:62682234:62682377:62681061:62681129	A3SS	Adult_Experiment_1_RBPMS_low
ENSG00000114626	ABTB1	4.33835e-10	1.27683e-08	0.394	0.191	0.345	0.043	0.078	0.073	0.245	chr3:+:127674344:127674418:127674390:127674418:127672957:127673081	A3SS	Adult_Experiment_1_RBPMS_low
ENSG00000131051	RBM39	0.000158905	0.00123281	0.767	0.571	0.789	0.562	0.529	0.477	0.186	chr20:-:35709223:35709274:35709223:35709256:35713018:35713096	A3SS	Adult_Experiment_1_RBPMS_low
ENSG00000131051	RBM39	1.95177e-13	8.4612e-12	0.286	0.215	0.392	0.083	0.082	0.058	0.223	chr20:-:35709223:35709309:35709223:35709256:35713018:35713096	A3SS	Adult_Experiment_1_RBPMS_low
ENSG00000163946	FAM208A	0.0057982	0.0261981	0.871	0.666	0.728	0.564	0.631	0.57	0.167	chr3:-:56633043:56633966:56633043:56633843:56638705:56638765	A3SS	Adult_Experiment_1_RBPMS_low
ENSG00000004534	RBM6	0	0	0.491	0.517	0.562	0.137	0.111	0.075	0.416	chr3:+:49967197:49968748:49967469:49968748:49962575:49962685	A3SS	Adult_Experiment_1_RBPMS_low
ENSG00000214021	TTLL3	2.72016e-07	4.55681e-06	0.855	0.71	0.709	0.947	0.944	0.973	-0.197	chr3:+:9818554:9818920:9818821:9818920:9817644:9817759	A3SS	Adult_Experiment_1_RBPMS_low
ENSG00000180902	D2HGDH	2.70801e-06	3.51712e-05	0.612	0.351	0.4	0.824	0.797	0.793	-0.35	chr2:+:241743621:241743815:241743638:241743815:241742434:241742574	A3SS	Adult_Experiment_1_RBPMS_low
ENSG00000180902	D2HGDH	0	0	0.676	0.548	0.583	0.154	0.182	0.2	0.424	chr2:+:241755044:241756014:241755848:241756014:241751245:241751388	A3SS	Adult_Experiment_1_RBPMS_low
ENSG00000058673	ZC3H11A	6.96998e-13	2.84837e-11	0.904	0.957	0.937	0.74	0.816	0.642	0.2	chr1:+:203802651:203803016:203802956:203803016:203801574:203801628	A3SS	Adult_Experiment_1_RBPMS_low
ENSG00000058673	ZC3H11A	0	0	0.192	0.228	0.22	0.03	0.024	0.034	0.184	chr1:+:203850494:203850681:203850514:203850681:203849710:203850026	A3SS	Adult_Experiment_1_RBPMS_low
ENSG00000137996	RTCA	1.43381e-08	3.25065e-07	0.209	0.227	0.173	0.02	0.057	0.042	0.163	chr1:+:100268073:100268295:100268151:100268295:100266523:100266624	A3SS	Adult_Experiment_1_RBPMS_low
ENSG00000109775	UFSP2	3.33067e-16	2.05477e-14	0.325	0.105	0.358	0.018	0.015	0.024	0.244	chr4:-:185405779:185405959:185405779:185405856:185407935:185408060	A3SS	Adult_Experiment_1_RBPMS_low
ENSG00000173230	GOLGB1	0.00283348	0.0141696	0.704	0.869	1.0	0.636	0.724	0.7	0.171	chr3:-:121719645:121719768:121719645:121719753:121722261:121722378	A3SS	Adult_Experiment_1_RBPMS_low
ENSG00000187098	MITF	3.72119e-10	1.10533e-08	0.293	0.274	0.316	0.0	0.0	0.071	0.271	chr3:+:69951811:69951886:69951829:69951886:69949050:69949168	A3SS	Adult_Experiment_1_RBPMS_low
ENSG00000105223	PLD3	0	0	0.841	0.784	0.98	0.432	0.328	0.421	0.475	chr19:+:40365552:40365930:40365717:40365930:40348689:40348768	A3SS	Adult_Experiment_1_RBPMS_low
ENSG00000105223	PLD3	0.00529439	0.0243329	0.14	0.046	0.555	0.061	0.056	0.044	0.193	chr19:+:40366383:40366510:40366418:40366510:40365717:40365930	A3SS	Adult_Experiment_1_RBPMS_low
ENSG00000114107	CEP70	6.34455e-08	1.25638e-06	1.0	1.0	1.0	0.686	0.611	1.0	0.234	chr3:-:138572858:138572984:138572858:138572914:138591853:138591956	A3SS	Adult_Experiment_1_RBPMS_low
ENSG00000114107	CEP70	2.22045e-16	1.3967e-14	0.641	0.697	0.732	0.285	0.137	0.09	0.519	chr3:-:138572858:138572984:138572858:138572932:138591853:138591956	A3SS	Adult_Experiment_1_RBPMS_low
ENSG00000111642	CHD4	0.00404136	0.0193104	0.514	0.783	0.462	0.715	0.77	0.83	-0.185	chr12:-:6600216:6600395:6600216:6600356:6600533:6600669	A3SS	Adult_Experiment_1_RBPMS_low
ENSG00000168487	BMP1	4.40425e-13	1.81139e-11	0.755	0.429	0.446	0.112	0.11	0.095	0.438	chr8:+:22176923:22177139:22176960:22177139:22176532:22176650	A3SS	Adult_Experiment_1_RBPMS_low
ENSG00000077232	DNAJC10	1.11022e-16	7.19514e-15	0.231	0.167	0.323	0.024	0.019	0.024	0.218	chr2:+:182739544:182740388:182740298:182740388:182732498:182732542	A3SS	Adult_Experiment_1_RBPMS_low
ENSG00000168036	CTNNB1	1.30413e-08	3.02069e-07	0.807	0.827	0.618	0.463	0.473	0.477	0.28	chr3:+:41239659:41240443:41239818:41240443:41239133:41239354	A3SS	Adult_Experiment_1_RBPMS_low
ENSG00000196187	TMEM63A	1.22139e-08	2.84962e-07	1.0	1.0	0.967	0.733	0.539	0.829	0.289	chr1:-:225865896:225866050:225865896:225865967:225867887:225868030	A3SS	Adult_Experiment_1_RBPMS_low
ENSG00000028310	BRD9	8.48863e-09	2.05521e-07	0.456	0.253	0.834	0.037	0.051	0.066	0.463	chr5:-:889586:889766:889586:889647:891154:891287	A3SS	Adult_Experiment_1_RBPMS_low
ENSG00000223959	AFG3L1P	0.00574486	0.026012	0.307	0.568	0.922	0.193	0.375	0.142	0.362	chr16:+:89994692:89996623:89994758:89996623:89993767:89993893	A3SS	Adult_Experiment_1_RBPMS_low
ENSG00000104517	UBR5	1.46505e-12	5.87485e-11	0.529	0.686	0.668	0.904	0.883	0.901	-0.268	chr8:-:102265099:102265278:102265099:102265275:102266946:102267007	A3SS	Adult_Experiment_1_RBPMS_low
ENSG00000070087	PFN2	0	0	0.309	0.346	0.519	0.081	0.049	0.049	0.332	chr3:-:149964903:149966586:149964903:149966264:149968357:149968550	A3SS	Adult_Experiment_1_RBPMS_low
ENSG00000173039	RELA	0	0	0.191	0.165	0.255	0.006	0.003	0.002	0.2	chr11:-:65662178:65662347:65662178:65662205:65662825:65662918	A3SS	Adult_Experiment_1_RBPMS_low
ENSG00000154144	TBRG1	1.13217e-05	0.000124811	0.384	0.317	0.613	0.166	0.169	0.218	0.254	chr11:+:124626812:124627050:124626903:124627050:124625670:124625903	A3SS	Adult_Experiment_1_RBPMS_low
ENSG00000154144	TBRG1	0	0	0.869	0.869	0.972	0.338	0.403	0.46	0.503	chr11:+:124626812:124627050:124626903:124627050:124626472:124626609	A3SS	Adult_Experiment_1_RBPMS_low
ENSG00000145362	ANK2	3.19091e-11	1.10664e-09	0.856	0.642	0.7	0.938	0.962	0.974	-0.225	chr4:+:113317706:113317809:113317721:113317809:113311254:113311399	A3SS	Adult_Experiment_1_RBPMS_low
ENSG00000085276	MECOM	1.2453e-05	0.000136113	0.974	0.935	0.871	0.619	0.756	0.782	0.208	chr3:-:169115382:169116739:169115382:169115767:169121055:169121209	A3SS	Adult_Experiment_1_RBPMS_low
ENSG00000172765	TMCC1	1.54597e-05	0.000164493	0.727	0.833	0.667	0.304	0.572	0.401	0.317	chr3:-:129827802:129828508:129827802:129828077:129832773:129832826	A3SS	Adult_Experiment_1_RBPMS_low
ENSG00000140395	WDR61	1.08151e-07	2.00548e-06	0.164	0.176	0.443	0.036	0.065	0.082	0.2	chr15:-:78285260:78285724:78285260:78285339:78286040:78286133	A3SS	Adult_Experiment_1_RBPMS_low
ENSG00000140395	WDR61	0	0	0.25	0.064	0.199	0.004	0.014	0.007	0.163	chr15:-:78292615:78292885:78292615:78292788:78293166:78293272	A3SS	Adult_Experiment_1_RBPMS_low
ENSG00000067066	SP100	3.1677e-08	6.62018e-07	0.635	0.454	0.606	0.218	0.178	0.315	0.328	chr2:+:230473323:230473440:230473383:230473440:230470014:230470098	A3SS	Adult_Experiment_1_RBPMS_low
ENSG00000103168	TAF1C	4.57191e-05	0.000418451	0.799	0.803	0.718	0.569	0.563	0.488	0.233	chr16:-:84184850:84185060:84184850:84184989:84186900:84187045	A3SS	Adult_Experiment_1_RBPMS_low
ENSG00000174748	RPL15	6.90433e-05	0.000600246	0.286	0.519	0.378	0.635	0.585	0.606	-0.214	chr3:+:23917836:23918031:23917849:23918031:23917130:23917239	A3SS	Adult_Experiment_1_RBPMS_low
ENSG00000115525	ST3GAL5	0	0	0.307	0.234	0.462	0.022	0.02	0.012	0.316	chr2:-:85847860:85848381:85847860:85848204:85861180:85861292	A3SS	Adult_Experiment_1_RBPMS_low
ENSG00000114982	KANSL3	0.000690622	0.00431034	0.416	0.458	0.687	0.222	0.27	0.361	0.236	chr2:-:96631311:96631543:96631311:96631482:96636920:96637185	A3SS	Adult_Experiment_1_RBPMS_low
ENSG00000162613	FUBP1	0	0	0.686	0.254	0.581	0.016	0.03	0.025	0.483	chr1:-:77948404:77948914:77948404:77948774:77949154:77949300	A3SS	Adult_Experiment_1_RBPMS_low
ENSG00000115446	UNC50	0	0	0.435	0.459	0.615	0.061	0.074	0.052	0.441	chr2:+:98609642:98610039:98609755:98610039:98608578:98608726	A3SS	Adult_Experiment_1_RBPMS_low
ENSG00000196998	WDR45	7.64632e-07	1.12263e-05	0.16	0.133	0.362	0.074	0.052	0.046	0.161	chrX:-:49076644:49076753:49076644:49076750:49077642:49077747	A3SS	Adult_Experiment_1_RBPMS_low
ENSG00000117640	MTFR1L	0.000167734	0.00129505	0.766	0.574	0.847	0.527	0.505	0.455	0.233	chr1:+:25829544:25829830:25829617:25829830:25826614:25826826	A3SS	Adult_Experiment_1_RBPMS_low
ENSG00000153944	MSI2	0.000728713	0.00451295	0.403	0.111	0.205	0.454	0.417	0.405	-0.186	chr17:+:57674917:57675126:57674971:57675126:57652098:57652161	A3SS	Adult_Experiment_1_RBPMS_low
ENSG00000115414	FN1	7.14984e-14	3.30024e-12	0.664	0.566	0.775	0.847	0.901	0.882	-0.208	chr2:-:215371908:215372375:215371908:215372015:215373321:215373411	A3SS	Adult_Experiment_1_RBPMS_low
ENSG00000183506	PI4KAP2	4.76212e-09	1.19351e-07	1.0	1.0	0.952	0.862	0.663	0.742	0.228	chr22:-:21476001:21476764:21476001:21476160:21477789:21477915	A3SS	Adult_Experiment_1_RBPMS_low
ENSG00000143353	LYPLAL1	0	0	0.899	0.923	0.977	0.603	0.604	0.639	0.318	chr1:+:219193081:219193251:219193129:219193251:219179146:219179246	A3SS	Adult_Experiment_1_RBPMS_low
ENSG00000114770	ABCC5	0	0	0.327	0.268	0.374	0.064	0.024	0.021	0.287	chr3:-:183971562:183972034:183971562:183971919:183977516:183977624	A3SS	Adult_Experiment_1_RBPMS_low
ENSG00000170485	NPAS2	2.67486e-12	1.04859e-10	1.0	0.925	1.0	0.696	0.503	0.726	0.333	chr2:+:100995399:100996055:100995795:100996055:100993346:100993527	A3SS	Adult_Experiment_1_RBPMS_low
ENSG00000109332	UBE2D3	0	0	0.931	0.636	0.75	0.144	0.137	0.154	0.627	chr4:-:102826484:102826844:102826484:102826636:102827591:102827948	A3SS	Adult_Experiment_1_RBPMS_low
ENSG00000136378	ADAMTS7	0	0	0.502	0.419	0.457	0.836	0.86	0.805	-0.374	chr15:-:78788230:78788374:78788230:78788298:78789688:78789838	A3SS	Adult_Experiment_1_RBPMS_low
ENSG00000164985	PSIP1	0	0	0.753	0.761	0.943	0.113	0.076	0.046	0.741	chr9:-:15470635:15471311:15470635:15471231:15472631:15472750	A3SS	Adult_Experiment_1_RBPMS_low
ENSG00000144283	PKP4	0.00137467	0.00766947	0.798	0.773	0.879	0.649	0.658	0.619	0.175	chr2:+:158634069:158634289:158634072:158634289:158631752:158631941	A3SS	Adult_Experiment_1_RBPMS_low
ENSG00000057935	MTA3	5.66045e-07	8.60603e-06	0.64	0.868	0.831	0.413	0.486	0.511	0.31	chr2:+:42704193:42704318:42704196:42704318:42697775:42697834	A3SS	Adult_Experiment_1_RBPMS_low
ENSG00000112514	CUTA	1.08557e-07	2.00721e-06	0.79	0.775	0.849	0.518	0.642	0.616	0.213	chr6:-:33417480:33417816:33417480:33417695:33418086:33418317	A3SS	Adult_Experiment_1_RBPMS_low
ENSG00000117360	PRPF3	0.000364002	0.00247136	0.844	0.156	0.266	0.089	0.045	0.047	0.362	chr1:+:150344375:150344547:150344433:150344547:150344161:150344261	A3SS	Adult_Experiment_1_RBPMS_low
ENSG00000145029	NICN1	0.00123631	0.0070134	0.493	0.464	0.155	0.108	0.158	0.116	0.243	chr3:-:49424948:49425146:49424948:49425053:49425366:49425438	A3SS	Adult_Experiment_1_RBPMS_low
ENSG00000101901	ALG13	3.47463e-06	4.35415e-05	0.914	0.867	0.831	0.587	0.658	0.589	0.259	chrX:+:111682131:111682294:111682235:111682294:111681169:111681424	A3SS	Adult_Experiment_1_RBPMS_low
ENSG00000148824	MTG1	6.62942e-06	7.80447e-05	0.594	1.0	0.623	0.955	0.934	1.0	-0.224	chr10:+:133401528:133402245:133402148:133402245:133399528:133399619	A3SS	Adult_Experiment_1_RBPMS_low
ENSG00000197530	MIB2	2.6803e-12	1.04859e-10	1.0	1.0	1.0	0.789	0.654	0.75	0.269	chr1:+:1625545:1626754:1626649:1626754:1625285:1625428	A3SS	Adult_Experiment_1_RBPMS_low
ENSG00000197530	MIB2	3.83027e-14	1.86174e-12	0.354	0.177	0.306	0.057	0.026	0.062	0.231	chr1:+:1629033:1629311:1629132:1629311:1628488:1628722	A3SS	Adult_Experiment_1_RBPMS_low
ENSG00000104756	KCTD9	0	0	0.373	0.176	0.343	0.029	0.064	0.049	0.25	chr8:-:25439605:25439792:25439605:25439664:25440576:25440673	A3SS	Adult_Experiment_1_RBPMS_low
ENSG00000198563	DDX39B	9.21047e-08	1.7432e-06	0.874	0.807	0.87	0.623	0.654	0.653	0.207	chr6:-:31540321:31540664:31540321:31540534:31541949:31542448	A3SS	Adult_Experiment_1_RBPMS_low
ENSG00000067141	NEO1	4.96972e-08	1.0027e-06	0.857	0.748	0.868	0.592	0.721	0.533	0.209	chr15:+:73236286:73236506:73236346:73236506:73178306:73178427	A3SS	Adult_Experiment_1_RBPMS_low
ENSG00000178694	NSUN3	1.76642e-08	3.85489e-07	1.0	1.0	1.0	0.881	0.816	0.706	0.199	chr3:+:94084106:94084450:94084354:94084450:94064436:94064546	A3SS	Adult_Experiment_1_RBPMS_low
ENSG00000137501	SYTL2	6.44029e-12	2.38849e-10	0.429	0.127	0.556	0.007	0.029	0.028	0.349	chr11:-:85717482:85717726:85717482:85717530:85718789:85718843	A3SS	Adult_Experiment_1_RBPMS_low
ENSG00000124357	NAGK	0.000184357	0.00139853	0.169	0.006	0.436	0.027	0.033	0.044	0.169	chr2:+:71072825:71073594:71073481:71073594:71072640:71072751	A3SS	Adult_Experiment_1_RBPMS_low
ENSG00000181090	EHMT1	1.73441e-05	0.000180943	0.581	0.726	0.625	0.442	0.331	0.35	0.27	chr9:+:137743370:137743528:137743391:137743528:137728348:137728529	A3SS	Adult_Experiment_1_RBPMS_low
ENSG00000135870	RC3H1	1.21099e-07	2.18864e-06	0.305	0.464	0.38	0.757	0.68	0.738	-0.342	chr1:-:173943441:173943615:173943441:173943588:173946475:173946608	A3SS	Adult_Experiment_1_RBPMS_low
ENSG00000083544	TDRD3	1.06511e-08	2.53102e-07	0.948	0.965	0.982	0.438	0.611	0.885	0.32	chr13:+:60444682:60444748:60444686:60444748:60439687:60439772	A3SS	Adult_Experiment_1_RBPMS_low
ENSG00000100395	L3MBTL2	1.55372e-07	2.73114e-06	0.379	0.101	0.173	0.03	0.06	0.024	0.18	chr22:+:41213850:41214026:41213892:41214026:41209695:41209933	A3SS	Adult_Experiment_1_RBPMS_low
ENSG00000185619	PCGF3	1.11022e-16	7.19514e-15	0.238	0.185	0.369	0.062	0.046	0.04	0.215	chr4:+:733883:735027:734930:735027:733671:733789	A3SS	Adult_Experiment_1_RBPMS_low
ENSG00000048740	CELF2	7.95253e-05	0.000676703	0.283	0.327	0.291	0.156	0.0	0.177	0.189	chr10:+:11321188:11321386:11321206:11321386:11314138:11314258	A3SS	Adult_Experiment_1_RBPMS_low
ENSG00000048740	CELF2	4.54376e-09	1.14325e-07	0.293	0.145	0.152	0.0	0.0	0.056	0.178	chr10:+:11321188:11321386:11321206:11321386:11314138:11314270	A3SS	Adult_Experiment_1_RBPMS_low
ENSG00000181929	PRKAG1	1.12133e-14	5.9458e-13	0.249	0.121	0.209	0.036	0.039	0.015	0.163	chr12:-:49005461:49005592:49005461:49005543:49005742:49005852	A3SS	Adult_Experiment_1_RBPMS_low
ENSG00000135164	DMTF1	0	0	0.569	0.478	0.691	0.081	0.161	0.178	0.439	chr7:+:87182016:87182337:87182227:87182337:87181308:87181341	A3SS	Adult_Experiment_1_RBPMS_low
ENSG00000135164	DMTF1	0	0	0.702	0.566	0.685	0.12	0.21	0.212	0.47	chr7:+:87182055:87182337:87182227:87182337:87181308:87181341	A3SS	Adult_Experiment_1_RBPMS_low
ENSG00000087157	PGS1	0.0015072	0.00830774	0.403	0.172	0.555	0.603	0.728	0.739	-0.313	chr17:+:78414878:78415027:78414951:78415027:78403567:78404089	A3SS	Adult_Experiment_1_RBPMS_low
ENSG00000126705	AHDC1	2.57828e-05	0.000253178	0.371	0.286	0.892	0.057	0.132	0.11	0.417	chr1:-:27553073:27553290:27553073:27553185:27558705:27558883	A3SS	Adult_Experiment_1_RBPMS_low
ENSG00000126705	AHDC1	2.09748e-05	0.000213272	0.358	0.285	0.893	0.059	0.113	0.113	0.417	chr1:-:27553073:27553304:27553073:27553185:27558705:27558883	A3SS	Adult_Experiment_1_RBPMS_low
ENSG00000153827	TRIP12	1.2788e-06	1.7721e-05	0.733	0.945	0.807	0.678	0.655	0.635	0.172	chr2:-:229805729:229805883:229805729:229805802:229807707:229807864	A3SS	Adult_Experiment_1_RBPMS_low
ENSG00000142864	SERBP1	0	0	0.367	0.407	0.329	0.17	0.158	0.158	0.206	chr1:-:67424199:67424322:67424199:67424277:67424887:67424959	A3SS	Adult_Experiment_1_RBPMS_low
ENSG00000110844	PRPF40B	1.60316e-13	7.09372e-12	0.947	1.0	1.0	0.683	0.58	0.596	0.363	chr12:+:49633013:49633547:49633426:49633547:49632854:49632880	A3SS	Adult_Experiment_1_RBPMS_low
ENSG00000109381	ELF2	2.32037e-13	9.92498e-12	0.394	0.573	0.51	0.226	0.218	0.175	0.286	chr4:-:139071865:139072039:139071865:139072003:139073453:139073567	A3SS	Adult_Experiment_1_RBPMS_low
ENSG00000075413	MARK3	3.49371e-07	5.68924e-06	0.769	0.905	0.814	0.631	0.608	0.624	0.208	chr14:+:103468032:103468186:103468080:103468186:103467078:103467191	A3SS	Adult_Experiment_1_RBPMS_low
ENSG00000115204	MPV17	6.48847e-08	1.28092e-06	0.066	0.048	0.361	0.003	0.01	0.005	0.152	chr2:-:27312993:27313154:27312993:27313109:27322447:27322522	A3SS	Adult_Experiment_1_RBPMS_low
ENSG00000119760	SUPT7L	1.37443e-05	0.000147464	0.374	0.256	0.405	0.168	0.176	0.219	0.157	chr2:-:27660983:27661601:27660983:27661388:27662178:27662281	A3SS	Adult_Experiment_1_RBPMS_low
ENSG00000111799	COL12A1	1.28683e-08	2.99141e-07	0.832	0.856	0.608	0.315	0.516	0.449	0.339	chr6:-:75084325:75086557:75084325:75085365:75087576:75087747	A3SS	Adult_Experiment_1_RBPMS_low
ENSG00000242086	LINC00969	0	0	0.918	0.806	0.886	0.164	0.281	0.413	0.584	chr3:+:195708428:195708841:195708746:195708841:195708177:195708268	A3SS	Adult_Experiment_1_RBPMS_low
ENSG00000008838	MED24	1.79745e-13	7.8452e-12	1.0	0.714	1.0	0.25	0.15	0.443	0.624	chr17:-:40033344:40033771:40033344:40033456:40034915:40034972	A3SS	Adult_Experiment_1_RBPMS_low
ENSG00000178104	PDE4DIP	1.09579e-13	4.9165e-12	0.895	0.745	0.824	1.0	0.969	1.0	-0.168	chr1:+:148929196:148931923:148931799:148931923:148889783:148889894	A3SS	Adult_Experiment_1_RBPMS_low
ENSG00000101182	PSMA7	2.59546e-11	9.0997e-10	0.144	0.005	0.307	0.003	0.002	0.002	0.15	chr20:-:62137363:62137465:62137363:62137426:62138170:62138290	A3SS	Adult_Experiment_1_RBPMS_low
ENSG00000198467	TPM2	0	0	0.24	0.114	0.299	0.013	0.016	0.015	0.203	chr9:-:35681991:35682904:35681991:35682163:35684245:35684315	A3SS	Adult_Experiment_1_RBPMS_low
ENSG00000154889	MPPE1	0.000187782	0.00141905	0.534	0.047	0.229	0.035	0.032	0.062	0.227	chr18:-:11885675:11885912:11885675:11885816:11886498:11886621	A3SS	Adult_Experiment_1_RBPMS_low
ENSG00000154889	MPPE1	0.0042233	0.0200124	0.81	0.552	0.257	0.158	0.228	0.25	0.328	chr18:-:11886712:11886781:11886712:11886778:11886916:11887025	A3SS	Adult_Experiment_1_RBPMS_low
ENSG00000055609	KMT2C	0.0023846	0.0121812	0.086	0.111	0.07	0.287	0.159	0.27	-0.15	chr7:-:152330600:152330742:152330600:152330739:152358586:152358675	A3SS	Adult_Experiment_1_RBPMS_low
ENSG00000049192	ADAMTS6	1.66365e-10	5.31043e-09	0.572	0.657	0.661	0.369	0.221	0.16	0.38	chr5:-:65452132:65452221:65452132:65452216:65452706:65452918	A3SS	Adult_Experiment_1_RBPMS_low
ENSG00000204681	GABBR1	1.23999e-07	2.23477e-06	0.918	0.849	0.909	0.476	0.766	0.611	0.274	chr6:-:29629086:29629247:29629086:29629107:29630457:29630643	A3SS	Adult_Experiment_1_RBPMS_low
ENSG00000204681	GABBR1	0	0	0.918	1.0	1.0	0.529	0.706	0.555	0.376	chr6:-:29629086:29629247:29629086:29629107:29631395:29631599	A3SS	Adult_Experiment_1_RBPMS_low
ENSG00000109814	UGDH	0	0	0.159	0.124	0.287	0.011	0.009	0.002	0.183	chr4:-:39521350:39521544:39521350:39521519:39527282:39527437	A3SS	Adult_Experiment_1_RBPMS_low
ENSG00000169592	INO80E	3.04693e-07	5.01259e-06	0.289	0.279	0.399	0.101	0.185	0.216	0.155	chr16:+:30001211:30001530:30001413:30001530:30000928:30001040	A3SS	Adult_Experiment_1_RBPMS_low
ENSG00000125347	IRF1	0	0	0.732	0.552	0.561	0.0	0.006	0.0	0.613	chr5:-:132487925:132488052:132487925:132488025:132489391:132489483	A3SS	Adult_Experiment_1_RBPMS_low
ENSG00000099814	CEP170B	0.000106934	0.00087623	0.735	0.549	0.573	0.801	0.881	0.778	-0.201	chr14:+:104889514:104889758:104889619:104889758:104886274:104887978	A3SS	Adult_Experiment_1_RBPMS_low
ENSG00000077254	USP33	1.11022e-16	7.19514e-15	0.858	0.914	0.972	0.575	0.642	0.63	0.299	chr1:-:77721830:77721925:77721830:77721901:77722023:77722196	A3SS	Adult_Experiment_1_RBPMS_low
ENSG00000197555	SIPA1L1	4.83073e-10	1.41525e-08	0.262	0.123	0.377	0.05	0.065	0.053	0.198	chr14:+:71704720:71705340:71705221:71705340:71702380:71702505	A3SS	Adult_Experiment_1_RBPMS_low
ENSG00000146067	FAM193B	0	0	0.476	0.515	0.23	0.865	0.958	0.839	-0.48	chr5:-:177536357:177536745:177536357:177536486:177537872:177538107	A3SS	Adult_Experiment_1_RBPMS_low
ENSG00000169231	THBS3	0	0	0.267	0.087	0.177	0.011	0.015	0.01	0.165	chr1:-:155198408:155198737:155198408:155198602:155199803:155199856	A3SS	Adult_Experiment_1_RBPMS_low
ENSG00000134986	NREP	0	0	0.341	0.336	0.137	0.003	0.002	0.003	0.269	chr5:-:111755769:111755926:111755769:111755830:111757135:111757179	A3SS	Adult_Experiment_1_RBPMS_low
ENSG00000007384	RHBDF1	0	0	0.343	0.127	0.46	0.021	0.038	0.016	0.285	chr16:-:59731:60098:59731:59826:60215:60279	A3SS	Adult_Experiment_1_RBPMS_low
ENSG00000026950	BTN3A1	1.11086e-05	0.000122926	1.0	0.946	0.889	0.838	0.625	0.875	0.166	chr6:+:26407670:26407952:26407826:26407952:26405908:26406256	A3SS	Adult_Experiment_1_RBPMS_low
ENSG00000112763	BTN2A1	4.47086e-08	9.13537e-07	0.308	0.151	0.3	0.107	0.086	0.109	0.152	chr6:+:26467718:26469637:26467947:26469637:26466061:26466088	A3SS	Adult_Experiment_1_RBPMS_low
ENSG00000122515	ZMIZ2	7.93137e-05	0.000675799	0.328	0.547	0.613	0.734	0.826	0.784	-0.285	chr7:+:44756974:44757149:44757042:44757149:44756424:44756539	A3SS	Adult_Experiment_1_RBPMS_low
ENSG00000124593	PRICKLE4	0.000310144	0.00215822	1.0	0.846	0.875	0.615	0.377	0.833	0.299	chr6:+:41783733:41784238:41784130:41784238:41783461:41783605	A3SS	Adult_Experiment_1_RBPMS_low
ENSG00000163110	PDLIM5	0	0	0.668	0.335	0.549	0.883	0.961	0.991	-0.428	chr4:+:94575615:94576034:94575942:94576034:94573350:94573393	A3SS	Adult_Experiment_1_RBPMS_low
ENSG00000111912	NCOA7	4.49137e-05	0.000412255	0.78	0.847	0.825	0.639	0.606	0.652	0.185	chr6:+:125888938:125889981:125888971:125889981:125885158:125885343	A3SS	Adult_Experiment_1_RBPMS_low
ENSG00000118495	PLAGL1	9.13892e-07	1.32061e-05	0.967	0.98	0.879	0.766	0.76	0.797	0.168	chr6:-:143964786:143966230:143964786:143964818:143968906:143968978	A3SS	Adult_Experiment_1_RBPMS_low
ENSG00000118495	PLAGL1	1.78714e-08	3.88688e-07	0.562	0.453	0.376	0.177	0.169	0.18	0.288	chr6:-:143966157:143966230:143966157:143966198:143968906:143968978	A3SS	Adult_Experiment_1_RBPMS_low
ENSG00000118495	PLAGL1	0	0	0.67	0.608	0.59	0.13	0.136	0.116	0.495	chr6:-:143966157:143966285:143966157:143966198:143968906:143968978	A3SS	Adult_Experiment_1_RBPMS_low
ENSG00000118495	PLAGL1	0	0	0.923	0.818	0.835	0.259	0.336	0.434	0.516	chr6:-:143966157:143966285:143966157:143966212:143968906:143968978	A3SS	Adult_Experiment_1_RBPMS_low
ENSG00000118495	PLAGL1	2.13163e-14	1.07689e-12	0.827	0.846	0.851	0.39	0.43	0.326	0.459	chr6:-:143966157:143966285:143966157:143966230:143968906:143968978	A3SS	Adult_Experiment_1_RBPMS_low
ENSG00000119688	ABCD4	1.20333e-06	1.67839e-05	0.347	0.307	0.106	0.024	0.058	0.023	0.218	chr14:-:74293153:74293310:74293153:74293248:74295147:74295198	A3SS	Adult_Experiment_1_RBPMS_low
ENSG00000112031	MTRF1L	8.39579e-08	1.6128e-06	0.328	0.471	0.275	0.702	0.617	0.715	-0.32	chr6:-:152995135:152995319:152995135:152995294:152998549:152998629	A3SS	Adult_Experiment_1_RBPMS_low
ENSG00000175048	ZDHHC14	0.000231629	0.00170038	0.331	0.256	0.082	0.548	0.398	0.458	-0.245	chr6:+:157672723:157673529:157672768:157673529:157653524:157653627	A3SS	Adult_Experiment_1_RBPMS_low
ENSG00000112531	QKI	1.06818e-07	1.99227e-06	0.472	0.586	0.613	0.256	0.264	0.277	0.291	chr6:+:163564666:163570145:163565945:163570145:163563419:163563719	A3SS	Adult_Experiment_1_RBPMS_low
ENSG00000136235	GPNMB	0	0	0.32	0.333	0.266	0.134	0.125	0.088	0.191	chr7:+:23266480:23266615:23266516:23266615:23260455:23260773	A3SS	Adult_Experiment_1_RBPMS_low
ENSG00000160917	CPSF4	0.000268559	0.00190185	0.45	0.641	0.635	0.38	0.247	0.349	0.25	chr7:+:99453965:99454136:99454040:99454136:99452367:99452440	A3SS	Adult_Experiment_1_RBPMS_low
ENSG00000166997	CNPY4	4.21885e-15	2.39541e-13	0.245	0.07	0.45	0.009	0.006	0.007	0.248	chr7:+:100124431:100124631:100124513:100124631:100122783:100122906	A3SS	Adult_Experiment_1_RBPMS_low
ENSG00000168970	JMJD7-PLA2G4B	1.58482e-05	0.000167515	0.984	0.641	1.0	0.631	0.763	0.634	0.199	chr15:+:41837067:41840230:41840157:41840230:41836474:41836551	A3SS	Adult_Experiment_1_RBPMS_low
ENSG00000119402	FBXW2	0	0	0.922	0.932	0.826	0.462	0.509	0.381	0.443	chr9:-:120787768:120788278:120787768:120788186:120793148:120793257	A3SS	Adult_Experiment_1_RBPMS_low
ENSG00000157800	SLC37A3	1.81189e-06	2.43202e-05	0.414	0.164	0.323	0.075	0.118	0.092	0.205	chr7:-:140351272:140351969:140351272:140351451:140352061:140352146	A3SS	Adult_Experiment_1_RBPMS_low
ENSG00000184867	ARMCX2	1.25204e-06	1.73877e-05	0.566	0.344	0.518	0.27	0.199	0.187	0.257	chrX:-:101658460:101658569:101658460:101658525:101659075:101659136	A3SS	Adult_Experiment_1_RBPMS_low
ENSG00000184863	RBM33	0.000473946	0.00310924	0.557	0.456	0.601	0.296	0.379	0.4	0.18	chr7:+:155711172:155711455:155711202:155711455:155706859:155707068	A3SS	Adult_Experiment_1_RBPMS_low
ENSG00000126883	NUP214	9.65894e-15	5.16431e-13	0.811	0.818	0.745	0.978	0.98	1.0	-0.195	chr9:+:131144279:131144754:131144567:131144754:131140548:131140710	A3SS	Adult_Experiment_1_RBPMS_low
ENSG00000214087	ARL16	1.12327e-09	3.07988e-08	0.475	0.412	0.344	0.096	0.165	0.175	0.265	chr17:-:81682033:81682675:81682033:81682149:81683012:81683126	A3SS	Adult_Experiment_1_RBPMS_low
ENSG00000125676	THOC2	0	0	0.606	0.423	0.607	0.105	0.091	0.105	0.445	chrX:-:123619400:123619517:123619400:123619436:123620906:123620965	A3SS	Adult_Experiment_1_RBPMS_low
ENSG00000110906	KCTD10	1.61925e-06	2.20108e-05	1.0	1.0	1.0	0.849	0.825	0.833	0.164	chr12:-:109457991:109458184:109457991:109458048:109460635:109460805	A3SS	Adult_Experiment_1_RBPMS_low
ENSG00000110906	KCTD10	0	0	0.352	0.178	0.305	0.031	0.023	0.006	0.258	chr12:-:109457991:109458184:109457991:109458081:109460635:109460805	A3SS	Adult_Experiment_1_RBPMS_low
ENSG00000156504	FAM122B	7.89111e-09	1.91778e-07	0.824	0.778	0.694	0.967	0.98	0.95	-0.2	chrX:-:134769566:134772283:134769566:134771354:134781820:134781917	A3SS	Adult_Experiment_1_RBPMS_low
ENSG00000175061	LRRC75A-AS1	0.000133087	0.00105548	0.966	0.956	0.832	0.738	0.825	0.722	0.156	chr17:+:16439580:16439703:16439659:16439703:16439326:16439414	A3SS	Adult_Experiment_1_RBPMS_low
ENSG00000241852	C8orf58	1.89524e-06	2.5333e-05	0.92	0.844	0.663	0.536	0.524	0.507	0.287	chr8:+:22602536:22602643:22602560:22602643:22602199:22602312	A3SS	Adult_Experiment_1_RBPMS_low
ENSG00000089053	ANAPC5	0	0	0.298	0.404	0.324	0.722	0.765	0.73	-0.397	chr12:-:121328315:121328497:121328315:121328458:121330582:121330672	A3SS	Adult_Experiment_1_RBPMS_low
ENSG00000104325	DECR1	1.52076e-10	4.8786e-09	0.106	0.134	0.296	0.037	0.028	0.02	0.15	chr8:+:90018815:90018966:90018908:90018966:90017123:90017326	A3SS	Adult_Experiment_1_RBPMS_low
ENSG00000129292	PHF20L1	6.01944e-08	1.20314e-06	0.183	0.02	0.353	0.0	0.02	0.007	0.176	chr8:+:132804580:132804740:132804614:132804740:132803818:132804032	A3SS	Adult_Experiment_1_RBPMS_low
ENSG00000196498	NCOR2	2.77337e-09	7.17499e-08	0.966	0.856	1.0	0.729	0.807	0.705	0.194	chr12:-:124356641:124356806:124356641:124356782:124362125:124362297	A3SS	Adult_Experiment_1_RBPMS_low
ENSG00000110619	CARS	0	0	0.564	0.293	0.496	0.037	0.045	0.044	0.409	chr11:-:3001969:3002174:3001969:3002053:3002540:3002600	A3SS	Adult_Experiment_1_RBPMS_low
ENSG00000213930	GALT	0.000326336	0.00225865	0.889	0.512	1.0	0.511	0.42	0.444	0.342	chr9:+:34647540:34648171:34648114:34648171:34647088:34647258	A3SS	Adult_Experiment_1_RBPMS_low
ENSG00000187742	SECISBP2	6.09571e-05	0.000536489	1.0	0.893	0.937	0.864	0.562	0.813	0.197	chr9:+:89325426:89325676:89325547:89325676:89319651:89319797	A3SS	Adult_Experiment_1_RBPMS_low
ENSG00000106823	ECM2	8.94085e-05	0.000747907	0.391	0.408	0.499	0.305	0.286	0.208	0.166	chr9:-:92514630:92515203:92514630:92515137:92517686:92517875	A3SS	Adult_Experiment_1_RBPMS_low
ENSG00000160226	C21orf2	1.14542e-06	1.42369e-05	0.279	0.073	0.263	0.058	0.041	0.035	0.16	chr21:-:44334060:44335804:44335757:44335804:44333032:44333262	A5SS	Adult_Experiment_1_RBPMS_low
ENSG00000099956	SMARCB1	2.46324e-05	0.000211463	0.482	0.446	0.334	0.659	0.575	0.65	-0.207	chr22:+:23791755:23791894:23791755:23791867:23793558:23793688	A5SS	Adult_Experiment_1_RBPMS_low
[truncated: 5,117 more rows]

## Sheet: Adult_RBPMS_core_events_F4assoc
Event_ID	gene	PSI_RBPMS_low_rep1	PSI_RBPMS_low_rep2	PSI_RBPMS_low_rep3	Avg_PSI_RBPMS_low	PSI_RBPMS_high_rep1	PSI_RBPMS_high_rep2	PSI_RBPMS_high_rep3	Avg_PSI_RBPMS_high	PSI_Adult_aorta_rep1	PSI_Adult_aorta_rep2	PSI_Adult_aorta_rep3	Avg_PSI_Adult_aorta	cluster
[truncated: 234 more rows]

[truncated: 1 more sheets: Experiment_2_Adult_data]
