# Supplementary material for: RNA binding protein with multiple splicing (RBPMS) promotes contractile phenotype splicing in human embryonic stem cell–derived vascular smooth muscle cells
Source: Cardiovasc Res. 2024 Sep 9;120(16):2104–16. doi: 10.1093/cvr/cvae198 (PMC11646123; doi:10.1093/cvr/cvae198)
Supplement: cvae198_Supplementary_Data [file cvae198_supplementary_data.zip › Supplemental_2_V2.xlsx]

## Sheet: 6mer_enrich_Downstream_intron
6-mer NAME	DATASETNAME_TEST_SET	NUMBER_SEQS_TEST_SET	NUMBER_HITS_ALL_TEST_SET	NUMBER_HITS_START_TEST_SET	NUMBER_HITS_INTERNAL_TEST_SET	NUMBER_HITS_END_TEST_SET	NUMBER_SEQS_WITHHITS_ALL_TEST_SET	NUMBER_SEQS_WITHHITS_START_TEST_SET	NUMBER_SEQS_WITHHITS_INTERNAL_TEST_SET	NUMBER_SEQS_WITHHITS_END_TEST_SET	DATASETNAME_BACKGROUND_SET	NUMBER_SEQS_BACKGROUND_SET	NUMBER_HITS_ALL_BACKGROUND_SET	NUMBER_HITS_START_BACKGROUND_SET	NUMBER_HITS_INTERNAL_BACKGROUND_SET	NUMBER_HITS_END_BACKGROUND_SET	NUMBER_SEQS_WITHHITS_ALL_BACKGROUND_SET	NUMBER_SEQS_WITHHITS_START_BACKGROUND_SET	NUMBER_SEQS_WITHHITS_INTERNAL_BACKGROUND_SET	NUMBER_SEQS_WITHHITS_END_BACKGROUND_SET	ENRICHMENT_ALL_TEST_SET_VS_BACKGROUND_SET	ENRICHMENT_FIRST_TEST_SET_VS_BACKGROUND_SET	ENRICHMENT_INTERNAL_TEST_SET_VS_BACKGROUND_SET	ENRICHMENT_END_TEST_SET_VS_BACKGROUND_SET	NUMBER_ITERATIONS_PERMUTATIONTEST	PVALUE_ALL	PVALUE_FIRST	PVALUE_INTERNAL	PVALUE_END	SIGNIFICANT_RESULT_ALL	SIGNIFICANT_RESULT_FIRST	SIGNIFICANT_RESULT_INTERNAL	SIGNIFICANT_RESULT_END
AAAAAA	up_DIFF	1012	282	58	99	125	101	28	42	41	nDIFF	2000	805	187	263	355	263	79	97	123	0.692313	0.612965	0.743925	0.695875	1000	0.028971	0.17982	0.283716	0.180819	up_DIFF<nDIFF *
AAAAAC	up_DIFF	1012	90	33	23	34	77	29	22	33	nDIFF	2000	201	69	67	65	180	66	65	58	0.884904	0.94518	0.678426	1.03375	1000	0.384615	0.811189	0.115884	0.924076
AAAAAG	up_DIFF	1012	113	28	42	43	99	28	39	39	nDIFF	2000	268	68	92	108	253	67	89	107	0.833284	0.813764	0.902217	0.786854	1000	0.104895	0.398601	0.552448	0.192807
AAAAAT	up_DIFF	1012	192	52	64	76	162	46	56	74	nDIFF	2000	543	158	173	212	417	145	152	178	0.698797	0.650423	0.731111	0.708479	1000	0.000999001	0.00799201	0.04995	0.01998	up_DIFF<nDIFF ***	up_DIFF<nDIFF **	up_DIFF<nDIFF *	up_DIFF<nDIFF *
AAAACA	up_DIFF	1012	133	35	43	55	115	34	41	52	nDIFF	2000	256	75	100	81	222	70	94	71	1.02674	0.922266	0.849802	1.34192	1000	0.835165	0.766234	0.372627	0.152847
AAAACC	up_DIFF	1012	61	19	16	26	60	19	16	26	nDIFF	2000	141	45	47	49	134	45	46	48	0.854988	0.834431	0.672778	1.04864	1000	0.336663	0.494505	0.180819	0.898102
AAAACG	up_DIFF	1012	16	3	5	8	16	3	5	8	nDIFF	2000	27	9	9	9	25	9	9	9	1.17113	0.658762	1.09794	1.7567	1000	0.6004	0.575425	1	0.276723
AAAACT	up_DIFF	1012	101	38	23	40	91	34	23	40	nDIFF	2000	243	72	84	87	221	70	80	83	0.821419	1.04304	0.541126	0.908637	1000	0.116883	0.865135	0.011988	0.641359			up_DIFF<nDIFF *
AAAAGA	up_DIFF	1012	105	35	34	36	97	35	32	34	nDIFF	2000	261	73	91	97	236	72	86	92	0.795057	0.947534	0.738392	0.733466	1000	0.0599401	0.848152	0.151848	0.122877
AAAAGC	up_DIFF	1012	80	25	30	25	74	24	28	24	nDIFF	2000	132	42	45	45	129	42	45	45	1.19775	1.17636	1.31752	1.09794	1000	0.232767	0.605395	0.271728	0.784216
AAAAGG	up_DIFF	1012	82	24	30	28	79	24	30	27	nDIFF	2000	169	46	71	52	165	46	69	52	0.958907	1.03111	0.83505	1.06415	1000	0.789211	1	0.412587	0.801199
AAAAGT	up_DIFF	1012	109	34	31	44	100	33	30	44	nDIFF	2000	236	68	88	80	218	65	85	80	0.912776	0.988142	0.696191	1.08696	1000	0.484515	0.99001	0.100899	0.71029
AAAATA	up_DIFF	1012	180	48	63	69	150	46	58	66	nDIFF	2000	505	159	173	173	411	151	162	160	0.704418	0.596614	0.719687	0.788229	1000	0.000999001	0.001998	0.033966	0.131868	up_DIFF<nDIFF ***	up_DIFF<nDIFF **	up_DIFF<nDIFF *
AAAATC	up_DIFF	1012	82	30	18	34	80	30	17	34	nDIFF	2000	157	52	49	56	150	52	49	56	1.0322	1.14016	0.725982	1.19989	1000	0.823177	0.654346	0.255744	0.402597
AAAATG	up_DIFF	1012	137	45	43	49	124	45	41	48	nDIFF	2000	321	111	102	108	290	107	97	107	0.843461	0.801196	0.83314	0.896648	1000	0.121878	0.237762	0.370629	0.523477
AAAATT	up_DIFF	1012	173	47	66	60	145	42	63	53	nDIFF	2000	455	146	154	155	379	134	146	149	0.751422	0.636201	0.846979	0.765013	1000	0.004995	0.011988	0.291708	0.105894	up_DIFF<nDIFF **	up_DIFF<nDIFF *
AAACAA	up_DIFF	1012	87	29	29	29	81	29	28	28	nDIFF	2000	205	59	70	76	175	56	69	61	0.838716	0.971394	0.818746	0.754109	1000	0.215784	0.902098	0.371628	0.313686
AAACAC	up_DIFF	1012	75	24	29	22	70	24	27	21	nDIFF	2000	114	37	34	43	110	37	34	43	1.30019	1.28191	1.68565	1.01112	1000	0.0769231	0.298701	0.0539461	0.893107
AAACAG	up_DIFF	1012	93	30	31	32	91	30	31	31	nDIFF	2000	182	49	68	65	176	48	67	65	1.00986	1.20997	0.900953	0.97294	1000	0.959041	0.480519	0.661339	0.911089
AAACAT	up_DIFF	1012	88	24	21	43	82	24	21	40	nDIFF	2000	171	63	64	44	155	61	62	43	1.01704	0.75287	0.648468	1.93137	1000	0.941059	0.260739	0.0869131	0.00699301				up_DIFF>nDIFF **
AAACCA	up_DIFF	1012	79	27	25	27	78	26	25	27	nDIFF	2000	133	37	49	47	129	37	49	46	1.17388	1.44215	1.00831	1.13531	1000	0.278721	0.18981	1	0.603397
AAACCC	up_DIFF	1012	51	17	10	24	50	17	10	24	nDIFF	2000	133	38	34	61	122	37	34	60	0.757823	0.884127	0.58126	0.777555	1000	0.111888	0.765235	0.154845	0.305694
AAACCG	up_DIFF	1012	8	4	0	4	8	4	0	4	nDIFF	2000	17	8	5	4	17	8	5	4	0.930016	0.988142	0	1.97628	1000	1	1	0.177822	0.465534
AAACCT	up_DIFF	1012	74	27	23	24	72	27	23	24	nDIFF	2000	129	44	45	40	125	44	45	40	1.13368	1.21272	1.0101	1.18577	1000	0.434565	0.423576	1	0.617383
AAACGA	up_DIFF	1012	7	4	3	0	7	4	3	0	nDIFF	2000	25	7	9	9	25	7	9	9	0.55336	1.12931	0.658762	0	1000	0.230769	1	0.564436	0.041958				up_DIFF<nDIFF *
AAACGC	up_DIFF	1012	8	2	1	5	8	2	1	5	nDIFF	2000	22	10	8	4	22	10	8	4	0.718649	0.395257	0.247036	2.47036	1000	0.448551	0.250749	0.207792	0.292707
AAACGG	up_DIFF	1012	22	7	6	9	21	6	6	9	nDIFF	2000	21	6	7	8	21	6	7	8	2.07039	2.30567	1.69396	2.22332	1000	0.01998	0.166833	0.38961	0.134865	up_DIFF>nDIFF *
AAACGT	up_DIFF	1012	15	3	8	4	15	3	8	4	nDIFF	2000	19	9	5	5	18	9	5	5	1.56022	0.658762	3.16206	1.58103	1000	0.222777	0.556444	0.034965	0.743257			up_DIFF>nDIFF *
AAACTA	up_DIFF	1012	61	25	17	19	60	25	17	19	nDIFF	2000	129	38	47	44	124	38	45	44	0.934522	1.30019	0.714826	0.853396	1000	0.72028	0.321678	0.26973	0.594406
AAACTC	up_DIFF	1012	63	27	17	19	58	27	16	19	nDIFF	2000	139	43	45	51	135	42	44	51	0.895726	1.24092	0.746596	0.736263	1000	0.5005	0.436563	0.332667	0.230769
AAACTG	up_DIFF	1012	81	35	21	25	80	34	21	25	nDIFF	2000	172	57	58	57	163	56	56	55	0.930692	1.21351	0.715551	0.866791	1000	0.586414	0.357642	0.214785	0.556444
AAACTT	up_DIFF	1012	84	25	34	25	77	24	33	25	nDIFF	2000	196	67	67	62	183	65	64	62	0.846979	0.73742	1.00289	0.796889	1000	0.206793	0.185814	0.999001	0.337662
AAAGAA	up_DIFF	1012	149	47	37	65	125	45	34	52	nDIFF	2000	296	88	94	114	263	85	91	108	0.994819	1.05552	0.777899	1.12683	1000	0.97003	0.693307	0.184815	0.574426
AAAGAC	up_DIFF	1012	34	11	8	15	34	11	8	15	nDIFF	2000	113	34	36	43	112	34	36	43	0.594634	0.639386	0.439174	0.689402	1000	0.00699301	0.206793	0.035964	0.290709	up_DIFF<nDIFF **		up_DIFF<nDIFF *
AAAGAG	up_DIFF	1012	91	29	32	30	85	29	31	30	nDIFF	2000	189	58	66	65	178	57	64	62	0.951544	0.988142	0.958199	0.912131	1000	0.691309	0.991009	0.84016	0.756244
AAAGAT	up_DIFF	1012	59	17	22	20	57	17	22	20	nDIFF	2000	180	64	64	52	167	62	63	51	0.647782	0.524951	0.679348	0.760109	1000	0.00599401	0.024975	0.13986	0.337662	up_DIFF<nDIFF **	up_DIFF<nDIFF *
AAAGCA	up_DIFF	1012	97	36	33	28	89	33	31	28	nDIFF	2000	205	61	77	67	199	61	74	66	0.93512	1.16633	0.846979	0.82591	1000	0.633367	0.523477	0.460539	0.450549
AAAGCC	up_DIFF	1012	48	20	9	19	46	20	9	17	nDIFF	2000	97	30	41	26	95	30	41	26	0.977955	1.31752	0.433819	1.44421	1000	0.932068	0.404595	0.016983	0.291708			up_DIFF<nDIFF *
AAAGCG	up_DIFF	1012	6	2	2	2	6	2	2	2	nDIFF	2000	15	6	5	4	15	6	5	4	0.790514	0.658762	0.790514	0.988142	1000	0.646354	0.711289	1	1
AAAGCT	up_DIFF	1012	65	15	28	22	61	15	27	21	nDIFF	2000	149	45	55	49	145	44	54	48	0.862138	0.658762	1.00611	0.887311	1000	0.332667	0.166833	0.993007	0.695305
AAAGGA	up_DIFF	1012	91	24	25	42	86	24	25	40	nDIFF	2000	208	61	75	72	196	60	75	68	0.864625	0.777555	0.658762	1.15283	1000	0.256743	0.298701	0.0789211	0.523477
AAAGGC	up_DIFF	1012	55	18	19	18	52	18	19	18	nDIFF	2000	104	28	47	29	100	27	46	28	1.04515	1.27047	0.798924	1.22666	1000	0.798202	0.427572	0.446553	0.502498
AAAGGG	up_DIFF	1012	74	19	29	26	71	18	28	26	nDIFF	2000	151	58	51	42	145	57	49	41	0.96851	0.647404	1.12377	1.22341	1000	0.833167	0.105894	0.638362	0.457542
AAAGGT	up_DIFF	1012	46	12	20	14	45	12	20	14	nDIFF	2000	134	44	47	43	129	42	46	43	0.678426	0.538987	0.840972	0.643441	1000	0.031968	0.0819181	0.518482	0.161838	up_DIFF<nDIFF *
AAAGTA	up_DIFF	1012	92	26	27	39	86	26	27	38	nDIFF	2000	197	58	77	62	181	55	73	61	0.922935	0.885921	0.692983	1.24315	1000	0.551449	0.663337	0.136863	0.288711
AAAGTC	up_DIFF	1012	65	17	22	26	62	17	22	25	nDIFF	2000	96	33	33	30	93	32	32	30	1.33811	1.01809	1.31752	1.71278	1000	0.0849151	0.979021	0.326673	0.043956				up_DIFF>nDIFF *
AAAGTG	up_DIFF	1012	100	19	53	28	95	17	53	27	nDIFF	2000	202	60	83	59	193	60	82	57	0.978359	0.625823	1.26196	0.937898	1000	0.894106	0.0689311	0.198801	0.812188
AAAGTT	up_DIFF	1012	89	33	32	24	80	30	30	24	nDIFF	2000	209	76	69	64	189	73	68	63	0.841576	0.858124	0.916538	0.741107	1000	0.184815	0.478521	0.759241	0.205794
AAATAA	up_DIFF	1012	137	39	48	50	121	36	46	50	nDIFF	2000	364	103	141	120	308	101	127	106	0.743821	0.748302	0.672778	0.823452	1000	0.002997	0.143856	0.023976	0.270729	up_DIFF<nDIFF **		up_DIFF<nDIFF *
AAATAC	up_DIFF	1012	88	32	24	32	83	32	24	31	nDIFF	2000	215	73	65	77	199	69	64	74	0.808898	0.866317	0.729705	0.821313	1000	0.100899	0.527473	0.217782	0.36963
AAATAG	up_DIFF	1012	87	24	35	28	78	24	34	27	nDIFF	2000	209	68	81	60	188	65	76	60	0.822664	0.697512	0.85395	0.922266	1000	0.162837	0.130869	0.488511	0.743257
AAATAT	up_DIFF	1012	156	46	46	64	137	43	44	61	nDIFF	2000	353	136	110	107	286	120	101	101	0.873372	0.668449	0.826446	1.18208	1000	0.232767	0.038961	0.32967	0.297702		up_DIFF<nDIFF *
AAATCA	up_DIFF	1012	103	26	36	41	96	26	32	40	nDIFF	2000	176	65	60	51	169	63	59	51	1.15658	0.790514	1.18577	1.58878	1000	0.250749	0.310689	0.464535	0.022977				up_DIFF>nDIFF *
AAATCC	up_DIFF	1012	42	11	13	18	41	11	13	18	nDIFF	2000	116	35	31	50	110	35	31	50	0.715551	0.621118	0.828765	0.711462	1000	0.0809191	0.211788	0.653347	0.231768
AAATCG	up_DIFF	1012	14	5	7	2	14	5	7	2	nDIFF	2000	17	7	4	6	17	7	4	6	1.62753	1.41163	3.4585	0.658762	1000	0.212787	0.761239	0.0519481	0.705295
AAATCT	up_DIFF	1012	99	30	26	43	91	30	26	43	nDIFF	2000	172	56	63	53	165	55	61	53	1.13751	1.05872	0.81561	1.6034	1000	0.321678	0.816184	0.414585	0.014985				up_DIFF>nDIFF *
AAATGA	up_DIFF	1012	123	38	40	45	114	38	38	45	nDIFF	2000	256	87	94	75	236	85	89	74	0.949543	0.863205	0.840972	1.18577	1000	0.651349	0.505495	0.392607	0.368631
AAATGC	up_DIFF	1012	88	32	27	29	86	32	27	29	nDIFF	2000	161	50	54	57	155	50	53	57	1.08021	1.26482	0.988142	1.00548	1000	0.601399	0.346653	0.994006	1
AAATGG	up_DIFF	1012	96	31	31	34	91	31	31	34	nDIFF	2000	198	66	81	51	191	65	80	50	0.958199	0.928255	0.756356	1.31752	1000	0.754246	0.746254	0.184815	0.251748
AAATGT	up_DIFF	1012	116	40	41	35	103	40	40	32	nDIFF	2000	268	104	87	77	228	96	82	75	0.855407	0.760109	0.931353	0.898311	1000	0.192807	0.153846	0.702298	0.63037
AAATTA	up_DIFF	1012	152	45	59	48	141	43	58	48	nDIFF	2000	366	106	125	135	330	106	120	129	0.820752	0.838989	0.932806	0.702679	1000	0.035964	0.346653	0.694306	0.041958	up_DIFF<nDIFF *			up_DIFF<nDIFF *
AAATTC	up_DIFF	1012	81	28	21	32	77	28	21	31	nDIFF	2000	185	60	61	64	171	57	58	63	0.865292	0.922266	0.68036	0.988142	1000	0.325674	0.71029	0.131868	0.997003
AAATTG	up_DIFF	1012	113	28	50	35	108	28	49	33	nDIFF	2000	203	69	68	66	185	67	64	63	1.1001	0.801971	1.45315	1.04803	1000	0.447552	0.327672	0.0709291	0.813187
AAATTT	up_DIFF	1012	156	45	53	58	134	42	52	51	nDIFF	2000	428	160	142	126	348	146	127	120	0.720328	0.55583	0.737627	0.909718	1000	0.001998	0.000999001	0.046953	0.593407	up_DIFF<nDIFF **	up_DIFF<nDIFF ***	up_DIFF<nDIFF *
AACAAA	up_DIFF	1012	101	24	36	41	89	24	34	36	nDIFF	2000	193	58	48	87	165	57	45	73	1.03422	0.817773	1.48221	0.931353	1000	0.806194	0.425574	0.128871	0.756244
AACAAC	up_DIFF	1012	19	12	5	2	19	12	5	2	nDIFF	2000	79	24	26	29	76	23	26	29	0.475309	0.988142	0.380055	0.136295	1000	0.004995	0.872128	0.048951	0.001998	up_DIFF<nDIFF **		up_DIFF<nDIFF *	up_DIFF<nDIFF **
AACAAG	up_DIFF	1012	50	21	7	22	48	21	7	21	nDIFF	2000	102	33	42	27	99	33	42	27	0.968767	1.25764	0.329381	1.61031	1000	0.867133	0.482517	0.00899101	0.0669331			up_DIFF<nDIFF **
AACAAT	up_DIFF	1012	49	19	14	16	45	19	14	16	nDIFF	2000	123	38	41	44	116	37	41	44	0.7873	0.988142	0.674829	0.718649	1000	0.171828	0.988012	0.237762	0.262737
AACACA	up_DIFF	1012	73	20	31	22	71	20	30	22	nDIFF	2000	153	49	53	51	144	49	51	50	0.942933	0.806647	1.15594	0.852515	1000	0.761239	0.421578	0.562438	0.549451
AACACC	up_DIFF	1012	57	18	25	14	50	18	23	14	nDIFF	2000	63	19	22	22	62	19	21	22	1.78807	1.87227	2.24578	1.25764	1000	0.001998	0.0579421	0.010989	0.604396	up_DIFF>nDIFF **		up_DIFF>nDIFF *
AACACG	up_DIFF	1012	16	2	8	6	16	2	8	6	nDIFF	2000	27	5	11	11	27	5	11	11	1.17113	0.790514	1.4373	1.07797	1000	0.647353	1	0.504496	1
AACACT	up_DIFF	1012	82	36	22	24	81	36	22	24	nDIFF	2000	103	26	44	33	102	26	43	33	1.57335	2.73639	0.988142	1.4373	1000	0.001998	0.000999001	0.99001	0.188811	up_DIFF>nDIFF **	up_DIFF>nDIFF ***
AACAGA	up_DIFF	1012	100	23	38	39	96	23	38	38	nDIFF	2000	142	35	55	52	138	35	54	52	1.39175	1.2987	1.36543	1.48221	1000	0.012987	0.317682	0.14985	0.0659341	up_DIFF>nDIFF *
AACAGC	up_DIFF	1012	60	23	13	24	58	23	13	24	nDIFF	2000	99	28	31	40	96	27	31	40	1.19775	1.62338	0.828765	1.18577	1000	0.275724	0.113886	0.637363	0.594406
AACAGG	up_DIFF	1012	45	21	16	8	45	21	16	8	nDIFF	2000	128	46	49	33	121	46	48	33	0.694788	0.902217	0.645317	0.479099	1000	0.035964	0.69031	0.151848	0.047952	up_DIFF<nDIFF *			up_DIFF<nDIFF *
AACAGT	up_DIFF	1012	64	22	18	24	62	22	17	24	nDIFF	2000	130	29	60	41	120	28	59	40	0.97294	1.49925	0.592885	1.15685	1000	0.869131	0.196803	0.0629371	0.605395
AACATA	up_DIFF	1012	81	17	21	43	76	16	21	39	nDIFF	2000	121	31	45	45	115	31	45	44	1.32297	1.08377	0.922266	1.88845	1000	0.0679321	0.79021	0.792208	0.004995				up_DIFF>nDIFF **
AACATC	up_DIFF	1012	36	13	12	11	35	13	12	11	nDIFF	2000	98	32	32	34	94	31	32	34	0.725982	0.802866	0.741107	0.639386	1000	0.100899	0.527473	0.441558	0.204795
AACATG	up_DIFF	1012	61	20	25	16	55	20	24	16	nDIFF	2000	146	34	47	65	140	34	47	65	0.825708	1.16252	1.05122	0.48647	1000	0.228771	0.665335	0.904096	0.00699301				up_DIFF<nDIFF **
AACATT	up_DIFF	1012	80	23	30	27	76	23	30	25	nDIFF	2000	225	70	97	58	203	69	91	58	0.702679	0.649351	0.611222	0.919995	1000	0.00899101	0.0829171	0.020979	0.727273	up_DIFF<nDIFF **		up_DIFF<nDIFF *
AACCAA	up_DIFF	1012	40	11	11	18	39	11	11	17	nDIFF	2000	96	30	35	31	93	30	33	31	0.823452	0.724638	0.621118	1.14752	1000	0.318681	0.425574	0.200799	0.656344
AACCAC	up_DIFF	1012	48	16	15	17	46	16	15	17	nDIFF	2000	82	21	35	26	82	21	35	26	1.15685	1.50574	0.846979	1.29219	1000	0.441558	0.20979	0.639361	0.447552
AACCAG	up_DIFF	1012	61	15	18	28	60	15	17	28	nDIFF	2000	105	33	33	39	100	31	32	38	1.14813	0.898311	1.07797	1.41887	1000	0.397602	0.738262	0.899101	0.17982
AACCAT	up_DIFF	1012	67	29	14	24	65	29	14	23	nDIFF	2000	98	25	41	32	96	25	41	31	1.35113	2.29249	0.674829	1.48221	1000	0.0539461	0.00799201	0.221778	0.162837		up_DIFF>nDIFF **
AACCCA	up_DIFF	1012	55	19	15	21	54	19	15	20	nDIFF	2000	111	41	27	43	106	40	27	43	0.97924	0.915839	1.09794	0.965162	1000	0.964036	0.77023	0.85015	0.916084
AACCCC	up_DIFF	1012	53	20	16	17	52	19	16	17	nDIFF	2000	134	39	39	56	122	37	38	53	0.781665	1.01348	0.810783	0.599944	1000	0.184815	0.995005	0.557443	0.0779221
AACCCG	up_DIFF	1012	9	3	3	3	9	3	3	3	nDIFF	2000	22	8	7	7	22	8	7	7	0.80848	0.741107	0.846979	0.846979	1000	0.679321	0.748252	1	1
AACCCT	up_DIFF	1012	64	21	25	18	63	21	25	18	nDIFF	2000	108	35	36	37	100	34	34	35	1.17113	1.18577	1.37242	0.961436	1000	0.330669	0.578422	0.226773	0.979021
AACCGA	up_DIFF	1012	7	2	1	4	7	2	1	4	nDIFF	2000	7	3	2	2	7	3	2	2	1.97628	1.31752	0.988142	3.95257	1000	0.251748	1	1	0.184815
AACCGC	up_DIFF	1012	13	6	3	4	13	6	3	4	nDIFF	2000	17	4	6	7	17	4	6	7	1.51128	2.96443	0.988142	1.12931	1000	0.335664	0.0939061	1	1
AACCGG	up_DIFF	1012	7	3	1	3	7	3	1	3	nDIFF	2000	15	4	4	7	15	4	4	7	0.922266	1.48221	0.494071	0.846979	1000	1	0.714286	0.653347	1
AACCGT	up_DIFF	1012	10	1	5	4	10	1	5	4	nDIFF	2000	19	7	5	7	19	7	5	7	1.04015	0.282326	1.97628	1.12931	1000	1	0.276723	0.313686	1
AACCTA	up_DIFF	1012	26	12	8	6	25	12	8	6	nDIFF	2000	72	17	28	27	72	17	28	27	0.713658	1.39502	0.564653	0.439174	1000	0.172827	0.453546	0.184815	0.0699301
AACCTC	up_DIFF	1012	80	27	25	28	77	27	25	27	nDIFF	2000	157	30	67	60	150	29	65	58	1.00702	1.77866	0.73742	0.922266	1000	1	0.032967	0.214785	0.746254		up_DIFF>nDIFF *
AACCTG	up_DIFF	1012	78	28	35	15	75	28	34	15	nDIFF	2000	124	39	41	44	118	39	39	43	1.24315	1.41887	1.68707	0.673733	1000	0.158841	0.191808	0.033966	0.223776			up_DIFF>nDIFF *
AACCTT	up_DIFF	1012	61	22	16	23	58	21	16	22	nDIFF	2000	105	49	29	27	101	49	29	27	1.14813	0.887311	1.09036	1.6835	1000	0.405594	0.686314	0.896104	0.0709291
AACGAA	up_DIFF	1012	6	2	2	2	6	2	2	2	nDIFF	2000	19	6	8	5	19	6	8	5	0.62409	0.658762	0.494071	0.790514	1000	0.358641	0.74026	0.518482	1
AACGAC	up_DIFF	1012	10	6	3	1	10	6	3	1	nDIFF	2000	10	1	1	8	10	1	1	8	1.97628	11.8577	5.92885	0.247036	1000	0.168831	0.00699301	0.123876	0.187812		up_DIFF>nDIFF **
AACGAG	up_DIFF	1012	4	0	2	2	4	0	2	2	nDIFF	2000	20	4	7	9	20	4	7	9	0.395257	0	0.564653	0.439174	1000	0.0819181	0.2997	0.47952	0.366633
AACGAT	up_DIFF	1012	5	1	2	2	5	1	2	2	nDIFF	2000	22	8	3	11	22	8	3	11	0.449156	0.247036	1.31752	0.359324	1000	0.0949051	0.190809	1	0.210789
AACGCA	up_DIFF	1012	11	2	4	5	11	2	4	5	nDIFF	2000	17	6	6	5	17	6	6	5	1.27877	0.658762	1.31752	1.97628	1000	0.557443	0.718282	0.768232	0.33966
AACGCC	up_DIFF	1012	6	3	0	3	6	3	0	3	nDIFF	2000	25	9	4	12	25	9	4	12	0.474308	0.658762	0	0.494071	1000	0.0959041	0.555445	0.294705	0.301698
AACGCG	up_DIFF	1012	0	0	0	0	0	0	0	0	nDIFF	2000	6	2	2	2	6	2	2	2	0	0	0	0	1000	0.117882	0.556444	0.571429	0.576424
AACGCT	up_DIFF	1012	15	6	3	6	15	6	3	6	nDIFF	2000	14	6	5	3	14	6	5	3	2.11745	1.97628	1.18577	3.95257	1000	0.046953	0.386613	1	0.0749251	up_DIFF>nDIFF *
AACGGA	up_DIFF	1012	13	4	1	8	13	4	1	8	nDIFF	2000	17	4	7	6	17	4	7	6	1.51128	1.97628	0.282326	2.63505	1000	0.320679	0.450549	0.282717	0.0889111
AACGGC	up_DIFF	1012	11	4	5	2	10	4	5	2	nDIFF	2000	18	6	6	6	17	6	6	6	1.20773	1.31752	1.6469	0.658762	1000	0.697303	0.732268	0.518482	0.722278
AACGGG	up_DIFF	1012	23	10	9	4	23	10	9	4	nDIFF	2000	21	8	7	6	20	7	7	6	2.1645	2.47036	2.54094	1.31752	1000	0.00999001	0.108891	0.0719281	0.751249	up_DIFF>nDIFF **
AACGGT	up_DIFF	1012	10	4	3	3	10	4	3	3	nDIFF	2000	11	2	4	5	11	2	4	5	1.79662	3.95257	1.48221	1.18577	1000	0.21978	0.198801	0.668332	1
AACGTA	up_DIFF	1012	6	3	1	2	6	3	1	2	nDIFF	2000	15	4	9	2	15	4	9	2	0.790514	1.48221	0.219587	1.97628	1000	0.685315	0.721279	0.178821	0.605395
AACGTC	up_DIFF	1012	13	5	3	5	13	5	3	5	nDIFF	2000	14	2	7	5	14	2	7	5	1.83512	4.94071	0.846979	1.97628	1000	0.13986	0.034965	1	0.28971		up_DIFF>nDIFF *
AACGTG	up_DIFF	1012	17	2	5	10	17	2	5	10	nDIFF	2000	31	15	10	6	31	15	10	6	1.08377	0.263505	0.988142	3.29381	1000	0.878122	0.0619381	1	0.018981				up_DIFF>nDIFF *
AACGTT	up_DIFF	1012	18	4	7	7	18	4	7	7	nDIFF	2000	28	8	12	8	28	8	12	8	1.27047	0.988142	1.15283	1.72925	1000	0.397602	1	0.806194	0.382617
AACTAA	up_DIFF	1012	53	16	21	16	48	16	19	15	nDIFF	2000	98	28	34	36	94	28	34	35	1.06881	1.12931	1.22065	0.878349	1000	0.745255	0.76024	0.476523	0.758242
AACTAC	up_DIFF	1012	26	8	12	6	26	8	12	6	nDIFF	2000	66	12	30	24	65	12	29	24	0.778536	1.31752	0.790514	0.494071	1000	0.327672	0.629371	0.509491	0.132867
AACTAG	up_DIFF	1012	39	12	17	10	36	12	15	10	nDIFF	2000	74	25	22	27	71	25	21	27	1.04156	0.948617	1.52713	0.731957	1000	0.845155	1	0.26973	0.480519
AACTAT	up_DIFF	1012	41	10	12	19	41	10	12	19	nDIFF	2000	110	37	40	33	107	37	39	33	0.736615	0.534131	0.592885	1.13786	1000	0.0929071	0.0839161	0.146853	0.657343
AACTCA	up_DIFF	1012	70	23	21	26	68	23	21	26	nDIFF	2000	125	42	44	39	120	42	44	39	1.10672	1.08225	0.943227	1.31752	1000	0.539461	0.791209	0.895105	0.312687
AACTCC	up_DIFF	1012	103	44	29	30	95	44	28	28	nDIFF	2000	142	47	46	49	127	46	41	46	1.4335	1.85014	1.24592	1.20997	1000	0.012987	0.00599401	0.480519	0.518482	up_DIFF>nDIFF *	up_DIFF>nDIFF **
AACTCG	up_DIFF	1012	13	6	1	6	13	6	1	6	nDIFF	2000	16	4	5	7	16	4	5	7	1.60573	2.96443	0.395257	1.69396	1000	0.237762	0.0999001	0.462537	0.397602
AACTCT	up_DIFF	1012	52	19	18	15	49	19	17	15	nDIFF	2000	114	37	54	23	111	36	52	23	0.901463	1.01485	0.658762	1.28888	1000	0.556444	0.989011	0.125874	0.492507
AACTGA	up_DIFF	1012	70	21	27	22	70	21	27	22	nDIFF	2000	123	45	47	31	118	45	44	30	1.12471	0.922266	1.13531	1.40252	1000	0.448551	0.787213	0.612388	0.254745
AACTGC	up_DIFF	1012	49	25	16	8	46	25	16	8	nDIFF	2000	95	22	43	30	93	22	42	30	1.01935	2.24578	0.735362	0.527009	1000	0.927073	0.002997	0.340659	0.112887		up_DIFF>nDIFF **
AACTGG	up_DIFF	1012	45	19	9	17	42	19	9	15	nDIFF	2000	103	34	32	37	101	34	31	36	0.863425	1.10439	0.55583	0.908023	1000	0.417582	0.789211	0.14985	0.715285
AACTGT	up_DIFF	1012	73	30	26	17	69	28	26	17	nDIFF	2000	130	41	45	44	128	41	45	43	1.10976	1.44606	1.14185	0.763564	1000	0.483516	0.140859	0.623377	0.398601
AACTTA	up_DIFF	1012	68	26	21	21	63	24	21	20	nDIFF	2000	132	50	41	41	124	48	41	41	1.01809	1.02767	1.01224	1.01224	1000	0.937063	0.911089	1	0.996004
AACTTC	up_DIFF	1012	43	16	18	9	42	16	18	9	nDIFF	2000	126	41	43	42	121	39	42	42	0.674446	0.771233	0.827282	0.42349	1000	0.022977	0.360639	0.598402	0.00999001	up_DIFF<nDIFF *			up_DIFF<nDIFF **
AACTTG	up_DIFF	1012	40	6	19	15	38	6	18	15	nDIFF	2000	120	28	45	47	112	27	44	45	0.658762	0.42349	0.834431	0.630729	1000	0.023976	0.0789211	0.456543	0.127872	up_DIFF<nDIFF *
AACTTT	up_DIFF	1012	95	24	37	34	86	24	35	34	nDIFF	2000	230	83	85	62	212	80	83	60	0.816291	0.571456	0.860265	1.08377	1000	0.132867	0.023976	0.521479	0.738262		up_DIFF<nDIFF *
AAGAAA	up_DIFF	1012	174	64	45	65	144	62	41	53	nDIFF	2000	344	119	110	115	290	113	105	105	0.999632	1.06288	0.80848	1.11703	1000	1	0.707293	0.250749	0.573427
AAGAAC	up_DIFF	1012	58	18	17	23	57	18	17	23	nDIFF	2000	104	33	28	43	101	33	28	42	1.10216	1.07797	1.19989	1.05708	1000	0.553447	0.881119	0.611389	0.895105
AAGAAG	up_DIFF	1012	90	22	22	46	83	22	22	41	nDIFF	2000	191	51	69	71	175	49	66	68	0.931234	0.852515	0.63012	1.28041	1000	0.658342	0.546454	0.0709291	0.238761
AAGAAT	up_DIFF	1012	95	30	28	37	90	30	28	37	nDIFF	2000	221	77	69	75	207	73	68	75	0.849534	0.769981	0.801971	0.974967	1000	0.188811	0.262737	0.317682	0.919081
AAGACA	up_DIFF	1012	63	21	16	26	56	19	16	25	nDIFF	2000	132	36	48	48	127	36	46	47	0.943227	1.15283	0.658762	1.07049	1000	0.746254	0.609391	0.15984	0.761239
AAGACC	up_DIFF	1012	43	11	14	18	43	11	14	18	nDIFF	2000	109	29	32	48	105	28	32	47	0.779635	0.749625	0.864625	0.741107	1000	0.158841	0.5005	0.757243	0.312687
AAGACG	up_DIFF	1012	9	5	4	0	9	5	4	0	nDIFF	2000	23	12	6	5	23	12	6	5	0.773329	0.823452	1.31752	0	1000	0.582418	0.808192	0.742258	0.180819
AAGACT	up_DIFF	1012	47	18	9	20	46	18	9	20	nDIFF	2000	122	41	42	39	112	41	41	37	0.761356	0.867637	0.42349	1.01348	1000	0.131868	0.666334	0.015984	0.957043			up_DIFF<nDIFF *
AAGAGA	up_DIFF	1012	90	22	41	27	86	21	40	27	nDIFF	2000	193	71	61	61	184	68	60	60	0.921583	0.61237	1.32832	0.874749	1000	0.528472	0.0569431	0.163836	0.59041
AAGAGC	up_DIFF	1012	59	16	22	21	57	16	22	21	nDIFF	2000	105	37	41	27	105	37	41	27	1.11048	0.85461	1.06045	1.53711	1000	0.581419	0.659341	0.913087	0.154845
AAGAGG	up_DIFF	1012	90	27	28	35	84	27	27	33	nDIFF	2000	197	63	66	68	185	63	62	63	0.902871	0.846979	0.838424	1.01721	1000	0.498501	0.486513	0.413586	0.929071
AAGAGT	up_DIFF	1012	73	26	29	18	72	26	29	18	nDIFF	2000	132	41	49	42	126	41	48	40	1.09295	1.25325	1.16964	0.846979	1000	0.565435	0.425574	0.541459	0.598402
AAGATA	up_DIFF	1012	50	12	13	25	49	12	13	24	nDIFF	2000	142	48	50	44	135	46	49	44	0.695875	0.494071	0.513834	1.12289	1000	0.031968	0.037962	0.031968	0.677323	up_DIFF<nDIFF *	up_DIFF<nDIFF *	up_DIFF<nDIFF *
AAGATC	up_DIFF	1012	35	8	14	13	35	8	14	13	nDIFF	2000	87	35	27	25	82	34	26	25	0.795057	0.451722	1.02474	1.02767	1000	0.317682	0.0629371	0.982018	1
AAGATG	up_DIFF	1012	68	19	26	23	66	19	26	21	nDIFF	2000	170	52	64	54	162	52	61	54	0.790514	0.722104	0.802866	0.841751	1000	0.126873	0.22977	0.37962	0.543457
AAGATT	up_DIFF	1012	64	16	26	22	60	16	26	21	nDIFF	2000	160	64	49	47	153	63	48	46	0.790514	0.494071	1.04864	0.925069	1000	0.115884	0.010989	0.906094	0.813187		up_DIFF<nDIFF *
AAGCAA	up_DIFF	1012	83	30	27	26	79	29	27	26	nDIFF	2000	159	38	55	66	151	38	55	62	1.03165	1.56022	0.970176	0.778536	1000	0.833167	0.0529471	0.908092	0.343656
AAGCAC	up_DIFF	1012	62	26	21	15	60	26	20	15	nDIFF	2000	114	43	25	46	112	42	25	45	1.07482	1.19496	1.66008	0.644441	1000	0.697303	0.544456	0.0929071	0.166833
AAGCAG	up_DIFF	1012	69	23	27	19	65	23	27	19	nDIFF	2000	174	48	64	62	163	48	63	61	0.783699	0.94697	0.833745	0.605636	1000	0.0949051	0.897103	0.454545	0.043956				up_DIFF<nDIFF *
AAGCAT	up_DIFF	1012	81	23	32	26	76	23	29	26	nDIFF	2000	144	56	47	41	140	56	46	40	1.11166	0.811688	1.34556	1.25325	1000	0.490509	0.444555	0.246753	0.408591
AAGCCA	up_DIFF	1012	77	27	26	24	70	26	26	24	nDIFF	2000	143	41	57	45	137	40	57	45	1.06415	1.30146	0.901463	1.05402	1000	0.703297	0.333666	0.732268	0.904096
AAGCCC	up_DIFF	1012	74	29	18	27	69	28	18	25	nDIFF	2000	96	30	37	29	95	30	37	29	1.52339	1.91041	0.961436	1.83999	1000	0.010989	0.012987	1	0.025974	up_DIFF>nDIFF *	up_DIFF>nDIFF *		up_DIFF>nDIFF *
AAGCCG	up_DIFF	1012	13	3	5	5	13	3	5	5	nDIFF	2000	22	12	6	4	22	12	6	4	1.1678	0.494071	1.6469	2.47036	1000	0.718282	0.305694	0.52048	0.308691
AAGCCT	up_DIFF	1012	60	22	19	19	60	22	19	19	nDIFF	2000	155	52	63	40	152	52	63	40	0.765013	0.83612	0.596022	0.938735	1000	0.0819181	0.534466	0.0549451	0.892108
AAGCGA	up_DIFF	1012	23	5	5	13	23	5	5	13	nDIFF	2000	41	7	11	23	41	7	11	23	1.10865	1.41163	0.898311	1.11703	1000	0.772228	0.768232	1	0.851149
AAGCGC	up_DIFF	1012	9	3	4	2	9	3	4	2	nDIFF	2000	22	6	10	6	22	6	10	6	0.80848	0.988142	0.790514	0.658762	1000	0.689311	1	0.785215	0.715285
AAGCGG	up_DIFF	1012	13	1	6	6	13	1	6	6	nDIFF	2000	24	12	5	7	23	12	5	6	1.07049	0.16469	2.37154	1.69396	1000	0.858142	0.0759241	0.210789	0.384615
AAGCGT	up_DIFF	1012	7	3	3	1	7	3	3	1	nDIFF	2000	23	8	10	5	23	8	10	5	0.601478	0.741107	0.592885	0.395257	1000	0.267732	0.753247	0.567433	0.468531
AAGCTA	up_DIFF	1012	30	17	4	9	29	17	4	9	nDIFF	2000	97	35	33	29	92	35	31	28	0.611222	0.95991	0.23955	0.61333	1000	0.021978	1	0.00799201	0.236763	up_DIFF<nDIFF *		up_DIFF<nDIFF **
AAGCTC	up_DIFF	1012	48	13	15	20	47	13	15	20	nDIFF	2000	96	25	35	36	96	25	35	36	0.988142	1.02767	0.846979	1.09794	1000	1	1	0.634366	0.769231
AAGCTG	up_DIFF	1012	75	24	30	21	74	24	29	21	nDIFF	2000	179	57	67	55	168	57	67	52	0.828052	0.83212	0.884904	0.754581	1000	0.182817	0.494505	0.577423	0.306693
AAGCTT	up_DIFF	1012	69	28	21	20	67	28	21	20	nDIFF	2000	147	52	48	47	138	51	47	47	0.927644	1.06415	0.864625	0.840972	1000	0.607393	0.789211	0.608392	0.526474
AAGGAA	up_DIFF	1012	92	32	28	32	87	32	28	29	nDIFF	2000	231	78	83	70	212	76	81	65	0.787092	0.810783	0.666698	0.903444	1000	0.0699301	0.35964	0.0609391	0.704296
AAGGAC	up_DIFF	1012	51	15	18	18	51	15	18	18	nDIFF	2000	97	30	34	33	92	30	33	33	1.03908	0.988142	1.04627	1.07797	1000	0.843157	1	0.854146	0.87013
AAGGAG	up_DIFF	1012	82	30	23	29	74	28	23	29	nDIFF	2000	208	75	76	57	197	74	73	56	0.779112	0.790514	0.598086	1.00548	1000	0.0769231	0.308691	0.033966	0.997003			up_DIFF<nDIFF *
AAGGAT	up_DIFF	1012	62	14	17	31	60	14	17	31	nDIFF	2000	124	39	49	36	119	38	47	35	0.988142	0.709435	0.68565	1.7018	1000	1	0.331668	0.214785	0.034965				up_DIFF>nDIFF *
AAGGCA	up_DIFF	1012	70	26	24	20	69	26	24	20	nDIFF	2000	161	52	57	52	155	52	56	50	0.859254	0.988142	0.83212	0.760109	1000	0.274725	1	0.467532	0.296703
AAGGCC	up_DIFF	1012	61	21	22	18	60	21	22	18	nDIFF	2000	140	42	51	47	132	42	51	44	0.861095	0.988142	0.852515	0.756875	1000	0.323676	1	0.544456	0.350649
AAGGCG	up_DIFF	1012	12	4	5	3	12	4	5	3	nDIFF	2000	35	14	7	14	35	14	7	14	0.677583	0.564653	1.41163	0.42349	1000	0.276723	0.352647	0.768232	0.228771
AAGGCT	up_DIFF	1012	50	14	20	16	47	14	20	16	nDIFF	2000	111	29	43	39	108	29	41	39	0.890218	0.954068	0.919202	0.810783	1000	0.458541	1	0.714286	0.552448
AAGGGA	up_DIFF	1012	68	15	25	28	65	15	24	27	nDIFF	2000	187	74	62	51	178	72	61	51	0.718649	0.400598	0.796889	1.08502	1000	0.028971	0.002997	0.402597	0.803197	up_DIFF<nDIFF *	up_DIFF<nDIFF **
AAGGGC	up_DIFF	1012	53	16	20	17	52	16	20	17	nDIFF	2000	108	44	28	36	105	44	27	36	0.969843	0.718649	1.41163	0.933245	1000	0.824176	0.264735	0.306693	0.882118
AAGGGG	up_DIFF	1012	51	18	19	14	49	18	17	14	nDIFF	2000	157	58	52	47	146	55	51	46	0.641978	0.61333	0.722104	0.588681	1000	0.012987	0.0839161	0.236763	0.0999001	up_DIFF<nDIFF *
AAGGGT	up_DIFF	1012	52	20	20	12	51	20	20	12	nDIFF	2000	110	32	48	30	106	31	45	30	0.934244	1.23518	0.823452	0.790514	1000	0.724276	0.423576	0.511489	0.521479
AAGGTA	up_DIFF	1012	43	6	13	24	43	6	13	24	nDIFF	2000	107	27	50	30	102	27	50	30	0.794208	0.439174	0.513834	1.58103	1000	0.243756	0.0539461	0.024975	0.101898			up_DIFF<nDIFF *
AAGGTC	up_DIFF	1012	52	11	23	18	47	9	20	18	nDIFF	2000	92	30	32	30	89	30	32	29	1.11703	0.724638	1.42045	1.18577	1000	0.555445	0.417582	0.214785	0.647353
AAGGTG	up_DIFF	1012	59	20	19	20	57	20	19	20	nDIFF	2000	152	43	52	57	147	41	50	57	0.76711	0.919202	0.722104	0.693433	1000	0.108891	0.782218	0.24975	0.172827
AAGGTT	up_DIFF	1012	46	12	20	14	44	12	19	13	nDIFF	2000	130	49	47	34	124	49	47	34	0.699301	0.483988	0.840972	0.813764	1000	0.045954	0.027972	0.501499	0.543457	up_DIFF<nDIFF *	up_DIFF<nDIFF *
AAGTAA	up_DIFF	1012	84	31	25	28	79	30	25	28	nDIFF	2000	189	75	67	47	171	72	65	46	0.878349	0.816864	0.73742	1.17736	1000	0.350649	0.305694	0.251748	0.518482
AAGTAC	up_DIFF	1012	42	15	10	17	42	15	10	17	nDIFF	2000	103	44	33	26	101	44	32	26	0.805864	0.673733	0.598874	1.29219	1000	0.25974	0.20979	0.207792	0.415584
AAGTAG	up_DIFF	1012	60	16	24	20	56	15	24	20	nDIFF	2000	151	55	53	43	147	55	53	43	0.785279	0.574919	0.894921	0.919202	1000	0.130869	0.0569431	0.705295	0.799201
AAGTAT	up_DIFF	1012	81	24	29	28	76	24	29	27	nDIFF	2000	195	82	49	64	182	80	48	61	0.820918	0.578425	1.16964	0.864625	1000	0.144855	0.022977	0.571429	0.583417		up_DIFF<nDIFF *
AAGTCA	up_DIFF	1012	68	22	23	23	64	21	23	23	nDIFF	2000	107	35	33	39	101	34	31	37	1.25596	1.24224	1.37741	1.1655	1000	0.148851	0.482517	0.28971	0.596404
AAGTCC	up_DIFF	1012	60	29	16	15	56	28	15	14	nDIFF	2000	79	29	24	26	79	29	24	26	1.50098	1.97628	1.31752	1.14016	1000	0.017982	0.00599401	0.318681	0.734266	up_DIFF>nDIFF *	up_DIFF>nDIFF **
AAGTCG	up_DIFF	1012	10	7	2	1	10	7	2	1	nDIFF	2000	15	5	6	4	15	5	6	4	1.31752	2.7668	0.658762	0.494071	1000	0.525475	0.13986	0.712288	0.694306
AAGTCT	up_DIFF	1012	72	32	19	21	68	31	19	21	nDIFF	2000	151	54	55	42	144	51	55	41	0.942334	1.17113	0.682716	0.988142	1000	0.742258	0.44955	0.192807	0.995005
AAGTGA	up_DIFF	1012	80	27	28	25	78	27	28	25	nDIFF	2000	191	66	54	71	183	65	53	70	0.827763	0.80848	1.02474	0.695875	1000	0.153846	0.380619	0.995005	0.137862
AAGTGC	up_DIFF	1012	92	31	43	18	89	30	43	18	nDIFF	2000	135	40	53	42	129	40	52	42	1.3468	1.53162	1.6034	0.846979	1000	0.034965	0.0889111	0.024975	0.552448	up_DIFF>nDIFF *		up_DIFF>nDIFF *
AAGTGG	up_DIFF	1012	74	25	24	25	69	25	23	24	nDIFF	2000	189	79	60	50	180	78	60	50	0.773783	0.625407	0.790514	0.988142	1000	0.0669331	0.044955	0.355644	0.994006		up_DIFF<nDIFF *
AAGTGT	up_DIFF	1012	71	19	31	21	69	18	30	21	nDIFF	2000	156	77	42	37	148	75	42	36	0.899463	0.487655	1.45869	1.12168	1000	0.460539	0.00599401	0.136863	0.703297		up_DIFF<nDIFF **
AAGTTA	up_DIFF	1012	64	27	18	19	62	27	17	19	nDIFF	2000	159	62	59	38	149	59	58	37	0.795486	0.86064	0.602934	0.988142	1000	0.140859	0.526474	0.0599401	0.993007
AAGTTC	up_DIFF	1012	63	22	28	13	61	22	27	13	nDIFF	2000	103	44	39	20	103	44	39	20	1.2088	0.988142	1.41887	1.28458	1000	0.227772	1	0.208791	0.594406
AAGTTG	up_DIFF	1012	55	20	15	20	52	20	15	20	nDIFF	2000	152	61	46	45	146	61	45	44	0.715103	0.647962	0.644441	0.878349	1000	0.024975	0.111888	0.146853	0.668332	up_DIFF<nDIFF *
AAGTTT	up_DIFF	1012	108	41	32	35	98	40	29	34	nDIFF	2000	254	109	68	77	230	103	67	76	0.84031	0.743373	0.930016	0.898311	1000	0.140859	0.125874	0.757243	0.615385
AATAAA	up_DIFF	1012	96	19	29	48	89	19	27	47	nDIFF	2000	292	98	102	92	262	92	95	88	0.649737	0.383157	0.561885	1.03111	1000	0.001998	0.001998	0.00999001	0.93007	up_DIFF<nDIFF **	up_DIFF<nDIFF **	up_DIFF<nDIFF **
AATAAC	up_DIFF	1012	42	10	23	9	39	10	21	9	nDIFF	2000	87	26	32	29	85	26	32	29	0.954068	0.760109	1.42045	0.61333	1000	0.851149	0.502498	0.197802	0.223776
AATAAG	up_DIFF	1012	60	16	24	20	58	16	24	20	nDIFF	2000	120	33	49	38	114	33	49	37	0.988142	0.958199	0.967976	1.04015	1000	0.958042	1	0.899101	0.89011
AATAAT	up_DIFF	1012	113	35	41	37	103	31	39	36	nDIFF	2000	263	93	92	78	228	81	85	70	0.849126	0.743763	0.880736	0.937468	1000	0.191808	0.170829	0.528472	0.784216
AATACA	up_DIFF	1012	76	23	28	25	70	23	26	25	nDIFF	2000	196	67	57	72	189	66	57	69	0.766314	0.678426	0.970806	0.68621	1000	0.0549451	0.112887	0.902098	0.117882
AATACC	up_DIFF	1012	37	16	9	12	37	16	9	12	nDIFF	2000	78	26	25	27	75	26	24	27	0.937468	1.21618	0.711462	0.878349	1000	0.784216	0.64036	0.468531	0.737263
AATACG	up_DIFF	1012	8	1	3	4	8	1	3	4	nDIFF	2000	24	6	11	7	24	6	11	7	0.658762	0.329381	0.538987	1.12931	1000	0.343656	0.444555	0.404595	1
AATACT	up_DIFF	1012	66	27	20	19	65	27	20	18	nDIFF	2000	146	62	44	40	135	58	43	40	0.893389	0.86064	0.898311	0.938735	1000	0.486513	0.607393	0.696304	0.88012
AATAGA	up_DIFF	1012	70	18	33	19	67	17	33	18	nDIFF	2000	158	61	52	45	152	59	52	45	0.875569	0.583166	1.25418	0.834431	1000	0.375624	0.047952	0.361638	0.538462		up_DIFF<nDIFF *
AATAGC	up_DIFF	1012	47	16	13	18	45	16	13	18	nDIFF	2000	94	41	30	23	89	41	30	21	0.988142	0.771233	0.85639	1.54666	1000	1	0.3996	0.758242	0.173826
AATAGG	up_DIFF	1012	48	11	18	19	48	11	18	19	nDIFF	2000	90	25	38	27	88	25	38	27	1.05402	0.869565	0.936135	1.39072	1000	0.77023	0.738262	0.898102	0.273726
AATAGT	up_DIFF	1012	60	10	26	24	54	10	26	24	nDIFF	2000	152	46	48	58	140	45	48	56	0.780112	0.429627	1.07049	0.817773	1000	0.130869	0.020979	0.777223	0.420579		up_DIFF<nDIFF *
AATATA	up_DIFF	1012	113	33	32	48	99	32	32	46	nDIFF	2000	235	69	87	79	202	64	77	75	0.950299	0.94518	0.726909	1.20078	1000	0.746254	0.844156	0.160839	0.363636
AATATC	up_DIFF	1012	27	5	10	12	27	5	10	12	nDIFF	2000	110	48	32	30	105	47	30	30	0.485088	0.205863	0.617589	0.790514	1000	0.001998	0.000999001	0.220779	0.524476	up_DIFF<nDIFF **	up_DIFF<nDIFF ***
AATATG	up_DIFF	1012	90	36	22	32	84	33	21	32	nDIFF	2000	175	70	60	45	159	64	59	43	1.01637	1.01637	0.724638	1.40536	1000	0.949051	0.982018	0.184815	0.141858
AATATT	up_DIFF	1012	139	35	61	43	125	33	58	42	nDIFF	2000	290	110	89	91	245	101	87	85	0.947254	0.628818	1.35453	0.933849	1000	0.612388	0.013986	0.0609391	0.711289		up_DIFF<nDIFF *
AATCAA	up_DIFF	1012	68	13	29	26	66	13	29	25	nDIFF	2000	92	30	35	27	91	30	35	26	1.46073	0.85639	1.63749	1.90309	1000	0.020979	0.749251	0.0639361	0.011988	up_DIFF>nDIFF *			up_DIFF>nDIFF *
AATCAC	up_DIFF	1012	62	20	17	25	58	18	17	24	nDIFF	2000	94	29	35	30	91	29	35	30	1.30351	1.36295	0.95991	1.6469	1000	0.0999001	0.273726	1	0.0699301
AATCAG	up_DIFF	1012	66	13	21	32	65	13	21	32	nDIFF	2000	113	38	33	42	109	37	33	41	1.15429	0.676097	1.25764	1.50574	1000	0.376623	0.253746	0.464535	0.0789211
AATCAT	up_DIFF	1012	80	27	31	22	78	26	31	22	nDIFF	2000	144	55	49	40	137	55	48	40	1.09794	0.970176	1.2503	1.08696	1000	0.566434	0.895105	0.367632	0.785215
AATCCA	up_DIFF	1012	47	13	19	15	46	13	19	15	nDIFF	2000	92	20	32	40	91	20	32	40	1.00962	1.28458	1.17342	0.741107	1000	0.993007	0.564436	0.654346	0.437562
AATCCC	up_DIFF	1012	57	10	20	27	55	10	20	27	nDIFF	2000	175	33	54	88	163	33	53	88	0.643704	0.598874	0.731957	0.60636	1000	0.004995	0.1998	0.24975	0.023976	up_DIFF<nDIFF **			up_DIFF<nDIFF *
AATCCG	up_DIFF	1012	3	0	2	1	3	0	2	1	nDIFF	2000	16	8	4	4	16	8	4	4	0.370553	0	0.988142	0.494071	1000	0.143856	0.0679321	1	0.67033
AATCCT	up_DIFF	1012	66	25	20	21	64	25	18	21	nDIFF	2000	122	38	45	39	119	38	44	39	1.06914	1.30019	0.878349	1.06415	1000	0.695305	0.356643	0.675325	0.902098
AATCGA	up_DIFF	1012	10	2	5	3	10	2	5	3	nDIFF	2000	10	5	4	1	10	5	4	1	1.97628	0.790514	2.47036	5.92885	1000	0.164835	1	0.290709	0.105894
AATCGC	up_DIFF	1012	3	0	0	3	3	0	0	3	nDIFF	2000	18	6	4	8	18	6	4	8	0.329381	0	0	0.741107	1000	0.0819181	0.102897	0.311688	0.747253
AATCGG	up_DIFF	1012	10	5	3	2	10	5	3	2	nDIFF	2000	11	4	5	2	11	4	5	2	1.79662	2.47036	1.18577	1.97628	1000	0.255744	0.284715	1	0.62038
AATCGT	up_DIFF	1012	9	1	5	3	9	1	5	3	nDIFF	2000	13	3	4	6	13	3	4	6	1.3682	0.658762	2.47036	0.988142	1000	0.452547	1	0.281718	1
AATCTA	up_DIFF	1012	45	18	11	16	44	18	11	16	nDIFF	2000	103	38	36	29	96	38	33	28	0.863425	0.936135	0.603865	1.09036	1000	0.450549	0.883117	0.170829	0.874126
AATCTC	up_DIFF	1012	70	16	25	29	64	16	24	29	nDIFF	2000	113	29	38	46	108	28	38	46	1.22425	1.09036	1.30019	1.24592	1000	0.21978	0.87013	0.346653	0.406593
AATCTG	up_DIFF	1012	78	30	23	25	73	28	23	25	nDIFF	2000	116	36	39	41	112	36	39	41	1.32888	1.6469	1.1655	1.20505	1000	0.0579421	0.048951	0.575425	0.490509		up_DIFF>nDIFF *
AATCTT	up_DIFF	1012	71	22	23	26	67	22	23	24	nDIFF	2000	174	59	72	43	164	59	70	43	0.806415	0.73692	0.631313	1.19496	1000	0.121878	0.247752	0.0719281	0.546454
AATGAA	up_DIFF	1012	108	37	39	32	99	36	39	29	nDIFF	2000	210	67	78	65	198	63	74	64	1.01637	1.09138	0.988142	0.97294	1000	0.918082	0.683317	0.992008	0.903097
AATGAC	up_DIFF	1012	60	24	14	22	57	24	14	22	nDIFF	2000	128	39	53	36	124	39	52	36	0.926383	1.21618	0.522037	1.20773	1000	0.666334	0.511489	0.030969	0.498501			up_DIFF<nDIFF *
AATGAG	up_DIFF	1012	76	24	20	32	74	24	20	31	nDIFF	2000	153	47	54	52	147	47	54	52	0.981684	1.00917	0.731957	1.21618	1000	0.935065	1	0.253746	0.403596
AATGAT	up_DIFF	1012	91	30	27	34	83	30	27	32	nDIFF	2000	146	63	54	29	144	63	54	29	1.23179	0.941088	0.988142	2.31702	1000	0.137862	0.838162	1	0.000999001				up_DIFF>nDIFF ***
AATGCA	up_DIFF	1012	85	27	34	24	77	27	31	24	nDIFF	2000	148	43	55	50	142	42	55	49	1.13503	1.24092	1.2217	0.948617	1000	0.403596	0.423576	0.352647	0.907093
AATGCC	up_DIFF	1012	51	17	21	13	51	17	21	13	nDIFF	2000	89	30	32	27	87	30	32	26	1.13248	1.11989	1.29694	0.951544	1000	0.548452	0.757243	0.37962	0.981019
AATGCG	up_DIFF	1012	12	5	4	3	12	5	4	3	nDIFF	2000	25	7	10	8	25	7	10	8	0.948617	1.41163	0.790514	0.741107	1000	1	0.755245	0.807193	0.746254
AATGCT	up_DIFF	1012	72	21	18	33	70	21	18	33	nDIFF	2000	147	50	41	56	142	49	41	55	0.967976	0.83004	0.867637	1.1646	1000	0.821179	0.532468	0.684316	0.465534
AATGGA	up_DIFF	1012	65	28	9	28	64	28	9	28	nDIFF	2000	135	36	59	40	131	36	58	39	0.951544	1.53711	0.301467	1.3834	1000	0.774226	0.110889	0.000999001	0.214785			up_DIFF<nDIFF ***
AATGGC	up_DIFF	1012	60	14	22	24	60	14	22	24	nDIFF	2000	97	29	41	27	93	29	40	27	1.22244	0.954068	1.06045	1.7567	1000	0.243756	1	0.889111	0.040959				up_DIFF>nDIFF *
AATGGG	up_DIFF	1012	78	27	22	29	77	27	22	29	nDIFF	2000	140	50	53	37	131	49	53	36	1.10107	1.06719	0.820345	1.54898	1000	0.527473	0.793207	0.456543	0.0889111
AATGGT	up_DIFF	1012	38	14	9	15	38	14	9	15	nDIFF	2000	130	39	53	38	129	39	53	38	0.577683	0.709435	0.335595	0.780112	1000	0.002997	0.330669	0.001998	0.44955	up_DIFF<nDIFF **		up_DIFF<nDIFF **
AATGTA	up_DIFF	1012	70	23	22	25	65	21	22	25	nDIFF	2000	167	64	52	51	159	62	51	51	0.828383	0.710227	0.83612	0.968767	1000	0.206793	0.183816	0.534466	0.888112
AATGTC	up_DIFF	1012	55	19	21	15	55	19	21	15	nDIFF	2000	125	45	38	42	121	44	37	42	0.869565	0.834431	1.09216	0.705816	1000	0.426573	0.502498	0.772228	0.253746
AATGTG	up_DIFF	1012	83	21	35	27	79	21	35	26	nDIFF	2000	161	51	61	49	150	49	61	47	1.01883	0.813764	1.13393	1.08897	1000	0.89011	0.44955	0.573427	0.809191
AATGTT	up_DIFF	1012	93	39	35	19	87	38	35	19	nDIFF	2000	215	96	64	55	199	92	61	55	0.854858	0.802866	1.08078	0.682716	1000	0.232767	0.291708	0.728272	0.175824
AATTAA	up_DIFF	1012	122	42	45	35	101	34	42	34	nDIFF	2000	240	75	85	80	218	71	82	78	1.00461	1.10672	1.04627	0.864625	1000	0.997003	0.674326	0.87013	0.48951
AATTAC	up_DIFF	1012	61	29	20	12	61	29	20	12	nDIFF	2000	141	59	41	41	132	58	39	40	0.854988	0.971394	0.964041	0.578425	1000	0.320679	0.919081	0.982018	0.110889
AATTAG	up_DIFF	1012	60	14	22	24	56	14	21	24	nDIFF	2000	167	44	48	75	161	42	48	73	0.710042	0.628818	0.905797	0.632411	1000	0.025974	0.185814	0.712288	0.047952	up_DIFF<nDIFF *			up_DIFF<nDIFF *
AATTAT	up_DIFF	1012	128	37	49	42	114	36	48	40	nDIFF	2000	275	96	87	92	253	94	86	88	0.919871	0.761693	1.11308	0.902217	1000	0.461538	0.168831	0.597403	0.59041
AATTCA	up_DIFF	1012	85	31	29	25	80	28	28	24	nDIFF	2000	173	54	60	59	159	51	57	58	0.971007	1.13453	0.955204	0.837409	1000	0.843157	0.659341	0.901099	0.504496
AATTCC	up_DIFF	1012	51	19	13	19	50	19	12	19	nDIFF	2000	108	34	34	40	103	33	34	38	0.933245	1.10439	0.755638	0.938735	1000	0.715285	0.757243	0.464535	0.853147
AATTCG	up_DIFF	1012	5	1	1	3	5	1	1	3	nDIFF	2000	18	3	7	8	18	3	7	8	0.548968	0.658762	0.282326	0.741107	1000	0.278721	1	0.294705	0.775225
AATTCT	up_DIFF	1012	117	48	32	37	108	48	32	37	nDIFF	2000	216	64	68	84	206	64	66	84	1.07049	1.48221	0.930016	0.870506	1000	0.578422	0.042957	0.749251	0.485514		up_DIFF>nDIFF *
AATTGA	up_DIFF	1012	88	31	29	28	83	31	29	28	nDIFF	2000	140	40	61	39	133	40	61	38	1.24224	1.53162	0.939545	1.41887	1000	0.135864	0.0799201	0.809191	0.184815
AATTGC	up_DIFF	1012	68	19	22	27	62	19	22	25	nDIFF	2000	87	34	27	26	84	34	27	26	1.54468	1.10439	1.61031	2.0523	1000	0.011988	0.778222	0.110889	0.00599401	up_DIFF>nDIFF *			up_DIFF>nDIFF **
AATTGG	up_DIFF	1012	57	15	20	22	56	15	20	22	nDIFF	2000	119	39	46	34	116	39	45	34	0.946624	0.760109	0.859254	1.27877	1000	0.759241	0.378621	0.615385	0.438561
AATTGT	up_DIFF	1012	87	31	37	19	78	28	35	19	nDIFF	2000	184	67	61	56	170	65	57	55	0.934439	0.9144	1.19873	0.670525	1000	0.607393	0.685315	0.435564	0.137862
AATTTA	up_DIFF	1012	130	38	48	44	115	34	44	43	nDIFF	2000	268	95	93	80	246	94	91	77	0.958646	0.790514	1.02002	1.08696	1000	0.722278	0.233766	0.885115	0.674326
AATTTC	up_DIFF	1012	109	30	43	36	103	30	41	35	nDIFF	2000	188	69	57	62	174	68	57	60	1.14582	0.859254	1.49088	1.14752	1000	0.282717	0.511489	0.040959	0.528472			up_DIFF>nDIFF *
AATTTG	up_DIFF	1012	111	36	41	34	105	36	39	34	nDIFF	2000	237	81	83	73	219	79	81	73	0.925602	0.878349	0.976237	0.920461	1000	0.554446	0.56044	0.909091	0.75025
AATTTT	up_DIFF	1012	248	84	80	84	199	75	74	72	nDIFF	2000	529	212	168	149	431	191	154	138	0.9265	0.783056	0.941088	1.11415	1000	0.375624	0.0709291	0.701299	0.46953
ACAAAA	up_DIFF	1012	96	20	37	39	85	19	36	35	nDIFF	2000	234	60	66	108	213	59	63	99	0.810783	0.658762	1.10792	0.713658	1000	0.114885	0.10989	0.702298	0.110889
ACAAAC	up_DIFF	1012	44	21	18	5	40	20	16	5	nDIFF	2000	76	24	21	31	72	24	21	28	1.14416	1.72925	1.69396	0.318756	1000	0.518482	0.0809191	0.136863	0.021978				up_DIFF<nDIFF *
ACAAAG	up_DIFF	1012	68	15	25	28	66	15	24	28	nDIFF	2000	139	37	50	52	135	37	50	50	0.966815	0.801196	0.988142	1.06415	1000	0.835165	0.527473	0.995005	0.817183
ACAAAT	up_DIFF	1012	103	36	39	28	99	35	39	27	nDIFF	2000	161	52	55	54	145	50	53	50	1.26433	1.3682	1.40137	1.02474	1000	0.0849151	0.170829	0.124875	0.987013
ACAACA	up_DIFF	1012	35	16	12	7	35	16	12	7	nDIFF	2000	79	25	26	28	72	23	25	27	0.875569	1.26482	0.912131	0.494071	1000	0.555445	0.508492	0.847153	0.120879
ACAACC	up_DIFF	1012	21	8	7	6	21	8	7	6	nDIFF	2000	63	17	28	18	60	17	27	18	0.658762	0.930016	0.494071	0.658762	1000	0.113886	1	0.107892	0.381618
ACAACG	up_DIFF	1012	7	4	2	1	7	4	2	1	nDIFF	2000	17	5	3	9	17	5	3	9	0.813764	1.58103	1.31752	0.219587	1000	0.654346	0.729271	1	0.18981
ACAACT	up_DIFF	1012	31	10	12	9	29	10	11	8	nDIFF	2000	88	24	31	33	87	24	31	32	0.696191	0.823452	0.765013	0.538987	1000	0.0949051	0.727273	0.537463	0.0989011
ACAAGA	up_DIFF	1012	45	17	12	16	43	17	12	16	nDIFF	2000	108	27	43	38	104	27	42	38	0.823452	1.24433	0.551521	0.83212	1000	0.274725	0.508492	0.105894	0.563437
ACAAGC	up_DIFF	1012	40	16	13	11	39	16	13	11	nDIFF	2000	70	28	18	24	69	27	18	24	1.12931	1.12931	1.42732	0.905797	1000	0.529471	0.722278	0.340659	0.827173
ACAAGG	up_DIFF	1012	51	17	20	14	51	17	20	14	nDIFF	2000	107	42	33	32	104	42	33	31	0.941967	0.799925	1.19775	0.864625	1000	0.759241	0.535465	0.548452	0.745255
ACAAGT	up_DIFF	1012	54	17	16	21	51	17	15	21	nDIFF	2000	78	25	30	23	76	25	28	23	1.3682	1.34387	1.05402	1.80443	1000	0.0929071	0.395604	0.89011	0.0609391
ACAATA	up_DIFF	1012	34	9	9	16	33	9	9	16	nDIFF	2000	84	28	29	27	83	28	29	26	0.799925	0.635234	0.61333	1.17113	1000	0.291708	0.292707	0.237762	0.647353
ACAATC	up_DIFF	1012	26	9	9	8	26	9	9	8	nDIFF	2000	61	12	32	17	61	12	32	17	0.842351	1.48221	0.55583	0.930016	1000	0.47952	0.508492	0.151848	1
ACAATG	up_DIFF	1012	46	21	14	11	46	21	14	11	nDIFF	2000	83	26	24	33	82	26	24	33	1.09529	1.59623	1.15283	0.658762	1000	0.657343	0.101898	0.711289	0.291708
ACAATT	up_DIFF	1012	56	24	18	14	55	24	18	14	nDIFF	2000	124	39	45	40	117	39	45	40	0.892516	1.21618	0.790514	0.6917	1000	0.517483	0.486513	0.377622	0.228771
ACACAA	up_DIFF	1012	56	21	17	18	49	20	15	18	nDIFF	2000	111	35	37	39	104	34	35	37	0.997044	1.18577	0.908023	0.912131	1000	0.95005	0.585415	0.799201	0.772228
ACACAC	up_DIFF	1012	98	36	42	20	80	30	35	17	nDIFF	2000	157	64	47	46	94	37	33	29	1.2336	1.11166	1.76604	0.859254	1000	0.345654	0.835165	0.023976	0.723277			up_DIFF>nDIFF *
ACACAG	up_DIFF	1012	99	30	42	27	91	30	39	26	nDIFF	2000	181	58	63	60	173	58	62	60	1.08095	1.02222	1.31752	0.889328	1000	0.585415	1	0.168831	0.667333
ACACAT	up_DIFF	1012	93	31	42	20	85	31	41	19	nDIFF	2000	125	43	45	37	118	41	44	36	1.47036	1.42476	1.84453	1.06826	1000	0.00799201	0.128871	0.004995	0.855145	up_DIFF>nDIFF **		up_DIFF>nDIFF **
ACACCA	up_DIFF	1012	57	19	26	12	55	19	26	11	nDIFF	2000	80	19	31	30	78	19	30	30	1.4081	1.97628	1.65753	0.790514	1000	0.0569431	0.032967	0.0699301	0.518482		up_DIFF>nDIFF *
ACACCC	up_DIFF	1012	88	26	37	25	80	26	35	23	nDIFF	2000	102	38	24	40	99	38	23	40	1.70503	1.35219	3.04677	1.23518	1000	0.000999001	0.277722	0.000999001	0.456543	up_DIFF>nDIFF ***		up_DIFF>nDIFF ***
ACACCG	up_DIFF	1012	14	4	6	4	13	3	6	4	nDIFF	2000	18	5	6	7	18	5	6	7	1.53711	1.58103	1.97628	1.12931	1000	0.262737	0.754246	0.343656	1
ACACCT	up_DIFF	1012	129	45	49	35	119	45	47	34	nDIFF	2000	139	50	46	43	131	49	46	43	1.83411	1.77866	2.10517	1.6086	1000	0.000999001	0.00699301	0.001998	0.036963	up_DIFF>nDIFF ***	up_DIFF>nDIFF **	up_DIFF>nDIFF **	up_DIFF>nDIFF *
ACACGA	up_DIFF	1012	10	0	4	6	10	0	4	6	nDIFF	2000	17	5	4	8	17	5	4	8	1.16252	0	1.97628	1.48221	1000	0.843157	0.168831	0.438561	0.592408
ACACGC	up_DIFF	1012	18	8	7	3	17	8	7	2	nDIFF	2000	22	5	11	6	21	5	10	6	1.61696	3.16206	1.25764	0.988142	1000	0.151848	0.037962	0.76024	1		up_DIFF>nDIFF *
ACACGG	up_DIFF	1012	25	3	13	9	23	3	13	8	nDIFF	2000	34	6	17	11	34	6	17	11	1.45315	0.988142	1.51128	1.61696	1000	0.158841	1	0.306693	0.342657
ACACGT	up_DIFF	1012	20	5	9	6	20	5	9	6	nDIFF	2000	30	8	9	13	30	8	9	13	1.31752	1.23518	1.97628	0.912131	1000	0.36963	0.78022	0.214785	1
ACACTA	up_DIFF	1012	55	21	17	17	54	21	17	17	nDIFF	2000	60	16	24	20	60	16	24	20	1.81159	2.59387	1.39987	1.67984	1000	0.002997	0.002997	0.335664	0.140859	up_DIFF>nDIFF **	up_DIFF>nDIFF **
ACACTC	up_DIFF	1012	73	30	28	15	71	30	28	15	nDIFF	2000	65	15	33	17	63	15	33	17	2.21952	3.95257	1.67685	1.74378	1000	0.000999001	0.000999001	0.02997	0.135864	up_DIFF>nDIFF ***	up_DIFF>nDIFF ***	up_DIFF>nDIFF *
ACACTG	up_DIFF	1012	104	45	35	24	97	43	35	24	nDIFF	2000	143	51	48	44	137	51	45	44	1.4373	1.74378	1.44104	1.07797	1000	0.00699301	0.00799201	0.108891	0.782218	up_DIFF>nDIFF **	up_DIFF>nDIFF **
ACACTT	up_DIFF	1012	89	34	20	35	78	31	19	34	nDIFF	2000	129	44	43	42	122	44	42	41	1.36348	1.52713	0.919202	1.6469	1000	0.030969	0.0729271	0.749251	0.032967	up_DIFF>nDIFF *			up_DIFF>nDIFF *
ACAGAA	up_DIFF	1012	97	30	32	35	92	29	32	35	nDIFF	2000	158	39	67	52	149	39	65	51	1.21329	1.52022	0.943897	1.33019	1000	0.146853	0.0799201	0.797203	0.1998
ACAGAC	up_DIFF	1012	69	23	22	24	64	20	22	23	nDIFF	2000	85	23	34	28	80	22	31	28	1.60428	1.97628	1.27877	1.69396	1000	0.004995	0.02997	0.3996	0.033966	up_DIFF>nDIFF **	up_DIFF>nDIFF *		up_DIFF>nDIFF *
ACAGAG	up_DIFF	1012	100	28	30	42	95	28	30	41	nDIFF	2000	204	61	69	74	192	59	69	73	0.968767	0.907147	0.859254	1.12168	1000	0.814186	0.734266	0.536464	0.55045
ACAGAT	up_DIFF	1012	88	23	28	37	83	23	28	35	nDIFF	2000	150	35	61	54	144	35	61	54	1.15942	1.2987	0.907147	1.35412	1000	0.312687	0.33966	0.74026	0.167832
ACAGCA	up_DIFF	1012	72	23	22	27	68	23	22	27	nDIFF	2000	149	49	37	63	137	49	37	59	0.954983	0.927644	1.17509	0.846979	1000	0.806194	0.803197	0.571429	0.532468
ACAGCC	up_DIFF	1012	104	41	37	26	99	40	37	26	nDIFF	2000	171	60	49	62	159	58	45	61	1.20195	1.35046	1.4923	0.828765	1000	0.126873	0.142857	0.0699301	0.426573
ACAGCG	up_DIFF	1012	26	12	9	5	26	12	9	5	nDIFF	2000	28	11	7	10	27	10	7	10	1.83512	2.15595	2.54094	0.988142	1000	0.027972	0.0729271	0.0629371	1	up_DIFF>nDIFF *
ACAGCT	up_DIFF	1012	70	22	14	34	67	21	14	34	nDIFF	2000	125	37	46	42	119	36	44	41	1.10672	1.17509	0.601478	1.59985	1000	0.543457	0.587413	0.10989	0.0629371
ACAGGA	up_DIFF	1012	57	24	13	20	54	24	13	19	nDIFF	2000	125	44	47	34	120	44	46	34	0.901186	1.07797	0.546632	1.16252	1000	0.54046	0.779221	0.042957	0.573427			up_DIFF<nDIFF *
ACAGGC	up_DIFF	1012	93	21	50	22	88	20	50	22	nDIFF	2000	189	50	63	76	183	50	62	75	0.972457	0.83004	1.56848	0.572082	1000	0.851149	0.542458	0.015984	0.017982			up_DIFF>nDIFF *	up_DIFF<nDIFF *
ACAGGG	up_DIFF	1012	88	45	24	19	85	45	24	19	nDIFF	2000	182	65	59	58	172	62	59	57	0.955566	1.3682	0.803912	0.647404	1000	0.759241	0.108891	0.428571	0.123876
ACAGGT	up_DIFF	1012	44	13	13	18	44	13	13	18	nDIFF	2000	127	44	42	41	118	43	41	40	0.684697	0.583902	0.611707	0.867637	1000	0.040959	0.101898	0.163836	0.596404	up_DIFF<nDIFF *
ACAGTA	up_DIFF	1012	47	22	10	15	45	22	9	15	nDIFF	2000	107	26	48	33	102	24	47	33	0.868088	1.67224	0.411726	0.898311	1000	0.42957	0.113886	0.012987	0.736264			up_DIFF<nDIFF *
ACAGTC	up_DIFF	1012	76	36	20	20	67	32	18	20	nDIFF	2000	79	21	38	20	77	21	37	20	1.90124	3.38792	1.04015	1.97628	1000	0.000999001	0.000999001	0.828172	0.030969	up_DIFF>nDIFF ***	up_DIFF>nDIFF ***		up_DIFF>nDIFF *
ACAGTG	up_DIFF	1012	91	32	28	31	88	31	28	30	nDIFF	2000	222	52	96	74	207	52	95	70	0.810099	1.21618	0.576416	0.827903	1000	0.0779221	0.421578	0.00899101	0.424575			up_DIFF<nDIFF **
ACAGTT	up_DIFF	1012	72	27	22	23	68	27	20	23	nDIFF	2000	166	57	60	49	155	55	58	49	0.857184	0.936135	0.724638	0.927644	1000	0.28971	0.804196	0.216783	0.793207
ACATAA	up_DIFF	1012	77	27	25	25	73	26	25	25	nDIFF	2000	136	46	45	45	134	46	44	45	1.11893	1.15999	1.09794	1.09794	1000	0.496503	0.601399	0.781219	0.794206
ACATAC	up_DIFF	1012	46	12	18	16	41	12	16	16	nDIFF	2000	90	30	32	28	86	29	30	28	1.0101	0.790514	1.11166	1.12931	1000	0.978022	0.505495	0.725275	0.771229
ACATAG	up_DIFF	1012	58	15	20	23	54	15	18	23	nDIFF	2000	125	34	47	44	122	33	46	44	0.916996	0.87189	0.840972	1.03306	1000	0.589411	0.754246	0.485514	1
ACATAT	up_DIFF	1012	67	22	19	26	63	22	19	22	nDIFF	2000	112	36	33	43	103	34	33	40	1.18224	1.20773	1.13786	1.19496	1000	0.333666	0.475524	0.657343	0.559441
ACATCA	up_DIFF	1012	62	25	21	16	62	25	21	16	nDIFF	2000	104	25	43	36	101	25	42	36	1.17817	1.97628	0.965162	0.878349	1000	0.316683	0.014985	0.868132	0.782218		up_DIFF>nDIFF *
ACATCC	up_DIFF	1012	53	13	16	24	52	13	16	24	nDIFF	2000	94	30	30	34	93	30	30	33	1.11429	0.85639	1.05402	1.39502	1000	0.543457	0.737263	0.878122	0.211788
ACATCG	up_DIFF	1012	10	4	4	2	10	4	4	2	nDIFF	2000	23	4	5	14	23	4	5	14	0.859254	1.97628	1.58103	0.282326	1000	0.724276	0.465534	0.743257	0.102897
ACATCT	up_DIFF	1012	72	17	43	12	68	17	43	12	nDIFF	2000	132	46	47	39	124	45	46	39	1.07797	0.730366	1.80809	0.608088	1000	0.676324	0.297702	0.004995	0.133866			up_DIFF>nDIFF **
ACATGA	up_DIFF	1012	56	25	19	12	53	25	19	12	nDIFF	2000	97	22	33	42	96	22	33	42	1.14095	2.24578	1.13786	0.564653	1000	0.414585	0.00899101	0.657343	0.0829171		up_DIFF>nDIFF **
ACATGC	up_DIFF	1012	55	20	17	18	52	19	16	18	nDIFF	2000	104	31	30	43	103	31	30	43	1.04515	1.27502	1.11989	0.827282	1000	0.798202	0.464535	0.714286	0.591409
ACATGG	up_DIFF	1012	76	22	30	24	74	21	30	24	nDIFF	2000	156	45	35	76	149	45	35	75	0.962805	0.966184	1.69396	0.62409	1000	0.819181	0.89011	0.032967	0.026973			up_DIFF>nDIFF *	up_DIFF<nDIFF *
ACATGT	up_DIFF	1012	66	23	24	19	57	22	18	19	nDIFF	2000	132	47	39	46	127	47	38	45	0.988142	0.967118	1.21618	0.816291	1000	0.945055	0.884116	0.561439	0.532468
ACATTA	up_DIFF	1012	51	15	22	14	49	15	22	14	nDIFF	2000	118	35	46	37	111	34	45	34	0.854157	0.846979	0.94518	0.747783	1000	0.371628	0.646354	0.896104	0.331668
ACATTC	up_DIFF	1012	81	31	29	21	80	31	29	21	nDIFF	2000	96	21	36	39	93	21	36	37	1.66749	2.91737	1.59201	1.06415	1000	0.001998	0.000999001	0.0709291	0.892108	up_DIFF>nDIFF **	up_DIFF>nDIFF ***
ACATTG	up_DIFF	1012	50	18	18	14	49	17	18	14	nDIFF	2000	113	33	43	37	111	32	43	37	0.874462	1.07797	0.827282	0.747783	1000	0.445554	0.856144	0.579421	0.391608
ACATTT	up_DIFF	1012	123	51	32	40	111	51	32	36	nDIFF	2000	334	117	112	105	293	109	109	104	0.727793	0.861457	0.564653	0.75287	1000	0.00999001	0.447552	0.00599401	0.124875	up_DIFF<nDIFF **		up_DIFF<nDIFF **
ACCAAA	up_DIFF	1012	59	18	20	21	56	18	20	20	nDIFF	2000	115	35	46	34	110	35	43	34	1.01392	1.01637	0.859254	1.22065	1000	0.937063	1	0.61039	0.390609
ACCAAC	up_DIFF	1012	40	15	12	13	40	15	12	13	nDIFF	2000	58	15	20	23	57	15	19	23	1.36295	1.97628	1.18577	1.11703	1000	0.130869	0.0789211	0.642358	0.885115
ACCAAG	up_DIFF	1012	55	13	19	23	53	13	19	23	nDIFF	2000	92	22	25	45	91	22	25	45	1.18147	1.1678	1.50198	1.0101	1000	0.317682	0.723277	0.222777	1
ACCAAT	up_DIFF	1012	31	15	10	6	30	15	10	6	nDIFF	2000	64	26	23	15	64	26	23	15	0.957263	1.14016	0.859254	0.790514	1000	0.914086	0.756244	0.711289	0.645355
ACCACA	up_DIFF	1012	76	30	26	20	74	29	25	20	nDIFF	2000	114	34	34	46	107	33	34	44	1.31752	1.74378	1.51128	0.859254	1000	0.0719281	0.0509491	0.12987	0.612388
ACCACC	up_DIFF	1012	93	44	26	23	89	44	26	22	nDIFF	2000	96	26	34	36	85	26	31	32	1.91453	3.34448	1.51128	1.26263	1000	0.000999001	0.000999001	0.130869	0.448551	up_DIFF>nDIFF ***	up_DIFF>nDIFF ***
ACCACG	up_DIFF	1012	29	9	11	9	27	9	11	9	nDIFF	2000	44	13	11	20	42	13	11	20	1.30255	1.3682	1.97628	0.889328	1000	0.353646	0.513487	0.134865	0.865135
ACCACT	up_DIFF	1012	67	25	27	15	62	25	25	15	nDIFF	2000	82	24	29	29	78	22	29	29	1.61477	2.05863	1.83999	1.02222	1000	0.003996	0.00899101	0.023976	1	up_DIFF>nDIFF **	up_DIFF>nDIFF **	up_DIFF>nDIFF *
ACCAGA	up_DIFF	1012	65	19	19	27	57	19	19	26	nDIFF	2000	89	25	27	37	89	25	27	37	1.44335	1.50198	1.39072	1.44215	1000	0.026973	0.212787	0.26973	0.185814	up_DIFF>nDIFF *
ACCAGC	up_DIFF	1012	78	18	25	35	77	18	25	35	nDIFF	2000	174	40	60	74	168	40	59	74	0.885921	0.889328	0.823452	0.934729	1000	0.402597	0.802198	0.415584	0.761239
ACCAGG	up_DIFF	1012	71	20	27	24	69	20	26	24	nDIFF	2000	154	40	51	63	148	40	48	62	0.911144	0.988142	1.04627	0.75287	1000	0.491508	1	0.904096	0.231768
ACCAGT	up_DIFF	1012	52	18	16	18	51	18	15	18	nDIFF	2000	81	32	27	22	79	32	27	22	1.26873	1.11166	1.17113	1.61696	1000	0.178821	0.769231	0.595405	0.138861
ACCATA	up_DIFF	1012	43	19	14	10	43	19	14	10	nDIFF	2000	78	23	30	25	78	23	30	25	1.08949	1.63258	0.922266	0.790514	1000	0.699301	0.135864	0.859141	0.585415
ACCATC	up_DIFF	1012	55	16	13	26	54	16	13	26	nDIFF	2000	68	22	25	21	68	22	25	21	1.59847	1.4373	1.02767	2.44683	1000	0.011988	0.292707	1	0.003996	up_DIFF>nDIFF *			up_DIFF>nDIFF **
ACCATG	up_DIFF	1012	88	45	16	27	86	44	16	27	nDIFF	2000	136	44	37	55	130	41	37	54	1.27877	2.0212	0.85461	0.970176	1000	0.0799201	0.000999001	0.655345	0.915085		up_DIFF>nDIFF ***
ACCATT	up_DIFF	1012	82	35	25	22	81	35	25	21	nDIFF	2000	130	42	45	43	122	41	45	43	1.24658	1.6469	1.09794	1.01112	1000	0.11988	0.038961	0.806194	0.996004		up_DIFF>nDIFF *
ACCCAA	up_DIFF	1012	40	13	15	12	37	13	15	12	nDIFF	2000	86	27	23	36	79	25	23	35	0.919202	0.951544	1.28888	0.658762	1000	0.754246	0.973027	0.501499	0.221778
ACCCAC	up_DIFF	1012	87	35	27	25	76	34	27	22	nDIFF	2000	104	42	39	23	98	40	36	23	1.65324	1.6469	1.3682	2.14814	1000	0.002997	0.032967	0.237762	0.018981	up_DIFF>nDIFF **	up_DIFF>nDIFF *		up_DIFF>nDIFF *
ACCCAG	up_DIFF	1012	109	37	34	38	103	35	33	37	nDIFF	2000	247	73	82	92	229	71	80	92	0.872126	1.00168	0.819435	0.816291	1000	0.243756	0.999001	0.396603	0.311688
ACCCAT	up_DIFF	1012	68	23	23	22	63	23	22	20	nDIFF	2000	89	20	31	38	84	20	29	38	1.50997	2.27273	1.46628	1.14416	1000	0.023976	0.00599401	0.218781	0.672328	up_DIFF>nDIFF *	up_DIFF>nDIFF **
ACCCCA	up_DIFF	1012	100	40	40	20	93	37	39	20	nDIFF	2000	191	60	60	71	171	58	58	68	1.0347	1.31752	1.31752	0.5567	1000	0.811189	0.221778	0.232767	0.022977				up_DIFF<nDIFF *
ACCCCC	up_DIFF	1012	97	38	33	26	82	33	31	26	nDIFF	2000	129	56	36	37	116	51	35	37	1.48604	1.34105	1.81159	1.38874	1000	0.00699301	0.223776	0.020979	0.241758	up_DIFF>nDIFF **		up_DIFF>nDIFF *
ACCCCG	up_DIFF	1012	45	21	13	11	41	21	12	11	nDIFF	2000	61	21	16	24	60	21	16	24	1.45791	1.97628	1.60573	0.905797	1000	0.0689311	0.03996	0.235764	0.869131		up_DIFF>nDIFF *
ACCCCT	up_DIFF	1012	97	35	30	32	87	32	29	31	nDIFF	2000	168	54	61	53	157	54	60	52	1.14107	1.28093	0.971943	1.19323	1000	0.331668	0.225774	0.825175	0.484515
ACCCGA	up_DIFF	1012	10	3	3	4	10	3	3	4	nDIFF	2000	22	6	11	5	22	6	11	5	0.898311	0.988142	0.538987	1.58103	1000	0.851149	1	0.393606	0.745255
ACCCGC	up_DIFF	1012	28	12	10	6	26	12	10	5	nDIFF	2000	28	9	11	8	27	8	11	8	1.97628	2.63505	1.79662	1.48221	1000	0.014985	0.045954	0.252747	0.564436	up_DIFF>nDIFF *	up_DIFF>nDIFF *
ACCCGG	up_DIFF	1012	37	11	15	11	34	11	15	11	nDIFF	2000	44	14	14	16	42	14	14	16	1.66188	1.5528	2.11745	1.3587	1000	0.031968	0.296703	0.02997	0.539461	up_DIFF>nDIFF *		up_DIFF>nDIFF *
ACCCGT	up_DIFF	1012	18	6	5	7	16	6	4	7	nDIFF	2000	19	6	6	7	19	6	6	7	1.87227	1.97628	1.6469	1.97628	1000	0.0539461	0.346653	0.525475	0.246753
ACCCTA	up_DIFF	1012	32	11	12	9	30	11	12	9	nDIFF	2000	64	17	22	25	60	17	19	25	0.988142	1.27877	1.07797	0.711462	1000	0.947053	0.591409	0.859141	0.477522
ACCCTC	up_DIFF	1012	95	43	31	21	87	42	27	21	nDIFF	2000	121	46	37	38	111	45	35	35	1.55163	1.8474	1.65581	1.09216	1000	0.000999001	0.001998	0.0599401	0.769231	up_DIFF>nDIFF ***	up_DIFF>nDIFF **
ACCCTG	up_DIFF	1012	111	38	32	41	105	38	32	41	nDIFF	2000	213	65	79	69	201	64	78	66	1.02989	1.15537	0.80052	1.17431	1000	0.83017	0.52048	0.324675	0.415584
ACCCTT	up_DIFF	1012	90	31	33	26	87	30	32	26	nDIFF	2000	122	39	35	48	113	38	34	47	1.45791	1.57089	1.86335	1.07049	1000	0.00799201	0.0799201	0.00999001	0.802198	up_DIFF>nDIFF **		up_DIFF>nDIFF **
ACCGAA	up_DIFF	1012	8	2	3	3	8	2	3	3	nDIFF	2000	12	5	4	3	12	5	4	3	1.31752	0.790514	1.48221	1.97628	1000	0.652348	1	0.695305	0.688312
ACCGAC	up_DIFF	1012	11	4	3	4	11	4	3	4	nDIFF	2000	11	4	5	2	11	4	5	2	1.97628	1.97628	1.18577	3.95257	1000	0.12987	0.422577	1	0.203796
ACCGAG	up_DIFF	1012	18	14	3	1	18	14	3	1	nDIFF	2000	23	4	11	8	21	4	10	7	1.54666	6.917	0.538987	0.247036	1000	0.202797	0.000999001	0.345654	0.258741		up_DIFF>nDIFF ***
ACCGAT	up_DIFF	1012	1	0	1	0	1	0	1	0	nDIFF	2000	7	1	3	3	7	1	3	3	0.282326	0	0.658762	0	1000	0.266733	1	1	0.31968
ACCGCA	up_DIFF	1012	14	4	7	3	14	4	7	3	nDIFF	2000	18	5	5	8	17	5	5	8	1.53711	1.58103	2.7668	0.741107	1000	0.265734	0.752248	0.116883	0.766234
ACCGCC	up_DIFF	1012	33	14	12	7	29	13	12	6	nDIFF	2000	28	9	11	8	27	8	11	8	2.32919	3.07422	2.15595	1.72925	1000	0.000999001	0.00699301	0.0769231	0.428571	up_DIFF>nDIFF ***	up_DIFF>nDIFF **
ACCGCG	up_DIFF	1012	8	3	3	2	8	3	3	2	nDIFF	2000	12	4	6	2	12	4	6	2	1.31752	1.48221	0.988142	1.97628	1000	0.65035	0.698302	1	0.594406
ACCGCT	up_DIFF	1012	13	6	6	1	13	6	6	1	nDIFF	2000	16	8	4	4	16	8	4	4	1.60573	1.48221	2.96443	0.494071	1000	0.235764	0.563437	0.107892	0.682318
ACCGGA	up_DIFF	1012	2	1	1	0	2	1	1	0	nDIFF	2000	11	3	2	6	11	3	2	6	0.359324	0.658762	0.988142	0	1000	0.240759	1	1	0.104895
ACCGGC	up_DIFF	1012	17	3	6	8	17	3	6	8	nDIFF	2000	26	6	11	9	24	6	11	9	1.29219	0.988142	1.07797	1.7567	1000	0.373626	1	1	0.284715
ACCGGG	up_DIFF	1012	13	4	4	5	13	4	4	5	nDIFF	2000	22	5	12	5	22	5	12	5	1.1678	1.58103	0.658762	1.97628	1000	0.741259	0.725275	0.593407	0.341658
ACCGGT	up_DIFF	1012	3	0	1	2	3	0	1	2	nDIFF	2000	8	1	2	5	8	1	2	5	0.741107	0	0.988142	0.790514	1000	0.743257	1	1	1
ACCGTA	up_DIFF	1012	12	3	7	2	12	3	7	2	nDIFF	2000	15	4	6	5	14	4	6	5	1.58103	1.48221	2.30567	0.790514	1000	0.256743	0.714286	0.131868	1
ACCGTC	up_DIFF	1012	7	1	0	6	7	1	0	6	nDIFF	2000	20	10	6	4	20	10	6	4	0.6917	0.197628	0	2.96443	1000	0.407592	0.116883	0.0849151	0.0719281
ACCGTG	up_DIFF	1012	19	6	5	8	19	6	5	8	nDIFF	2000	38	9	12	17	37	9	12	16	0.988142	1.31752	0.823452	0.930016	1000	0.993007	0.791209	0.797203	1
ACCGTT	up_DIFF	1012	8	4	3	1	8	4	3	1	nDIFF	2000	19	6	9	4	19	6	9	4	0.83212	1.31752	0.658762	0.494071	1000	0.688312	0.725275	0.564436	0.69031
ACCTAA	up_DIFF	1012	38	14	11	13	38	14	11	13	nDIFF	2000	72	24	21	27	72	24	21	27	1.04304	1.15283	1.0352	0.951544	1000	0.852148	0.733267	1	1
ACCTAC	up_DIFF	1012	31	9	11	11	30	9	11	11	nDIFF	2000	57	23	19	15	54	23	19	15	1.07482	0.773329	1.14416	1.44928	1000	0.804196	0.603397	0.846154	0.401598
ACCTAG	up_DIFF	1012	22	16	1	5	21	16	1	4	nDIFF	2000	82	20	20	42	81	20	20	42	0.530223	1.58103	0.0988142	0.235272	1000	0.003996	0.203796	0.00899101	0.001998	up_DIFF<nDIFF **		up_DIFF<nDIFF **	up_DIFF<nDIFF **
ACCTAT	up_DIFF	1012	39	10	14	15	39	10	14	15	nDIFF	2000	74	22	31	21	71	22	30	19	1.04156	0.898311	0.892516	1.41163	1000	0.845155	0.855145	0.755245	0.400599
ACCTCA	up_DIFF	1012	103	26	48	29	99	26	46	29	nDIFF	2000	143	37	58	48	134	36	55	48	1.42348	1.38874	1.63555	1.19401	1000	0.00699301	0.210789	0.013986	0.45954	up_DIFF>nDIFF **		up_DIFF>nDIFF *
ACCTCC	up_DIFF	1012	115	39	28	48	97	38	24	46	nDIFF	2000	197	53	70	74	176	53	65	66	1.15367	1.45425	0.790514	1.28191	1000	0.280719	0.0759241	0.350649	0.193806
ACCTCG	up_DIFF	1012	29	10	10	9	29	10	10	9	nDIFF	2000	44	14	23	7	42	14	22	7	1.30255	1.41163	0.859254	2.54094	1000	0.317682	0.487512	0.712288	0.0619381
ACCTCT	up_DIFF	1012	92	37	22	33	88	36	22	32	nDIFF	2000	171	56	60	55	158	54	58	53	1.06326	1.30576	0.724638	1.18577	1000	0.654346	0.250749	0.217782	0.503497
ACCTGA	up_DIFF	1012	75	35	23	17	70	35	22	17	nDIFF	2000	160	28	68	64	154	28	67	63	0.926383	2.47036	0.668449	0.524951	1000	0.626374	0.000999001	0.0859141	0.013986		up_DIFF>nDIFF ***		up_DIFF<nDIFF *
ACCTGC	up_DIFF	1012	100	26	41	33	91	25	39	33	nDIFF	2000	134	50	44	40	119	49	43	36	1.47484	1.02767	1.84154	1.63043	1000	0.004995	0.988012	0.00599401	0.044955	up_DIFF>nDIFF **		up_DIFF>nDIFF **	up_DIFF>nDIFF *
ACCTGG	up_DIFF	1012	110	45	38	27	105	44	37	27	nDIFF	2000	197	67	66	64	184	66	64	64	1.10351	1.32736	1.13786	0.833745	1000	0.436563	0.144855	0.524476	0.428571
ACCTGT	up_DIFF	1012	115	36	47	32	103	35	46	31	nDIFF	2000	158	42	54	62	150	41	54	60	1.43843	1.69396	1.7201	1.02002	1000	0.00899101	0.028971	0.00799201	0.989011	up_DIFF>nDIFF **	up_DIFF>nDIFF *	up_DIFF>nDIFF **
ACCTTA	up_DIFF	1012	42	12	15	15	41	12	15	15	nDIFF	2000	87	33	30	24	86	33	29	24	0.954068	0.718649	0.988142	1.23518	1000	0.859141	0.347652	0.985015	0.597403
ACCTTC	up_DIFF	1012	84	31	24	29	79	31	24	27	nDIFF	2000	102	33	35	34	99	31	35	34	1.62753	1.85651	1.35517	1.68565	1000	0.000999001	0.013986	0.277722	0.047952	up_DIFF>nDIFF ***	up_DIFF>nDIFF *		up_DIFF>nDIFF *
ACCTTG	up_DIFF	1012	86	32	36	18	82	31	36	17	nDIFF	2000	117	47	37	33	110	44	37	31	1.45265	1.34556	1.92287	1.07797	1000	0.014985	0.236763	0.010989	0.86014	up_DIFF>nDIFF *		up_DIFF>nDIFF *
ACCTTT	up_DIFF	1012	107	47	31	29	105	46	31	29	nDIFF	2000	180	65	55	60	173	65	54	59	1.17479	1.42901	1.11391	0.955204	1000	0.181818	0.0699301	0.656344	0.882118
ACGAAA	up_DIFF	1012	9	2	3	4	9	2	3	4	nDIFF	2000	23	10	8	5	23	10	8	5	0.773329	0.395257	0.741107	1.58103	1000	0.576424	0.234765	0.78022	0.737263
ACGAAC	up_DIFF	1012	3	0	0	3	3	0	0	3	nDIFF	2000	8	0	5	3	8	0	5	3	0.741107	NA	0	1.97628	1000	0.775225	1	0.186813	0.67033
ACGAAG	up_DIFF	1012	6	2	3	1	6	2	3	1	nDIFF	2000	25	9	8	8	25	9	8	8	0.474308	0.439174	0.741107	0.247036	1000	0.125874	0.357642	0.756244	0.17982
ACGAAT	up_DIFF	1012	10	3	2	5	10	3	2	5	nDIFF	2000	11	3	3	5	11	3	3	5	1.79662	1.97628	1.31752	1.97628	1000	0.238761	0.644356	1	0.328671
ACGACA	up_DIFF	1012	17	4	7	6	17	4	7	6	nDIFF	2000	19	5	8	6	19	5	8	6	1.76825	1.58103	1.72925	1.97628	1000	0.106893	0.708292	0.3996	0.351648
ACGACC	up_DIFF	1012	5	1	3	1	5	1	3	1	nDIFF	2000	15	5	3	7	15	5	3	7	0.658762	0.395257	1.97628	0.282326	1000	0.472527	0.458541	0.678322	0.275724
ACGACG	up_DIFF	1012	5	2	3	0	5	2	3	0	nDIFF	2000	4	0	0	4	2	0	0	2	2.47036	NA	NA	0	1000	0.480519	0.100899	0.03996	0.779221			up_DIFF>nDIFF *
ACGACT	up_DIFF	1012	10	7	0	3	10	7	0	3	nDIFF	2000	12	1	3	8	12	1	3	8	1.6469	13.834	0	0.741107	1000	0.235764	0.003996	0.35964	0.77023		up_DIFF>nDIFF **
ACGAGA	up_DIFF	1012	12	4	2	6	12	4	2	6	nDIFF	2000	12	2	9	1	12	2	9	1	1.97628	3.95257	0.439174	11.8577	1000	0.123876	0.210789	0.358641	0.00599401				up_DIFF>nDIFF **
ACGAGC	up_DIFF	1012	14	4	2	8	14	4	2	8	nDIFF	2000	16	2	6	8	16	2	6	8	1.72925	3.95257	0.658762	1.97628	1000	0.203796	0.177822	0.727273	0.200799
ACGAGG	up_DIFF	1012	13	2	3	8	13	2	3	8	nDIFF	2000	43	11	13	19	42	11	13	19	0.597481	0.359324	0.456066	0.83212	1000	0.0959041	0.24975	0.290709	0.679321
ACGAGT	up_DIFF	1012	4	4	0	0	4	4	0	0	nDIFF	2000	25	7	8	10	23	6	8	10	0.316206	1.12931	0	0	1000	0.045954	0.959041	0.0529471	0.046953	up_DIFF<nDIFF *			up_DIFF<nDIFF *
ACGATA	up_DIFF	1012	6	2	3	1	6	2	3	1	nDIFF	2000	19	7	5	7	19	7	5	7	0.62409	0.564653	1.18577	0.282326	1000	0.393606	0.512488	1	0.264735
ACGATC	up_DIFF	1012	7	0	4	3	7	0	4	3	nDIFF	2000	12	1	6	5	12	1	6	5	1.15283	0	1.31752	1.18577	1000	0.8002	1	0.745255	1
ACGATG	up_DIFF	1012	12	2	7	3	12	2	7	3	nDIFF	2000	14	7	2	5	14	7	2	5	1.69396	0.564653	6.917	1.18577	1000	0.1998	0.487512	0.00799201	1			up_DIFF>nDIFF **
ACGATT	up_DIFF	1012	10	0	4	6	10	0	4	6	nDIFF	2000	16	2	5	9	16	2	5	9	1.23518	0	1.58103	1.31752	1000	0.671329	0.533467	0.74026	0.775225
ACGCAA	up_DIFF	1012	5	3	2	0	5	3	2	0	nDIFF	2000	13	3	4	6	13	3	4	6	0.760109	1.97628	0.988142	0	1000	0.627373	0.689311	1	0.105894
ACGCAC	up_DIFF	1012	18	5	7	6	17	5	7	5	nDIFF	2000	25	11	8	6	25	11	8	6	1.42292	0.898311	1.72925	1.97628	1000	0.245754	1	0.406593	0.310689
ACGCAG	up_DIFF	1012	25	13	7	5	23	13	7	5	nDIFF	2000	34	10	15	9	33	10	14	9	1.45315	2.56917	0.922266	1.09794	1000	0.178821	0.023976	0.959041	1		up_DIFF>nDIFF *
ACGCAT	up_DIFF	1012	11	5	2	4	11	5	2	4	nDIFF	2000	17	4	8	5	17	4	8	5	1.27877	2.47036	0.494071	1.58103	1000	0.539461	0.295704	0.497502	0.762238
ACGCCA	up_DIFF	1012	11	2	6	3	11	2	6	3	nDIFF	2000	31	8	10	13	31	8	10	13	0.701262	0.494071	1.18577	0.456066	1000	0.342657	0.52048	0.805195	0.264735
ACGCCC	up_DIFF	1012	30	13	13	4	28	13	13	4	nDIFF	2000	48	14	15	19	47	14	14	19	1.23518	1.83512	1.71278	0.41606	1000	0.381618	0.150849	0.145854	0.140859
ACGCCG	up_DIFF	1012	7	3	1	3	7	3	1	3	nDIFF	2000	12	6	3	3	12	6	3	3	1.15283	0.988142	0.658762	1.97628	1000	0.795205	1	1	0.667333
ACGCCT	up_DIFF	1012	28	13	6	9	28	13	6	9	nDIFF	2000	80	19	20	41	79	19	20	41	0.6917	1.35219	0.592885	0.433819	1000	0.111888	0.490509	0.288711	0.017982				up_DIFF<nDIFF *
ACGCGA	up_DIFF	1012	1	0	0	1	1	0	0	1	nDIFF	2000	1	0	1	0	1	0	1	0	1.97628	NA	0	NA	1000	1	1	1	0.332667
ACGCGC	up_DIFF	1012	9	0	5	4	9	0	5	4	nDIFF	2000	7	1	4	2	7	1	4	2	2.54094	0	2.47036	3.95257	1000	0.0719281	1	0.281718	0.175824
ACGCGG	up_DIFF	1012	3	1	2	0	3	1	2	0	nDIFF	2000	10	6	2	2	9	5	2	2	0.592885	0.329381	1.97628	0	1000	0.578422	0.484515	0.585415	0.559441
ACGCGT	up_DIFF	1012	6	1	4	1	6	1	4	1	nDIFF	2000	5	2	0	3	5	2	0	3	2.37154	0.988142	NA	0.658762	1000	0.217782	1	0.014985	1			up_DIFF>nDIFF *
ACGCTA	up_DIFF	1012	10	3	7	0	10	3	7	0	nDIFF	2000	9	4	2	3	9	4	2	3	2.19587	1.48221	6.917	0	1000	0.0849151	0.665335	0.00899101	0.325674			up_DIFF>nDIFF **
ACGCTC	up_DIFF	1012	23	9	3	11	23	9	3	11	nDIFF	2000	14	8	1	5	14	8	1	5	3.24675	2.22332	5.92885	4.34783	1000	0.000999001	0.127872	0.114885	0.004995	up_DIFF>nDIFF ***			up_DIFF>nDIFF **
ACGCTG	up_DIFF	1012	25	14	5	6	24	14	5	6	nDIFF	2000	32	14	7	11	31	14	7	11	1.54397	1.97628	1.41163	1.07797	1000	0.118881	0.0629371	0.77023	1
ACGCTT	up_DIFF	1012	11	3	4	4	11	3	4	4	nDIFF	2000	23	7	12	4	23	7	12	4	0.94518	0.846979	0.658762	1.97628	1000	1	1	0.607393	0.48951
ACGGAA	up_DIFF	1012	14	2	3	9	14	2	3	9	nDIFF	2000	21	7	9	5	20	7	9	4	1.31752	0.564653	0.658762	3.55731	1000	0.461538	0.52048	0.566434	0.025974				up_DIFF>nDIFF *
ACGGAC	up_DIFF	1012	9	4	4	1	9	4	4	1	nDIFF	2000	16	5	7	4	16	5	7	4	1.11166	1.58103	1.12931	0.494071	1000	0.83017	0.73027	1	0.667333
ACGGAG	up_DIFF	1012	30	7	10	13	29	7	10	13	nDIFF	2000	55	12	18	25	54	12	18	25	1.07797	1.15283	1.09794	1.02767	1000	0.822178	0.814186	0.861139	1
ACGGAT	up_DIFF	1012	8	0	3	5	8	0	3	5	nDIFF	2000	18	3	8	7	18	3	8	7	0.878349	0	0.741107	1.41163	1000	0.842158	0.323676	0.778222	0.773227
ACGGCA	up_DIFF	1012	25	8	5	12	25	8	5	12	nDIFF	2000	22	7	7	8	21	7	7	8	2.24578	2.25861	1.41163	2.96443	1000	0.00699301	0.165834	0.771229	0.017982	up_DIFF>nDIFF **			up_DIFF>nDIFF *
ACGGCC	up_DIFF	1012	24	7	8	9	21	7	8	8	nDIFF	2000	27	5	11	11	27	5	11	11	1.7567	2.7668	1.4373	1.61696	1000	0.0609391	0.118881	0.473526	0.357642
ACGGCG	up_DIFF	1012	6	4	2	0	6	4	2	0	nDIFF	2000	13	3	4	6	12	3	4	6	0.912131	2.63505	0.988142	0	1000	0.948052	0.218781	1	0.10989
ACGGCT	up_DIFF	1012	9	2	6	1	9	2	6	1	nDIFF	2000	27	7	12	8	27	7	12	8	0.658762	0.564653	0.988142	0.247036	1000	0.281718	0.509491	1	0.200799
ACGGGA	up_DIFF	1012	20	8	5	7	19	7	5	7	nDIFF	2000	26	7	8	11	25	7	8	11	1.52022	2.25861	1.23518	1.25764	1000	0.165834	0.162837	0.769231	0.809191
ACGGGC	up_DIFF	1012	28	7	10	11	26	7	10	11	nDIFF	2000	29	7	9	13	29	7	9	13	1.90814	1.97628	2.19587	1.67224	1000	0.013986	0.253746	0.0889111	0.277722	up_DIFF>nDIFF *
ACGGGG	up_DIFF	1012	34	15	15	4	34	15	15	4	nDIFF	2000	60	23	19	18	58	22	19	17	1.11989	1.28888	1.56022	0.439174	1000	0.612388	0.45954	0.195804	0.18981
ACGGGT	up_DIFF	1012	11	5	5	1	11	5	5	1	nDIFF	2000	12	4	1	7	12	4	1	7	1.81159	2.47036	9.88142	0.282326	1000	0.170829	0.287712	0.025974	0.27972			up_DIFF>nDIFF *
ACGGTA	up_DIFF	1012	8	2	3	3	8	2	3	3	nDIFF	2000	11	5	2	4	11	5	2	4	1.4373	0.790514	2.96443	1.48221	1000	0.456543	1	0.367632	0.68032
ACGGTC	up_DIFF	1012	14	6	4	4	13	6	4	4	nDIFF	2000	20	6	8	6	20	6	8	6	1.3834	1.97628	0.988142	1.31752	1000	0.337662	0.357642	1	0.734266
ACGGTG	up_DIFF	1012	24	8	12	4	23	8	11	4	nDIFF	2000	53	15	15	23	51	15	14	23	0.894921	1.05402	1.58103	0.343702	1000	0.652348	1	0.305694	0.044955				up_DIFF<nDIFF *
ACGGTT	up_DIFF	1012	7	4	1	2	7	4	1	2	nDIFF	2000	24	7	10	7	24	7	10	7	0.576416	1.12931	0.197628	0.564653	1000	0.251748	1	0.113886	0.508492
ACGTAA	up_DIFF	1012	12	4	5	3	12	4	5	3	nDIFF	2000	16	7	6	3	16	7	6	3	1.48221	1.12931	1.6469	1.97628	1000	0.324675	1	0.515485	0.677323
ACGTAC	up_DIFF	1012	15	7	3	5	15	7	3	5	nDIFF	2000	11	3	2	6	11	3	2	6	2.69493	4.61133	2.96443	1.6469	1000	0.012987	0.027972	0.351648	0.512488	up_DIFF>nDIFF *	up_DIFF>nDIFF *
ACGTAG	up_DIFF	1012	8	5	3	0	8	5	3	0	nDIFF	2000	19	5	8	6	19	5	8	6	0.83212	1.97628	0.741107	0	1000	0.722278	0.343656	0.77023	0.0999001
ACGTAT	up_DIFF	1012	12	2	3	7	12	2	3	7	nDIFF	2000	21	6	11	4	21	6	11	4	1.12931	0.658762	0.538987	3.4585	1000	0.857143	0.721279	0.406593	0.04995				up_DIFF>nDIFF *
ACGTCA	up_DIFF	1012	17	7	7	3	17	7	7	3	nDIFF	2000	13	2	7	4	13	2	7	4	2.58437	6.917	1.97628	1.48221	1000	0.01998	0.00899101	0.24975	0.697303	up_DIFF>nDIFF *	up_DIFF>nDIFF **
ACGTCC	up_DIFF	1012	10	6	2	2	10	6	2	2	nDIFF	2000	30	12	6	12	25	12	5	11	0.658762	0.988142	0.658762	0.329381	1000	0.420579	1	0.617383	0.184815
ACGTCG	up_DIFF	1012	3	1	0	2	3	1	0	2	nDIFF	2000	8	4	2	2	8	4	2	2	0.741107	0.494071	0	1.97628	1000	0.788212	0.677323	0.514486	0.596404
ACGTCT	up_DIFF	1012	19	6	5	8	18	6	4	8	nDIFF	2000	30	13	11	6	29	13	11	6	1.25165	0.912131	0.898311	2.63505	1000	0.440559	1	0.986014	0.0789211
ACGTGA	up_DIFF	1012	18	6	6	6	18	6	6	6	nDIFF	2000	31	9	17	5	31	9	17	5	1.14752	1.31752	0.697512	2.37154	1000	0.644356	0.781219	0.502498	0.220779
ACGTGC	up_DIFF	1012	30	16	4	10	30	16	4	10	nDIFF	2000	28	9	6	13	28	9	6	13	2.11745	3.51339	1.31752	1.52022	1000	0.000999001	0.002997	0.735265	0.386613	up_DIFF>nDIFF ***	up_DIFF>nDIFF **
ACGTGG	up_DIFF	1012	33	11	8	14	31	11	8	14	nDIFF	2000	56	22	13	21	54	22	13	21	1.1646	0.988142	1.21618	1.31752	1000	0.490509	1	0.814186	0.475524
ACGTGT	up_DIFF	1012	20	6	6	8	20	6	6	8	nDIFF	2000	44	8	14	22	42	8	14	22	0.898311	1.48221	0.846979	0.718649	1000	0.714286	0.597403	0.799201	0.464535
ACGTTA	up_DIFF	1012	7	5	1	1	7	5	1	1	nDIFF	2000	14	4	6	4	14	4	6	4	0.988142	2.47036	0.329381	0.494071	1000	1	0.286713	0.450549	0.692308
ACGTTC	up_DIFF	1012	13	4	7	2	13	4	7	2	nDIFF	2000	25	8	12	5	24	8	12	5	1.02767	0.988142	1.15283	0.790514	1000	0.985015	1	0.807193	1
ACGTTG	up_DIFF	1012	17	7	6	4	17	7	6	4	nDIFF	2000	27	9	7	11	27	9	7	11	1.24433	1.53711	1.69396	0.718649	1000	0.527473	0.421578	0.378621	0.576424
ACGTTT	up_DIFF	1012	45	21	13	11	38	18	13	11	nDIFF	2000	46	14	18	14	45	14	18	14	1.93332	2.96443	1.42732	1.5528	1000	0.003996	0.001998	0.362637	0.273726	up_DIFF>nDIFF **	up_DIFF>nDIFF **
ACTAAA	up_DIFF	1012	76	25	29	22	71	25	26	22	nDIFF	2000	151	34	56	61	147	34	56	59	0.994686	1.45315	1.02343	0.712758	1000	1	0.188811	0.992008	0.198801
ACTAAC	up_DIFF	1012	55	22	18	15	52	22	18	14	nDIFF	2000	46	13	22	11	46	13	22	11	2.36295	3.34448	1.61696	2.69493	1000	0.000999001	0.001998	0.130869	0.016983	up_DIFF>nDIFF ***	up_DIFF>nDIFF **		up_DIFF>nDIFF *
ACTAAG	up_DIFF	1012	37	11	12	14	37	11	12	14	nDIFF	2000	66	26	22	18	63	24	22	18	1.10792	0.83612	1.07797	1.53711	1000	0.664336	0.707293	0.844156	0.254745
ACTAAT	up_DIFF	1012	61	24	17	20	59	24	17	20	nDIFF	2000	87	40	27	20	85	40	27	20	1.38567	1.18577	1.24433	1.97628	1000	0.0599401	0.616384	0.531469	0.026973				up_DIFF>nDIFF *
ACTACA	up_DIFF	1012	43	16	11	16	42	16	11	15	nDIFF	2000	88	20	28	40	86	20	28	39	0.965685	1.58103	0.776398	0.790514	1000	0.862138	0.240759	0.484515	0.5005
ACTACC	up_DIFF	1012	29	11	10	8	29	11	10	8	nDIFF	2000	44	11	16	17	44	11	16	17	1.30255	1.97628	1.23518	0.930016	1000	0.311688	0.110889	0.66034	1
ACTACG	up_DIFF	1012	8	1	5	2	8	1	5	2	nDIFF	2000	18	2	8	8	18	2	8	8	0.878349	0.988142	1.23518	0.494071	1000	0.852148	1	0.763237	0.532468
ACTACT	up_DIFF	1012	35	18	7	10	35	18	7	10	nDIFF	2000	96	30	36	30	90	29	35	27	0.72052	1.18577	0.384278	0.658762	1000	0.116883	0.635365	0.030969	0.355644			up_DIFF<nDIFF *
ACTAGA	up_DIFF	1012	34	11	15	8	32	11	15	8	nDIFF	2000	65	22	19	24	63	21	19	24	1.03375	0.988142	1.56022	0.658762	1000	0.911089	0.98002	0.227772	0.327672
ACTAGC	up_DIFF	1012	25	10	8	7	25	10	8	7	nDIFF	2000	51	19	13	19	50	19	13	19	0.968767	1.04015	1.21618	0.728105	1000	0.896104	1	0.826174	0.537463
ACTAGG	up_DIFF	1012	41	10	17	14	40	10	17	13	nDIFF	2000	71	22	24	25	67	22	23	25	1.14123	0.898311	1.39987	1.10672	1000	0.559441	0.85015	0.324675	0.849151
ACTAGT	up_DIFF	1012	37	14	9	14	35	13	9	14	nDIFF	2000	65	24	27	14	64	24	27	14	1.12496	1.15283	0.658762	1.97628	1000	0.589411	0.729271	0.298701	0.0649351
ACTATA	up_DIFF	1012	46	20	12	14	46	20	12	14	nDIFF	2000	94	38	35	21	90	38	35	20	0.967118	1.04015	0.677583	1.31752	1000	0.857143	0.886114	0.262737	0.467532
ACTATC	up_DIFF	1012	28	9	6	13	28	9	6	13	nDIFF	2000	41	7	19	15	41	7	19	15	1.34966	2.54094	0.62409	1.71278	1000	0.275724	0.0609391	0.417582	0.161838
ACTATG	up_DIFF	1012	43	13	9	21	42	13	9	21	nDIFF	2000	92	32	25	35	87	31	25	34	0.923698	0.802866	0.711462	1.18577	1000	0.722278	0.517483	0.452547	0.566434
ACTATT	up_DIFF	1012	62	18	21	23	59	18	21	22	nDIFF	2000	122	43	44	35	119	42	43	35	1.00434	0.827282	0.943227	1.2987	1000	1	0.555445	0.868132	0.310689
ACTCAA	up_DIFF	1012	51	12	19	20	48	12	19	20	nDIFF	2000	76	28	22	26	74	28	22	24	1.32619	0.846979	1.70679	1.52022	1000	0.131868	0.732268	0.0869131	0.170829
ACTCAC	up_DIFF	1012	83	35	22	26	77	34	21	23	nDIFF	2000	95	26	38	31	92	26	37	30	1.72665	2.66038	1.14416	1.65753	1000	0.000999001	0.000999001	0.679321	0.0789211	up_DIFF>nDIFF ***	up_DIFF>nDIFF ***
ACTCAG	up_DIFF	1012	91	39	25	27	86	38	25	27	nDIFF	2000	146	42	53	51	141	41	53	51	1.23179	1.83512	0.93221	1.04627	1000	0.127872	0.00899101	0.81019	0.892108		up_DIFF>nDIFF **
ACTCAT	up_DIFF	1012	55	14	28	13	53	14	27	13	nDIFF	2000	108	31	31	46	101	31	29	45	1.00644	0.892516	1.78503	0.558515	1000	0.983017	0.748252	0.032967	0.0649351			up_DIFF>nDIFF *
ACTCCA	up_DIFF	1012	87	33	28	26	81	33	28	24	nDIFF	2000	129	37	48	44	124	37	48	43	1.33284	1.76263	1.15283	1.1678	1000	0.04995	0.020979	0.646354	0.548452	up_DIFF>nDIFF *	up_DIFF>nDIFF *
ACTCCC	up_DIFF	1012	93	32	31	30	90	32	31	29	nDIFF	2000	133	45	47	41	118	44	43	39	1.38191	1.40536	1.30351	1.44606	1000	0.030969	0.146853	0.304695	0.138861	up_DIFF>nDIFF *
ACTCCG	up_DIFF	1012	18	4	9	5	17	4	9	5	nDIFF	2000	23	6	8	9	23	6	8	9	1.54666	1.31752	2.22332	1.09794	1000	0.17982	0.741259	0.124875	1
ACTCCT	up_DIFF	1012	108	50	33	25	103	50	32	25	nDIFF	2000	162	60	52	50	158	59	52	50	1.31752	1.6469	1.25418	0.988142	1000	0.024975	0.00899101	0.327672	1	up_DIFF>nDIFF *	up_DIFF>nDIFF **
ACTCGA	up_DIFF	1012	3	1	1	1	3	1	1	1	nDIFF	2000	12	5	2	5	12	5	2	5	0.494071	0.395257	0.988142	0.395257	1000	0.284715	0.431568	1	0.421578
ACTCGC	up_DIFF	1012	16	6	4	6	15	5	4	6	nDIFF	2000	19	7	5	7	19	7	5	7	1.66424	1.69396	1.58103	1.69396	1000	0.15984	0.407592	0.743257	0.372627
ACTCGG	up_DIFF	1012	26	13	4	9	26	13	4	9	nDIFF	2000	28	9	9	10	28	9	9	10	1.83512	2.85463	0.878349	1.77866	1000	0.034965	0.011988	1	0.212787	up_DIFF>nDIFF *	up_DIFF>nDIFF *
ACTCGT	up_DIFF	1012	9	2	4	3	9	2	4	3	nDIFF	2000	20	5	6	9	20	5	6	9	0.889328	0.790514	1.31752	0.658762	1000	0.833167	1	0.75025	0.579421
ACTCTA	up_DIFF	1012	33	16	9	8	32	16	9	8	nDIFF	2000	71	22	31	18	70	22	31	18	0.918555	1.4373	0.57376	0.878349	1000	0.774226	0.297702	0.162837	0.836164
ACTCTC	up_DIFF	1012	72	23	28	21	71	23	28	21	nDIFF	2000	89	31	31	27	88	31	31	27	1.59879	1.46628	1.78503	1.53711	1000	0.00699301	0.187812	0.01998	0.180819	up_DIFF>nDIFF **		up_DIFF>nDIFF *
ACTCTG	up_DIFF	1012	116	28	40	48	114	28	38	48	nDIFF	2000	181	59	76	46	173	58	76	45	1.26657	0.937898	1.04015	2.06221	1000	0.0529471	0.837163	0.775225	0.000999001				up_DIFF>nDIFF ***
ACTCTT	up_DIFF	1012	74	32	26	16	72	31	25	16	nDIFF	2000	145	53	50	42	137	52	47	41	1.00859	1.19323	1.02767	0.75287	1000	1	0.524476	0.986014	0.400599
ACTGAA	up_DIFF	1012	67	24	21	22	66	24	21	22	nDIFF	2000	150	49	53	48	140	49	51	47	0.88274	0.967976	0.783056	0.905797	1000	0.437562	0.91009	0.32967	0.699301
ACTGAC	up_DIFF	1012	53	23	19	11	52	22	19	11	nDIFF	2000	96	37	28	31	94	36	28	31	1.09107	1.2285	1.34105	0.701262	1000	0.673327	0.454545	0.385614	0.338661
ACTGAG	up_DIFF	1012	82	34	32	16	80	33	32	16	nDIFF	2000	165	54	60	51	158	52	56	50	0.982154	1.24433	1.05402	0.620011	1000	0.955045	0.320679	0.817183	0.0819181
ACTGAT	up_DIFF	1012	58	21	22	15	57	21	22	15	nDIFF	2000	119	43	42	34	115	43	40	34	0.963231	0.965162	1.0352	0.87189	1000	0.863137	0.9001	0.995005	0.743257
ACTGCA	up_DIFF	1012	112	38	35	39	109	37	35	39	nDIFF	2000	183	31	79	73	176	31	78	71	1.20953	2.42254	0.875569	1.05582	1000	0.118881	0.000999001	0.545455	0.84016		up_DIFF>nDIFF ***
ACTGCC	up_DIFF	1012	103	38	31	34	97	38	29	33	nDIFF	2000	129	46	48	35	122	46	47	33	1.57796	1.63258	1.27635	1.91982	1000	0.000999001	0.026973	0.38961	0.010989	up_DIFF>nDIFF ***	up_DIFF>nDIFF *		up_DIFF>nDIFF *
ACTGCG	up_DIFF	1012	15	6	7	2	15	6	7	2	nDIFF	2000	26	10	13	3	26	10	13	3	1.14016	1.18577	1.06415	1.31752	1000	0.706294	0.805195	1	1
ACTGCT	up_DIFF	1012	90	33	25	32	87	33	24	32	nDIFF	2000	137	45	44	48	135	44	44	48	1.29829	1.44928	1.12289	1.31752	1000	0.0599401	0.102897	0.703297	0.228771
ACTGGA	up_DIFF	1012	60	17	25	18	58	17	25	18	nDIFF	2000	133	46	37	50	131	46	37	48	0.891557	0.730366	1.33533	0.711462	1000	0.4995	0.268731	0.283716	0.252747
ACTGGC	up_DIFF	1012	58	24	21	13	56	24	21	13	nDIFF	2000	107	38	39	30	104	38	39	30	1.07126	1.24818	1.06415	0.85639	1000	0.672328	0.416583	0.912088	0.759241
ACTGGG	up_DIFF	1012	97	44	22	31	88	39	22	29	nDIFF	2000	165	61	50	54	161	61	48	54	1.16182	1.42552	0.869565	1.13453	1000	0.245754	0.0779221	0.609391	0.659341
ACTGGT	up_DIFF	1012	49	10	17	22	48	10	17	22	nDIFF	2000	71	22	31	18	71	22	31	18	1.36391	0.898311	1.08377	2.41546	1000	0.0909091	0.833167	0.882118	0.00899101				up_DIFF>nDIFF **
ACTGTA	up_DIFF	1012	68	25	26	17	65	25	25	17	nDIFF	2000	124	39	42	43	120	39	42	43	1.08377	1.26685	1.22341	0.781322	1000	0.665335	0.463536	0.451548	0.43956
ACTGTC	up_DIFF	1012	83	35	23	25	81	35	23	25	nDIFF	2000	105	32	42	31	102	31	42	31	1.56221	2.16156	1.08225	1.59378	1000	0.002997	0.001998	0.818182	0.0909091	up_DIFF>nDIFF **	up_DIFF>nDIFF **
ACTGTG	up_DIFF	1012	82	31	33	18	76	29	31	17	nDIFF	2000	191	64	65	62	183	64	65	62	0.848457	0.957263	1.00334	0.57376	1000	0.216783	0.902098	0.996004	0.044955				up_DIFF<nDIFF *
ACTGTT	up_DIFF	1012	89	36	26	27	84	34	26	27	nDIFF	2000	159	56	50	53	152	56	49	53	1.10622	1.27047	1.02767	1.00679	1000	0.432567	0.282717	0.997003	1
ACTTAA	up_DIFF	1012	84	35	27	22	73	33	24	21	nDIFF	2000	146	50	53	43	137	50	53	41	1.13704	1.3834	1.00679	1.01112	1000	0.395604	0.182817	0.995005	0.982018
ACTTAC	up_DIFF	1012	56	18	19	19	54	17	19	19	nDIFF	2000	97	36	37	24	91	33	37	24	1.14095	0.988142	1.01485	1.56456	1000	0.424575	0.906094	1	0.143856
ACTTAG	up_DIFF	1012	40	12	15	13	38	12	15	13	nDIFF	2000	117	45	36	36	109	45	34	36	0.675653	0.527009	0.823452	0.713658	1000	0.02997	0.040959	0.488511	0.395604	up_DIFF<nDIFF *	up_DIFF<nDIFF *
ACTTAT	up_DIFF	1012	51	15	17	19	47	15	17	18	nDIFF	2000	112	42	35	35	106	41	35	35	0.899915	0.705816	0.95991	1.07284	1000	0.561439	0.250749	1	0.88012
ACTTCA	up_DIFF	1012	73	18	31	24	71	18	30	24	nDIFF	2000	163	52	63	48	155	50	62	47	0.885085	0.684099	0.972457	0.988142	1000	0.387612	0.160839	0.913087	0.992008
ACTTCC	up_DIFF	1012	76	35	21	20	73	35	21	20	nDIFF	2000	132	41	49	42	123	39	45	42	1.13786	1.68707	0.846979	0.941088	1000	0.378621	0.032967	0.552448	0.889111		up_DIFF>nDIFF *
ACTTCG	up_DIFF	1012	10	2	5	3	10	2	5	3	nDIFF	2000	24	4	9	11	23	4	9	11	0.823452	0.988142	1.09794	0.538987	1000	0.719281	1	1	0.427572
ACTTCT	up_DIFF	1012	87	27	29	31	84	27	28	30	nDIFF	2000	166	52	61	53	154	50	60	51	1.03576	1.02615	0.939545	1.15594	1000	0.814186	0.991009	0.813187	0.563437
ACTTGA	up_DIFF	1012	70	23	25	22	67	23	24	22	nDIFF	2000	141	38	52	51	138	38	52	51	0.981134	1.19617	0.950137	0.852515	1000	0.945055	0.505495	0.895105	0.555445
ACTTGC	up_DIFF	1012	41	14	22	5	41	14	22	5	nDIFF	2000	92	30	35	27	90	30	35	27	0.880736	0.922266	1.24224	0.365979	1000	0.516484	0.87013	0.48951	0.044955				up_DIFF<nDIFF *
ACTTGG	up_DIFF	1012	79	27	25	27	77	27	25	25	nDIFF	2000	131	39	45	47	125	37	44	47	1.19181	1.3682	1.09794	1.13531	1000	0.23976	0.256743	0.794206	0.615385
ACTTGT	up_DIFF	1012	51	14	22	15	48	14	20	15	nDIFF	2000	121	48	36	37	116	47	35	37	0.832979	0.576416	1.20773	0.801196	1000	0.274725	0.0749251	0.503497	0.558442
ACTTTA	up_DIFF	1012	88	34	25	29	81	33	24	27	nDIFF	2000	178	67	70	41	166	67	67	41	0.97704	1.00289	0.705816	1.39786	1000	0.84016	0.925075	0.167832	0.205794
ACTTTC	up_DIFF	1012	104	39	36	29	99	38	36	27	nDIFF	2000	149	46	59	44	147	46	59	43	1.37942	1.67555	1.20587	1.30255	1000	0.012987	0.023976	0.368631	0.337662	up_DIFF>nDIFF *	up_DIFF>nDIFF *
ACTTTG	up_DIFF	1012	106	41	25	40	101	40	25	39	nDIFF	2000	281	71	109	101	267	69	109	101	0.745502	1.14123	0.453276	0.782687	1000	0.00799201	0.514486	0.000999001	0.20979	up_DIFF<nDIFF **		up_DIFF<nDIFF ***
ACTTTT	up_DIFF	1012	142	38	56	48	130	38	53	48	nDIFF	2000	325	111	110	104	296	107	104	99	0.863484	0.676566	1.00611	0.912131	1000	0.164835	0.030969	1	0.616384		up_DIFF<nDIFF *
AGAAAA	up_DIFF	1012	170	51	50	69	155	51	50	67	nDIFF	2000	368	116	121	131	314	113	112	123	0.912958	0.868884	0.816647	1.04094	1000	0.358641	0.412587	0.254745	0.822178
AGAAAC	up_DIFF	1012	90	40	27	23	90	40	27	23	nDIFF	2000	135	48	47	40	131	48	46	40	1.31752	1.6469	1.13531	1.13636	1000	0.043956	0.012987	0.627373	0.711289	up_DIFF>nDIFF *	up_DIFF>nDIFF *
AGAAAG	up_DIFF	1012	111	32	39	40	97	31	35	33	nDIFF	2000	236	73	77	86	222	72	74	83	0.929524	0.866317	1.00098	0.919202	1000	0.573427	0.525475	0.988012	0.733267
AGAAAT	up_DIFF	1012	134	40	40	54	126	40	40	53	nDIFF	2000	283	88	103	92	258	88	96	90	0.935767	0.898311	0.767489	1.15999	1000	0.54046	0.571429	0.150849	0.431568
AGAACA	up_DIFF	1012	78	22	24	32	77	22	24	32	nDIFF	2000	169	46	63	60	159	45	60	58	0.912131	0.94518	0.75287	1.05402	1000	0.535465	0.886114	0.285714	0.813187
AGAACC	up_DIFF	1012	61	22	19	20	59	22	19	19	nDIFF	2000	92	33	32	27	89	33	31	26	1.31036	1.31752	1.17342	1.46391	1000	0.116883	0.32967	0.64036	0.248751
AGAACG	up_DIFF	1012	8	3	4	1	8	3	4	1	nDIFF	2000	32	5	11	16	32	5	11	16	0.494071	1.18577	0.718649	0.123518	1000	0.112887	1	0.606394	0.020979				up_DIFF<nDIFF *
AGAACT	up_DIFF	1012	72	20	30	22	67	20	29	22	nDIFF	2000	137	40	47	50	132	39	47	50	1.03863	0.988142	1.26146	0.869565	1000	0.817183	0.994006	0.30969	0.605395
AGAAGA	up_DIFF	1012	96	18	38	40	83	16	38	35	nDIFF	2000	190	64	64	62	178	60	63	60	0.998544	0.55583	1.17342	1.27502	1000	1	0.03996	0.44955	0.25974		up_DIFF<nDIFF *
AGAAGC	up_DIFF	1012	91	23	25	43	89	22	25	43	nDIFF	2000	139	31	56	52	132	31	56	51	1.29383	1.46628	0.88227	1.63424	1000	0.046953	0.200799	0.628372	0.014985	up_DIFF>nDIFF *			up_DIFF>nDIFF *
AGAAGG	up_DIFF	1012	76	23	26	27	71	23	25	25	nDIFF	2000	193	56	74	63	181	55	70	61	0.778226	0.811688	0.69437	0.846979	1000	0.0739261	0.398601	0.115884	0.494505
AGAAGT	up_DIFF	1012	70	16	23	31	67	15	23	31	nDIFF	2000	145	45	50	50	140	44	49	49	0.954068	0.702679	0.909091	1.2253	1000	0.771229	0.274725	0.724276	0.40959
AGAATA	up_DIFF	1012	89	22	37	30	85	22	37	28	nDIFF	2000	178	53	66	59	169	53	65	57	0.988142	0.820345	1.10792	1.00489	1000	0.949051	0.441558	0.665335	0.919081
AGAATC	up_DIFF	1012	49	11	11	27	49	11	11	27	nDIFF	2000	128	45	44	39	124	43	43	39	0.756546	0.483092	0.494071	1.3682	1000	0.0959041	0.033966	0.048951	0.224775		up_DIFF<nDIFF *	up_DIFF<nDIFF *
AGAATG	up_DIFF	1012	83	31	24	28	79	30	24	28	nDIFF	2000	201	83	64	54	189	81	61	52	0.816078	0.73813	0.741107	1.02474	1000	0.133866	0.181818	0.197802	0.995005
AGAATT	up_DIFF	1012	138	51	38	49	127	51	37	49	nDIFF	2000	208	67	68	73	196	64	67	72	1.31119	1.50434	1.10439	1.32655	1000	0.013986	0.027972	0.668332	0.0989011	up_DIFF>nDIFF *	up_DIFF>nDIFF *
AGACAA	up_DIFF	1012	56	23	18	15	54	23	18	15	nDIFF	2000	106	33	34	39	103	33	34	39	1.04407	1.37741	1.04627	0.760109	1000	0.823177	0.24975	0.894106	0.38961
AGACAC	up_DIFF	1012	102	35	42	25	90	33	37	25	nDIFF	2000	103	34	36	33	100	34	36	32	1.9571	2.03441	2.30567	1.49719	1000	0.000999001	0.002997	0.001998	0.137862	up_DIFF>nDIFF ***	up_DIFF>nDIFF **	up_DIFF>nDIFF **
AGACAG	up_DIFF	1012	102	41	27	34	90	37	27	33	nDIFF	2000	185	42	79	64	178	42	77	62	1.08963	1.92923	0.675439	1.0499	1000	0.492507	0.003996	0.0919081	0.819181		up_DIFF>nDIFF **
AGACAT	up_DIFF	1012	65	23	19	23	60	20	18	23	nDIFF	2000	114	26	34	54	112	25	34	54	1.12683	1.74825	1.10439	0.841751	1000	0.481518	0.0639361	0.787213	0.538462
AGACCA	up_DIFF	1012	74	17	30	27	74	17	30	27	nDIFF	2000	175	36	58	81	167	36	58	81	0.835686	0.933245	1.02222	0.658762	1000	0.17982	0.885115	1	0.0539461
AGACCC	up_DIFF	1012	78	27	19	32	74	24	19	32	nDIFF	2000	112	32	51	29	105	31	51	28	1.37634	1.66749	0.736263	2.18073	1000	0.032967	0.0709291	0.247752	0.000999001	up_DIFF>nDIFF *			up_DIFF>nDIFF ***
AGACCG	up_DIFF	1012	5	1	0	4	5	1	0	4	nDIFF	2000	16	3	9	4	16	3	9	4	0.617589	0.658762	0	1.97628	1000	0.387612	1	0.03996	0.435564			up_DIFF<nDIFF *
AGACCT	up_DIFF	1012	47	14	14	19	46	14	14	19	nDIFF	2000	126	45	30	51	121	44	30	50	0.737186	0.614844	0.922266	0.736263	1000	0.0869131	0.122877	0.901099	0.208791
AGACGA	up_DIFF	1012	8	4	3	1	8	4	3	1	nDIFF	2000	22	10	7	5	22	10	7	5	0.718649	0.790514	0.846979	0.395257	1000	0.456543	0.762238	1	0.446553
AGACGC	up_DIFF	1012	7	4	2	1	7	4	2	1	nDIFF	2000	21	9	9	3	21	9	9	3	0.658762	0.878349	0.439174	0.658762	1000	0.428571	1	0.362637	1
AGACGG	up_DIFF	1012	34	12	14	8	33	12	13	8	nDIFF	2000	66	24	16	26	62	24	16	24	1.01809	0.988142	1.72925	0.608088	1000	0.977023	1	0.167832	0.265734
AGACGT	up_DIFF	1012	11	5	5	1	11	5	5	1	nDIFF	2000	24	8	10	6	24	8	10	6	0.905797	1.23518	0.988142	0.329381	1000	0.84016	0.756244	1	0.440559
AGACTA	up_DIFF	1012	27	9	5	13	26	8	5	13	nDIFF	2000	73	23	32	18	70	22	32	18	0.730955	0.773329	0.308794	1.42732	1000	0.183816	0.556444	0.013986	0.347652			up_DIFF<nDIFF *
AGACTC	up_DIFF	1012	51	18	14	19	51	18	14	19	nDIFF	2000	110	32	34	44	103	31	33	44	0.916277	1.11166	0.813764	0.853396	1000	0.639361	0.723277	0.578422	0.597403
AGACTG	up_DIFF	1012	64	22	17	25	59	22	16	23	nDIFF	2000	142	50	50	42	134	50	50	38	0.89072	0.869565	0.671937	1.17636	1000	0.456543	0.613387	0.0999001	0.577423
AGACTT	up_DIFF	1012	59	27	16	16	59	27	16	16	nDIFF	2000	150	46	55	49	139	45	55	46	0.777339	1.15999	0.574919	0.645317	1000	0.101898	0.59041	0.0549451	0.156843
AGAGAA	up_DIFF	1012	113	31	28	54	103	26	27	53	nDIFF	2000	240	83	81	76	225	78	78	76	0.930501	0.73813	0.68316	1.4042	1000	0.536464	0.205794	0.0819181	0.0609391
AGAGAC	up_DIFF	1012	75	37	23	15	73	37	23	15	nDIFF	2000	139	51	36	52	137	49	36	52	1.06634	1.43378	1.26263	0.570082	1000	0.666334	0.115884	0.424575	0.047952				up_DIFF<nDIFF *
AGAGAG	up_DIFF	1012	111	34	40	37	84	25	34	29	nDIFF	2000	237	65	82	90	184	56	68	73	0.925602	1.03375	0.964041	0.812473	1000	0.646354	0.93007	0.931069	0.405594
AGAGAT	up_DIFF	1012	89	26	35	28	88	26	35	28	nDIFF	2000	178	57	57	64	172	57	57	62	0.988142	0.901463	1.21351	0.864625	1000	0.948052	0.717283	0.373626	0.585415
AGAGCA	up_DIFF	1012	75	19	29	27	72	19	29	26	nDIFF	2000	148	35	61	52	141	35	60	51	1.0015	1.07284	0.939545	1.02615	1000	1	0.891109	0.816184	0.907093
AGAGCC	up_DIFF	1012	76	33	26	17	72	32	26	15	nDIFF	2000	139	42	51	46	133	42	50	46	1.08056	1.5528	1.00752	0.730366	1000	0.6004	0.042957	0.995005	0.294705		up_DIFF>nDIFF *
AGAGCG	up_DIFF	1012	15	2	8	5	15	2	8	5	nDIFF	2000	40	13	13	14	39	13	13	14	0.741107	0.304044	1.21618	0.705816	1000	0.391608	0.0959041	0.815185	0.657343
AGAGCT	up_DIFF	1012	71	26	25	20	71	26	25	20	nDIFF	2000	154	48	55	51	150	46	55	50	0.911144	1.07049	0.898311	0.775014	1000	0.54046	0.789211	0.7003	0.2997
AGAGGA	up_DIFF	1012	83	27	29	27	74	27	27	24	nDIFF	2000	243	74	88	81	215	70	82	74	0.675027	0.721077	0.651276	0.658762	1000	0.00599401	0.153846	0.0719281	0.0999001	up_DIFF<nDIFF **
AGAGGC	up_DIFF	1012	87	27	33	27	83	26	33	27	nDIFF	2000	182	54	65	63	173	54	61	63	0.944707	0.988142	1.00334	0.846979	1000	0.689311	0.996004	0.991009	0.513487
AGAGGG	up_DIFF	1012	105	35	31	39	94	32	31	38	nDIFF	2000	218	92	64	62	192	86	63	59	0.95188	0.751847	0.957263	1.24315	1000	0.697303	0.173826	0.914086	0.270729
AGAGGT	up_DIFF	1012	70	24	22	24	67	24	20	24	nDIFF	2000	154	42	52	60	148	42	51	60	0.898311	1.12931	0.83612	0.790514	1000	0.488511	0.68032	0.544456	0.35964
AGAGTA	up_DIFF	1012	45	14	19	12	43	13	18	12	nDIFF	2000	106	33	38	35	98	32	36	35	0.838989	0.838424	0.988142	0.677583	1000	0.337662	0.65035	0.986014	0.271728
AGAGTC	up_DIFF	1012	53	14	22	17	51	14	21	17	nDIFF	2000	135	33	51	51	131	33	51	50	0.775875	0.838424	0.852515	0.658762	1000	0.120879	0.622378	0.542458	0.164835
AGAGTG	up_DIFF	1012	86	25	28	33	85	25	28	33	nDIFF	2000	184	69	56	59	170	66	55	58	0.923698	0.716045	0.988142	1.10538	1000	0.565435	0.167832	0.994006	0.653347
AGAGTT	up_DIFF	1012	83	26	29	28	82	26	29	28	nDIFF	2000	170	55	62	53	164	54	62	52	0.964892	0.934244	0.924391	1.04407	1000	0.79021	0.825175	0.779221	0.902098
AGATAA	up_DIFF	1012	60	13	21	26	55	13	20	25	nDIFF	2000	141	46	44	51	131	44	44	49	0.840972	0.558515	0.943227	1.00752	1000	0.273726	0.0809191	0.895105	0.982018
AGATAC	up_DIFF	1012	34	8	14	12	32	8	13	12	nDIFF	2000	83	23	34	26	79	23	33	26	0.809562	0.687403	0.813764	0.912131	1000	0.340659	0.424575	0.537463	0.856144
AGATAG	up_DIFF	1012	39	8	18	13	36	7	18	12	nDIFF	2000	103	38	37	28	100	37	36	28	0.748302	0.41606	0.961436	0.917561	1000	0.117882	0.030969	0.986014	0.853147		up_DIFF<nDIFF *
AGATAT	up_DIFF	1012	48	11	16	21	46	10	16	21	nDIFF	2000	132	44	43	45	120	42	41	43	0.718649	0.494071	0.735362	0.922266	1000	0.0559441	0.0619381	0.32967	0.687313
AGATCA	up_DIFF	1012	58	15	28	15	57	15	27	15	nDIFF	2000	139	40	54	45	135	40	54	44	0.824637	0.741107	1.02474	0.658762	1000	0.244755	0.3996	0.996004	0.183816
AGATCC	up_DIFF	1012	41	8	18	15	40	8	17	15	nDIFF	2000	83	26	24	33	81	26	23	33	0.976237	0.608088	1.48221	0.898311	1000	0.921079	0.260739	0.267732	0.791209
AGATCG	up_DIFF	1012	9	1	3	5	9	1	3	5	nDIFF	2000	22	6	7	9	21	6	7	9	0.80848	0.329381	0.846979	1.09794	1000	0.698302	0.407592	1	1
AGATCT	up_DIFF	1012	68	19	23	26	68	19	23	26	nDIFF	2000	121	44	37	40	115	43	36	39	1.11064	0.853396	1.2285	1.28458	1000	0.54046	0.584416	0.517483	0.351648
AGATGA	up_DIFF	1012	75	14	31	30	71	12	30	29	nDIFF	2000	172	49	57	66	163	49	55	63	0.861752	0.564653	1.07482	0.898311	1000	0.342657	0.0599401	0.815185	0.667333
AGATGC	up_DIFF	1012	67	20	26	21	65	20	26	21	nDIFF	2000	91	28	31	32	90	28	31	32	1.45507	1.41163	1.65753	1.29694	1000	0.022977	0.267732	0.0619381	0.398601	up_DIFF>nDIFF *
AGATGG	up_DIFF	1012	82	31	29	22	81	30	29	22	nDIFF	2000	226	61	79	86	217	59	77	85	0.717059	1.00434	0.725472	0.505561	1000	0.010989	0.993007	0.157842	0.001998	up_DIFF<nDIFF *			up_DIFF<nDIFF **
AGATGT	up_DIFF	1012	76	17	28	31	69	17	28	29	nDIFF	2000	169	66	59	44	161	65	56	44	0.888743	0.509043	0.937898	1.39238	1000	0.420579	0.014985	0.79021	0.187812		up_DIFF<nDIFF *
AGATTA	up_DIFF	1012	55	14	17	24	54	14	17	24	nDIFF	2000	118	26	40	52	113	25	38	52	0.92115	1.06415	0.839921	0.912131	1000	0.627373	0.875125	0.589411	0.721279
AGATTC	up_DIFF	1012	46	16	19	11	46	16	19	11	nDIFF	2000	129	42	49	38	124	42	46	38	0.704722	0.75287	0.766314	0.572082	1000	0.03996	0.427572	0.351648	0.12987	up_DIFF<nDIFF *
AGATTG	up_DIFF	1012	46	12	21	13	45	12	21	13	nDIFF	2000	108	33	43	32	104	32	43	31	0.841751	0.718649	0.965162	0.802866	1000	0.334665	0.34965	0.908092	0.54046
AGATTT	up_DIFF	1012	122	37	46	39	115	35	46	38	nDIFF	2000	265	91	97	77	240	90	93	74	0.909837	0.803544	0.937207	1.00098	1000	0.398601	0.252747	0.711289	0.998002
AGCAAA	up_DIFF	1012	87	34	34	19	82	33	34	19	nDIFF	2000	151	49	52	50	145	49	52	48	1.13865	1.3713	1.29219	0.750988	1000	0.331668	0.162837	0.246753	0.304695
AGCAAC	up_DIFF	1012	47	18	17	12	46	17	17	12	nDIFF	2000	78	27	27	24	76	27	26	24	1.19084	1.31752	1.24433	0.988142	1000	0.322677	0.370629	0.534466	1
AGCAAG	up_DIFF	1012	71	22	23	26	69	22	23	25	nDIFF	2000	144	30	55	59	134	30	53	57	0.974418	1.44928	0.826446	0.870905	1000	0.878122	0.188811	0.45954	0.593407
AGCAAT	up_DIFF	1012	55	13	18	24	54	13	18	24	nDIFF	2000	106	27	34	45	105	27	34	45	1.02543	0.951544	1.04627	1.05402	1000	0.938062	1	0.903097	0.902098
AGCACA	up_DIFF	1012	85	30	36	19	81	30	33	19	nDIFF	2000	126	46	38	42	121	43	38	42	1.33321	1.28888	1.87227	0.894034	1000	0.044955	0.333666	0.00999001	0.757243	up_DIFF>nDIFF *		up_DIFF>nDIFF **
AGCACC	up_DIFF	1012	98	35	33	30	86	34	31	28	nDIFF	2000	118	43	29	46	114	42	29	46	1.64132	1.6086	2.24888	1.28888	1000	0.001998	0.0549451	0.002997	0.335664	up_DIFF>nDIFF **		up_DIFF>nDIFF **
AGCACG	up_DIFF	1012	17	7	5	5	17	7	5	5	nDIFF	2000	40	9	16	15	36	9	15	13	0.839921	1.53711	0.617589	0.658762	1000	0.626374	0.420579	0.274725	0.504496
AGCACT	up_DIFF	1012	108	36	37	35	104	35	37	35	nDIFF	2000	209	61	70	78	205	61	70	78	1.02124	1.16633	1.04461	0.886794	1000	0.895105	0.515485	0.834166	0.632368
AGCAGA	up_DIFF	1012	95	31	46	18	90	31	44	18	nDIFF	2000	191	57	70	64	185	56	70	63	0.982969	1.07482	1.2987	0.55583	1000	0.911089	0.828172	0.160839	0.028971				up_DIFF<nDIFF *
AGCAGC	up_DIFF	1012	98	37	33	28	87	35	28	27	nDIFF	2000	156	52	48	56	139	51	43	51	1.24151	1.4062	1.3587	0.988142	1000	0.12987	0.0989011	0.260739	1
AGCAGG	up_DIFF	1012	86	26	24	36	79	25	24	34	nDIFF	2000	207	83	59	65	190	82	58	60	0.821065	0.619077	0.803912	1.09456	1000	0.164835	0.038961	0.452547	0.706294		up_DIFF<nDIFF *
AGCAGT	up_DIFF	1012	75	25	22	28	72	25	22	28	nDIFF	2000	165	43	64	58	159	43	64	57	0.898311	1.149	0.679348	0.954068	1000	0.47952	0.592408	0.135864	0.914086
AGCATA	up_DIFF	1012	39	8	13	18	38	8	13	18	nDIFF	2000	100	35	34	31	96	34	33	31	0.770751	0.451722	0.755638	1.14752	1000	0.195804	0.0559441	0.377622	0.629371
AGCATC	up_DIFF	1012	47	17	10	20	46	17	10	20	nDIFF	2000	114	42	43	29	110	42	42	29	0.814784	0.799925	0.459601	1.36295	1000	0.236763	0.482517	0.031968	0.274725			up_DIFF<nDIFF *
AGCATG	up_DIFF	1012	92	31	36	25	87	30	34	25	nDIFF	2000	132	43	33	56	127	43	33	55	1.37741	1.42476	2.15595	0.88227	1000	0.021978	0.145854	0.004995	0.619381	up_DIFF>nDIFF *		up_DIFF>nDIFF **
AGCATT	up_DIFF	1012	79	21	28	30	77	21	28	29	nDIFF	2000	171	58	66	47	163	57	65	47	0.91302	0.715551	0.838424	1.26146	1000	0.554446	0.193806	0.460539	0.347652
AGCCAA	up_DIFF	1012	76	26	26	24	74	26	26	24	nDIFF	2000	113	34	37	42	109	34	36	41	1.32918	1.51128	1.38874	1.12931	1000	0.0769231	0.123876	0.241758	0.682318
AGCCAC	up_DIFF	1012	116	33	53	30	108	33	51	30	nDIFF	2000	157	49	57	51	152	48	55	51	1.46018	1.33097	1.8376	1.16252	1000	0.001998	0.24975	0.003996	0.551449	up_DIFF>nDIFF **		up_DIFF>nDIFF **
AGCCAG	up_DIFF	1012	105	49	31	25	98	48	31	24	nDIFF	2000	228	76	88	64	208	74	83	62	0.910131	1.27418	0.696191	0.771986	1000	0.3996	0.177822	0.104895	0.245754
AGCCAT	up_DIFF	1012	69	24	25	20	65	24	25	20	nDIFF	2000	137	40	51	46	128	38	50	45	0.995355	1.18577	0.968767	0.859254	1000	1	0.618382	0.917083	0.605395
AGCCCA	up_DIFF	1012	86	44	20	22	82	42	20	22	nDIFF	2000	154	52	46	56	135	49	44	53	1.10364	1.67224	0.859254	0.776398	1000	0.521479	0.021978	0.6004	0.350649		up_DIFF>nDIFF *
AGCCCC	up_DIFF	1012	115	33	48	34	100	30	46	32	nDIFF	2000	237	101	72	64	203	95	67	58	0.958957	0.645717	1.31752	1.0499	1000	0.753247	0.038961	0.140859	0.841159		up_DIFF<nDIFF *
AGCCCG	up_DIFF	1012	21	9	7	5	21	9	7	5	nDIFF	2000	35	7	8	20	35	7	8	20	1.18577	2.54094	1.72925	0.494071	1000	0.563437	0.0599401	0.411588	0.216783
AGCCCT	up_DIFF	1012	114	39	38	37	100	38	37	34	nDIFF	2000	203	69	72	62	184	66	72	59	1.10983	1.11703	1.04304	1.1794	1000	0.417582	0.628372	0.839161	0.509491
AGCCGA	up_DIFF	1012	21	6	10	5	21	6	10	5	nDIFF	2000	22	7	8	7	22	7	8	7	1.88645	1.69396	2.47036	1.41163	1000	0.03996	0.398601	0.0779221	0.752248	up_DIFF>nDIFF *
AGCCGC	up_DIFF	1012	12	1	5	6	12	1	5	6	nDIFF	2000	35	11	15	9	32	11	15	9	0.677583	0.179662	0.658762	1.31752	1000	0.264735	0.0749251	0.458541	0.775225
AGCCGG	up_DIFF	1012	32	13	5	14	29	13	5	14	nDIFF	2000	47	17	16	14	45	17	15	14	1.34556	1.51128	0.617589	1.97628	1000	0.215784	0.321678	0.376623	0.0729271
AGCCGT	up_DIFF	1012	11	2	6	3	11	2	6	3	nDIFF	2000	24	12	7	5	24	12	7	5	0.905797	0.329381	1.69396	1.18577	1000	0.87013	0.157842	0.351648	1
AGCCTA	up_DIFF	1012	35	10	13	12	35	10	13	12	nDIFF	2000	83	26	23	34	82	26	23	34	0.833373	0.760109	1.11703	0.697512	1000	0.387612	0.511489	0.865135	0.324675
AGCCTC	up_DIFF	1012	129	38	36	55	110	35	31	53	nDIFF	2000	267	61	92	114	238	60	84	109	0.954834	1.23113	0.773329	0.953471	1000	0.695305	0.2997	0.242757	0.815185
AGCCTG	up_DIFF	1012	120	41	32	47	114	41	32	47	nDIFF	2000	296	94	103	99	268	89	101	93	0.801196	0.861996	0.613991	0.938236	1000	0.0549451	0.463536	0.017982	0.736264			up_DIFF<nDIFF *
AGCCTT	up_DIFF	1012	88	30	32	26	83	29	32	24	nDIFF	2000	172	65	59	48	164	65	56	47	1.01112	0.912131	1.07188	1.07049	1000	0.946054	0.753247	0.831169	0.803197
AGCGAA	up_DIFF	1012	2	0	0	2	2	0	0	2	nDIFF	2000	25	5	13	7	25	5	13	7	0.158103	0	0	0.564653	1000	0.001998	0.183816	0.011988	0.493506	up_DIFF<nDIFF **		up_DIFF<nDIFF *
AGCGAC	up_DIFF	1012	11	6	3	2	11	6	3	2	nDIFF	2000	20	8	7	5	18	7	7	5	1.08696	1.48221	0.846979	0.790514	1000	0.879121	0.541459	1	1
AGCGAG	up_DIFF	1012	15	3	10	2	13	2	10	2	nDIFF	2000	34	14	9	11	33	14	9	11	0.87189	0.42349	2.19587	0.359324	1000	0.68032	0.23976	0.0849151	0.248751
AGCGAT	up_DIFF	1012	17	6	2	9	17	6	2	9	nDIFF	2000	34	4	10	20	34	4	10	20	0.988142	2.96443	0.395257	0.889328	1000	1	0.0969031	0.224775	0.848152
AGCGCA	up_DIFF	1012	14	7	3	4	14	7	3	4	nDIFF	2000	27	9	7	11	26	9	7	10	1.02474	1.53711	0.846979	0.718649	1000	0.986014	0.431568	1	0.516484
AGCGCC	up_DIFF	1012	21	8	11	2	21	8	11	2	nDIFF	2000	26	9	8	9	26	9	8	9	1.59623	1.7567	2.71739	0.439174	1000	0.118881	0.313686	0.024975	0.353646			up_DIFF>nDIFF *
AGCGCG	up_DIFF	1012	6	3	1	2	6	3	1	2	nDIFF	2000	9	3	4	2	8	3	4	2	1.31752	1.97628	0.494071	1.97628	1000	0.772228	0.659341	0.674326	0.601399
AGCGCT	up_DIFF	1012	12	2	3	7	11	2	3	6	nDIFF	2000	36	12	10	14	35	12	10	14	0.658762	0.329381	0.592885	0.988142	1000	0.22977	0.158841	0.541459	0.961039
AGCGGA	up_DIFF	1012	14	3	5	6	14	3	5	6	nDIFF	2000	24	11	5	8	23	11	5	7	1.15283	0.538987	1.97628	1.48221	1000	0.738262	0.393606	0.353646	0.598402
AGCGGC	up_DIFF	1012	17	4	3	10	17	4	3	10	nDIFF	2000	34	13	8	13	34	13	8	13	0.988142	0.608088	0.741107	1.52022	1000	1	0.426573	0.771229	0.383616
AGCGGG	up_DIFF	1012	19	4	6	9	18	4	6	9	nDIFF	2000	67	31	18	18	63	31	18	18	0.560439	0.255004	0.658762	0.988142	1000	0.035964	0.002997	0.402597	1	up_DIFF<nDIFF *	up_DIFF<nDIFF **
AGCGGT	up_DIFF	1012	15	7	4	4	15	7	4	4	nDIFF	2000	22	10	3	9	22	10	3	9	1.34747	1.3834	2.63505	0.878349	1000	0.380619	0.614386	0.243756	1
AGCGTA	up_DIFF	1012	9	2	7	0	9	2	7	0	nDIFF	2000	12	3	6	3	12	3	6	3	1.48221	1.31752	2.30567	0	1000	0.497502	1	0.165834	0.351648
AGCGTC	up_DIFF	1012	20	9	6	5	20	9	6	5	nDIFF	2000	33	13	10	10	32	13	10	10	1.19775	1.3682	1.18577	0.988142	1000	0.575425	0.497502	0.792208	1
AGCGTG	up_DIFF	1012	12	3	5	4	11	3	5	3	nDIFF	2000	49	20	19	10	45	19	19	9	0.483988	0.296443	0.520075	0.790514	1000	0.030969	0.0599401	0.186813	0.747253	up_DIFF<nDIFF *
AGCGTT	up_DIFF	1012	15	6	7	2	15	6	7	2	nDIFF	2000	26	7	12	7	25	7	12	7	1.14016	1.69396	1.15283	0.564653	1000	0.733267	0.388611	0.839161	0.507493
AGCTAA	up_DIFF	1012	58	19	20	19	55	19	19	19	nDIFF	2000	118	38	31	49	117	38	31	48	0.971394	0.988142	1.27502	0.766314	1000	0.818182	1	0.452547	0.376623
AGCTAC	up_DIFF	1012	36	9	15	12	36	9	15	12	nDIFF	2000	81	24	28	29	78	23	27	29	0.878349	0.741107	1.05872	0.817773	1000	0.583417	0.456543	0.85015	0.612388
AGCTAG	up_DIFF	1012	41	19	10	12	41	19	10	12	nDIFF	2000	104	32	40	32	100	30	40	31	0.779112	1.17342	0.494071	0.741107	1000	0.213786	0.607393	0.044955	0.435564			up_DIFF<nDIFF *
AGCTAT	up_DIFF	1012	40	11	10	19	39	11	10	19	nDIFF	2000	93	37	26	30	90	37	26	29	0.850015	0.587544	0.760109	1.25165	1000	0.40959	0.126873	0.467532	0.448551
AGCTCA	up_DIFF	1012	79	20	29	30	75	20	28	30	nDIFF	2000	148	38	68	42	146	38	68	42	1.05491	1.04015	0.842827	1.41163	1000	0.738262	0.887113	0.475524	0.172827
AGCTCC	up_DIFF	1012	70	22	25	23	64	22	23	23	nDIFF	2000	151	52	44	55	146	52	43	54	0.916158	0.83612	1.12289	0.826446	1000	0.563437	0.544456	0.688312	0.453546
AGCTCG	up_DIFF	1012	9	3	5	1	9	3	5	1	nDIFF	2000	17	5	7	5	17	5	7	5	1.04627	1.18577	1.41163	0.395257	1000	1	1	0.768232	0.431568
AGCTCT	up_DIFF	1012	92	36	38	18	84	35	38	18	nDIFF	2000	178	64	51	63	167	61	49	63	1.02145	1.11166	1.47253	0.564653	1000	0.898102	0.677323	0.0779221	0.025974				up_DIFF<nDIFF *
AGCTGA	up_DIFF	1012	72	24	29	19	67	24	29	19	nDIFF	2000	183	52	65	66	172	52	64	62	0.777555	0.912131	0.881727	0.56893	1000	0.0739261	0.711289	0.599401	0.03996				up_DIFF<nDIFF *
AGCTGC	up_DIFF	1012	84	26	23	35	81	26	22	35	nDIFF	2000	172	60	51	61	167	58	50	59	0.965162	0.85639	0.891266	1.13393	1000	0.786214	0.551449	0.735265	0.559441
AGCTGG	up_DIFF	1012	139	47	47	45	128	47	46	43	nDIFF	2000	284	96	66	122	265	95	65	119	0.967266	0.967556	1.40735	0.728957	1000	0.774226	0.868132	0.0729271	0.0639361
AGCTGT	up_DIFF	1012	81	23	23	35	78	23	22	33	nDIFF	2000	175	60	61	54	167	58	61	54	0.914737	0.757576	0.745156	1.28093	1000	0.51049	0.253746	0.254745	0.2997
AGCTTA	up_DIFF	1012	47	12	19	16	46	12	19	16	nDIFF	2000	104	31	36	37	97	31	36	37	0.893129	0.765013	1.04304	0.85461	1000	0.557443	0.484515	0.888112	0.691309
AGCTTC	up_DIFF	1012	76	26	29	21	68	24	27	21	nDIFF	2000	107	34	45	28	102	34	44	28	1.40372	1.51128	1.27361	1.48221	1000	0.030969	0.127872	0.336663	0.152847	up_DIFF>nDIFF *
AGCTTG	up_DIFF	1012	71	19	27	25	65	19	27	21	nDIFF	2000	142	44	47	51	135	43	46	51	0.988142	0.853396	1.13531	0.968767	1000	0.936064	0.507493	0.621379	0.822178
AGCTTT	up_DIFF	1012	99	46	25	28	94	45	24	28	nDIFF	2000	222	83	75	64	213	81	75	64	0.881316	1.09529	0.658762	0.864625	1000	0.306693	0.645355	0.0759241	0.597403
AGGAAA	up_DIFF	1012	106	30	31	45	100	29	30	44	nDIFF	2000	292	106	98	88	260	101	91	82	0.717418	0.559326	0.625151	1.0106	1000	0.00599401	0.004995	0.022977	1	up_DIFF<nDIFF **	up_DIFF<nDIFF **	up_DIFF<nDIFF *
AGGAAC	up_DIFF	1012	46	14	14	18	44	14	14	18	nDIFF	2000	118	36	47	35	115	36	47	35	0.770416	0.768555	0.588681	1.01637	1000	0.146853	0.44955	0.104895	1
AGGAAG	up_DIFF	1012	127	35	41	51	121	35	40	50	nDIFF	2000	258	73	94	91	236	70	90	86	0.972822	0.947534	0.861996	1.10759	1000	0.847153	0.809191	0.476523	0.61039
AGGAAT	up_DIFF	1012	64	15	27	22	64	15	27	22	nDIFF	2000	159	53	58	48	150	50	56	47	0.795486	0.559326	0.919995	0.905797	1000	0.132867	0.0579421	0.712288	0.697303
AGGACA	up_DIFF	1012	68	26	24	18	63	26	24	18	nDIFF	2000	170	58	55	57	157	58	54	56	0.790514	0.885921	0.862379	0.62409	1000	0.125874	0.629371	0.565435	0.0739261
AGGACC	up_DIFF	1012	28	9	8	11	28	9	8	11	nDIFF	2000	111	37	39	35	104	36	37	35	0.498522	0.480718	0.405392	0.621118	1000	0.004995	0.0599401	0.030969	0.1998	up_DIFF<nDIFF **		up_DIFF<nDIFF *
AGGACG	up_DIFF	1012	15	6	5	4	14	6	5	4	nDIFF	2000	32	12	12	8	31	12	12	7	0.926383	0.988142	0.823452	0.988142	1000	0.859141	1	0.803197	1
AGGACT	up_DIFF	1012	62	17	19	26	60	17	19	26	nDIFF	2000	134	47	43	44	128	46	42	44	0.9144	0.714826	0.873242	1.1678	1000	0.599401	0.242757	0.701299	0.613387
AGGAGA	up_DIFF	1012	104	29	32	43	100	28	32	42	nDIFF	2000	229	70	82	77	215	70	80	75	0.897527	0.818746	0.771233	1.10364	1000	0.394605	0.385614	0.208791	0.624376
AGGAGC	up_DIFF	1012	74	19	35	20	67	19	34	19	nDIFF	2000	204	74	68	62	186	73	64	61	0.716888	0.507424	1.01721	0.637511	1000	0.026973	0.00699301	0.984016	0.0929071	up_DIFF<nDIFF *	up_DIFF<nDIFF **
AGGAGG	up_DIFF	1012	149	55	49	45	130	51	48	37	nDIFF	2000	310	104	111	95	260	94	104	85	0.949892	1.04515	0.872414	0.936135	1000	0.678322	0.801199	0.444555	0.736264
AGGAGT	up_DIFF	1012	95	29	33	33	91	29	32	33	nDIFF	2000	217	57	73	87	203	57	73	85	0.865194	1.00548	0.893389	0.749625	1000	0.252747	1	0.594406	0.158841
AGGATA	up_DIFF	1012	36	11	10	15	35	11	10	15	nDIFF	2000	96	36	29	31	92	35	28	30	0.741107	0.603865	0.681477	0.956267	1000	0.151848	0.166833	0.310689	0.896104
AGGATC	up_DIFF	1012	35	12	11	12	35	12	11	12	nDIFF	2000	98	25	41	32	95	25	41	32	0.705816	0.948617	0.530223	0.741107	1000	0.0839161	1	0.0799201	0.442557
AGGATG	up_DIFF	1012	74	27	25	22	72	27	24	22	nDIFF	2000	162	54	64	44	153	54	60	44	0.902747	0.988142	0.771986	0.988142	1000	0.516484	1	0.35964	1
AGGATT	up_DIFF	1012	62	12	30	20	59	12	28	20	nDIFF	2000	162	50	58	54	156	49	56	52	0.756356	0.474308	1.02222	0.731957	1000	0.0619381	0.014985	1	0.244755		up_DIFF<nDIFF *
AGGCAA	up_DIFF	1012	43	17	9	17	43	17	9	17	nDIFF	2000	123	38	45	40	118	37	43	40	0.690896	0.884127	0.395257	0.839921	1000	0.0519481	0.763237	0.011988	0.572428			up_DIFF<nDIFF *
AGGCAC	up_DIFF	1012	79	21	32	26	75	21	29	25	nDIFF	2000	151	41	49	61	149	41	49	61	1.03395	1.01224	1.29063	0.842351	1000	0.83017	1	0.296703	0.493506
AGGCAG	up_DIFF	1012	124	38	58	28	117	38	58	27	nDIFF	2000	318	103	112	103	262	95	99	93	0.770627	0.729115	1.02343	0.537242	1000	0.024975	0.113886	0.951049	0.001998	up_DIFF<nDIFF *			up_DIFF<nDIFF **
AGGCAT	up_DIFF	1012	72	17	31	24	71	17	31	24	nDIFF	2000	180	49	58	73	172	49	57	71	0.790514	0.68565	1.05629	0.649737	1000	0.108891	0.195804	0.82018	0.0689311
AGGCCA	up_DIFF	1012	89	30	28	31	82	30	28	28	nDIFF	2000	231	62	87	82	209	58	83	80	0.761426	0.956267	0.636046	0.747132	1000	0.032967	0.889111	0.034965	0.198801	up_DIFF<nDIFF *		up_DIFF<nDIFF *
AGGCCC	up_DIFF	1012	100	27	38	35	93	27	35	33	nDIFF	2000	188	72	60	56	169	67	58	54	1.05122	0.741107	1.25165	1.23518	1000	0.715285	0.218781	0.300699	0.374625
AGGCCG	up_DIFF	1012	36	11	11	14	36	11	11	14	nDIFF	2000	79	27	24	28	74	26	24	27	0.900585	0.805153	0.905797	0.988142	1000	0.644356	0.503497	0.852148	0.986014
AGGCCT	up_DIFF	1012	100	29	46	25	96	28	45	25	nDIFF	2000	209	72	75	62	190	71	71	61	0.945591	0.796004	1.21212	0.796889	1000	0.669331	0.338661	0.361638	0.343656
AGGCGA	up_DIFF	1012	12	3	5	4	12	3	5	4	nDIFF	2000	29	9	12	8	28	8	12	8	0.817773	0.658762	0.823452	0.988142	1000	0.598402	0.588412	0.819181	1
AGGCGC	up_DIFF	1012	19	7	7	5	19	7	7	5	nDIFF	2000	52	20	15	17	48	19	15	16	0.722104	0.6917	0.922266	0.58126	1000	0.244755	0.398601	1	0.370629
AGGCGG	up_DIFF	1012	26	12	8	6	26	12	8	6	nDIFF	2000	97	44	27	26	91	39	27	26	0.529726	0.538987	0.585566	0.456066	1000	0.002997	0.0859141	0.191808	0.101898	up_DIFF<nDIFF **
AGGCGT	up_DIFF	1012	16	4	8	4	16	4	8	4	nDIFF	2000	51	16	14	21	50	16	14	21	0.620011	0.494071	1.12931	0.376435	1000	0.0929071	0.226773	0.829171	0.0799201
AGGCTA	up_DIFF	1012	30	10	12	8	29	10	12	8	nDIFF	2000	94	27	34	33	92	26	34	33	0.630729	0.731957	0.697512	0.479099	1000	0.02997	0.488511	0.355644	0.0639361	up_DIFF<nDIFF *
AGGCTC	up_DIFF	1012	66	20	22	24	63	20	21	24	nDIFF	2000	116	44	36	36	114	43	35	36	1.12444	0.898311	1.20773	1.31752	1000	0.460539	0.682318	0.491508	0.342657
AGGCTG	up_DIFF	1012	181	53	50	78	157	51	50	72	nDIFF	2000	420	125	141	154	368	121	136	150	0.851685	0.837945	0.70081	1.00098	1000	0.0879121	0.303696	0.037962	0.942058			up_DIFF<nDIFF *
AGGCTT	up_DIFF	1012	71	18	31	22	70	18	31	21	nDIFF	2000	157	51	52	54	151	49	52	54	0.893734	0.697512	1.17817	0.805153	1000	0.451548	0.228771	0.4995	0.380619
AGGGAA	up_DIFF	1012	109	38	33	38	102	34	33	38	nDIFF	2000	208	81	73	54	192	77	70	53	1.03565	0.927146	0.893389	1.39072	1000	0.817183	0.768232	0.624376	0.117882
AGGGAC	up_DIFF	1012	66	22	24	20	65	22	24	20	nDIFF	2000	143	72	42	29	138	71	42	28	0.912131	0.603865	1.12931	1.36295	1000	0.56044	0.033966	0.713287	0.306693		up_DIFF<nDIFF *
AGGGAG	up_DIFF	1012	123	48	37	38	111	45	34	38	nDIFF	2000	313	137	103	73	266	122	92	71	0.776623	0.692421	0.709927	1.02875	1000	0.033966	0.048951	0.117882	0.919081	up_DIFF<nDIFF *	up_DIFF<nDIFF *
AGGGAT	up_DIFF	1012	44	10	17	17	40	9	17	16	nDIFF	2000	137	55	40	42	133	55	39	41	0.634719	0.359324	0.839921	0.799925	1000	0.003996	0.001998	0.481518	0.446553	up_DIFF<nDIFF **	up_DIFF<nDIFF **
AGGGCA	up_DIFF	1012	91	29	38	24	78	27	35	22	nDIFF	2000	178	69	52	57	163	63	51	54	1.01035	0.830612	1.44421	0.83212	1000	0.941059	0.468531	0.103896	0.505495
AGGGCC	up_DIFF	1012	90	40	24	26	80	40	24	26	nDIFF	2000	199	76	52	71	184	74	52	70	0.893797	1.04015	0.912131	0.72371	1000	0.414585	0.834166	0.745255	0.151848
AGGGCG	up_DIFF	1012	21	10	7	4	20	10	7	4	nDIFF	2000	56	25	18	13	53	23	18	13	0.741107	0.790514	0.768555	0.608088	1000	0.2997	0.589411	0.679321	0.470529
AGGGCT	up_DIFF	1012	106	55	26	25	100	55	25	25	nDIFF	2000	205	81	60	64	193	79	60	64	1.02188	1.34192	0.85639	0.771986	1000	0.876124	0.0979021	0.571429	0.323676
AGGGGA	up_DIFF	1012	91	36	35	20	81	34	34	19	nDIFF	2000	236	86	81	69	218	81	80	68	0.762042	0.827282	0.85395	0.572836	1000	0.034965	0.427572	0.478521	0.028971	up_DIFF<nDIFF *			up_DIFF<nDIFF *
AGGGGC	up_DIFF	1012	96	41	28	27	85	38	28	22	nDIFF	2000	221	97	64	60	197	90	60	59	0.858477	0.835337	0.864625	0.889328	1000	0.250749	0.37962	0.571429	0.681319
AGGGGG	up_DIFF	1012	72	27	18	27	63	26	18	27	nDIFF	2000	165	81	49	35	159	80	48	34	0.862379	0.658762	0.725982	1.52456	1000	0.323676	0.0749251	0.244755	0.0999001
AGGGGT	up_DIFF	1012	79	23	33	23	76	23	32	23	nDIFF	2000	160	75	43	42	152	72	42	42	0.975791	0.606061	1.51668	1.08225	1000	0.895105	0.043956	0.0869131	0.796204		up_DIFF<nDIFF *
AGGGTA	up_DIFF	1012	34	9	13	12	33	9	13	12	nDIFF	2000	75	26	33	16	72	26	33	15	0.895916	0.684099	0.778536	1.48221	1000	0.536464	0.367632	0.522478	0.330669
AGGGTC	up_DIFF	1012	68	24	26	18	61	22	24	18	nDIFF	2000	142	50	52	40	135	49	51	39	0.94639	0.948617	0.988142	0.889328	1000	0.72028	0.9001	1	0.783217
AGGGTG	up_DIFF	1012	82	30	32	20	76	27	31	19	nDIFF	2000	201	89	68	44	182	88	63	43	0.806245	0.666163	0.930016	0.898311	1000	0.123876	0.0799201	0.761239	0.636364
AGGGTT	up_DIFF	1012	67	27	23	17	63	27	22	17	nDIFF	2000	141	40	53	48	134	38	53	47	0.939086	1.33399	0.857633	0.699934	1000	0.713287	0.2997	0.538462	0.228771
AGGTAA	up_DIFF	1012	41	9	16	16	39	9	16	16	nDIFF	2000	109	34	39	36	105	33	38	35	0.743373	0.523134	0.810783	0.878349	1000	0.107892	0.10989	0.573427	0.765235
AGGTAC	up_DIFF	1012	24	8	6	10	22	8	6	8	nDIFF	2000	70	23	28	19	68	22	28	19	0.677583	0.687403	0.42349	1.04015	1000	0.12987	0.451548	0.0659341	0.935065
AGGTAG	up_DIFF	1012	45	12	17	16	45	12	17	16	nDIFF	2000	92	30	28	34	88	29	28	34	0.966661	0.790514	1.19989	0.930016	1000	0.849151	0.488511	0.642358	0.861139
AGGTAT	up_DIFF	1012	46	14	15	17	43	14	15	15	nDIFF	2000	90	30	32	28	87	30	32	27	1.0101	0.922266	0.926383	1.19989	1000	1	0.874126	0.889111	0.582418
AGGTCA	up_DIFF	1012	85	20	40	25	82	20	37	25	nDIFF	2000	178	48	59	71	170	46	56	71	0.943731	0.823452	1.33985	0.695875	1000	0.676324	0.548452	0.185814	0.0979021
AGGTCC	up_DIFF	1012	38	13	17	8	36	11	17	8	nDIFF	2000	121	57	32	32	113	55	31	32	0.620651	0.450732	1.0499	0.494071	1000	0.011988	0.00999001	0.852148	0.0949051	up_DIFF<nDIFF *	up_DIFF<nDIFF **
AGGTCG	up_DIFF	1012	14	2	6	6	14	2	6	6	nDIFF	2000	20	7	4	9	20	7	4	9	1.3834	0.564653	2.96443	1.31752	1000	0.363636	0.51049	0.0899101	0.81019
AGGTCT	up_DIFF	1012	66	28	16	22	62	26	16	22	nDIFF	2000	106	37	30	39	106	37	30	39	1.23052	1.49557	1.05402	1.11483	1000	0.212787	0.12987	0.892108	0.689311
AGGTGA	up_DIFF	1012	76	24	22	30	73	24	22	29	nDIFF	2000	178	49	63	66	169	48	62	66	0.843807	0.967976	0.690131	0.898311	1000	0.222777	0.89011	0.128871	0.671329
AGGTGC	up_DIFF	1012	57	17	21	19	55	17	21	19	nDIFF	2000	115	42	35	38	111	42	34	38	0.97955	0.799925	1.18577	0.988142	1000	0.877123	0.492507	0.569431	1
AGGTGG	up_DIFF	1012	114	36	32	46	106	36	32	43	nDIFF	2000	294	93	83	118	264	90	81	116	0.766314	0.765013	0.761941	0.770416	1000	0.017982	0.202797	0.224775	0.110889	up_DIFF<nDIFF *
AGGTGT	up_DIFF	1012	64	18	23	23	63	18	23	23	nDIFF	2000	164	39	68	57	151	37	67	56	0.771233	0.912131	0.668449	0.797448	1000	0.0969031	0.803197	0.0829171	0.407592
AGGTTA	up_DIFF	1012	40	6	17	17	38	6	17	17	nDIFF	2000	95	33	30	32	94	33	30	32	0.83212	0.359324	1.11989	1.0499	1000	0.37962	0.018981	0.751249	0.884116		up_DIFF<nDIFF *
AGGTTC	up_DIFF	1012	45	15	14	16	45	15	14	16	nDIFF	2000	112	33	48	31	104	32	45	30	0.794043	0.898311	0.576416	1.02002	1000	0.273726	0.731269	0.0689311	0.979021
AGGTTG	up_DIFF	1012	54	11	26	17	54	11	26	17	nDIFF	2000	137	38	49	50	134	38	49	50	0.778973	0.572082	1.04864	0.671937	1000	0.116883	0.133866	0.903097	0.157842
AGGTTT	up_DIFF	1012	64	23	19	22	61	23	18	22	nDIFF	2000	169	68	44	57	162	68	44	55	0.748415	0.668449	0.853396	0.762777	1000	0.0559441	0.0849151	0.514486	0.278721
AGTAAA	up_DIFF	1012	66	19	28	19	63	19	26	19	nDIFF	2000	201	86	66	49	186	80	64	48	0.648929	0.436621	0.838424	0.766314	1000	0.003996	0.001998	0.455544	0.393606	up_DIFF<nDIFF **	up_DIFF<nDIFF **
AGTAAC	up_DIFF	1012	48	19	15	14	46	19	15	14	nDIFF	2000	90	34	29	27	86	33	28	27	1.05402	1.10439	1.02222	1.02474	1000	0.761239	0.752248	1	1
AGTAAG	up_DIFF	1012	43	14	15	14	43	14	15	14	nDIFF	2000	105	28	40	37	104	28	39	37	0.809336	0.988142	0.741107	0.747783	1000	0.217782	1	0.387612	0.405594
AGTAAT	up_DIFF	1012	62	11	26	25	55	11	24	25	nDIFF	2000	179	64	66	49	164	63	62	48	0.684523	0.339674	0.778536	1.00831	1000	0.021978	0.000999001	0.34965	0.997003	up_DIFF<nDIFF *	up_DIFF<nDIFF ***
AGTACA	up_DIFF	1012	63	25	14	24	62	25	14	24	nDIFF	2000	97	38	30	29	96	37	30	29	1.28357	1.30019	0.922266	1.63555	1000	0.135864	0.367632	0.849151	0.0719281
AGTACC	up_DIFF	1012	18	9	2	7	18	9	2	7	nDIFF	2000	70	21	25	24	69	21	25	24	0.508187	0.846979	0.158103	0.576416	1000	0.012987	0.725275	0.004995	0.267732	up_DIFF<nDIFF *		up_DIFF<nDIFF **
AGTACG	up_DIFF	1012	4	3	1	0	4	3	1	0	nDIFF	2000	22	9	8	5	22	9	8	5	0.359324	0.658762	0.247036	0	1000	0.047952	0.575425	0.163836	0.200799	up_DIFF<nDIFF *
AGTACT	up_DIFF	1012	41	17	12	12	41	17	12	12	nDIFF	2000	104	40	37	27	101	40	36	27	0.779112	0.839921	0.640957	0.878349	1000	0.190809	0.579421	0.211788	0.768232
AGTAGA	up_DIFF	1012	69	30	22	17	67	29	22	17	nDIFF	2000	161	55	47	59	155	54	47	59	0.846979	1.07797	0.925069	0.569438	1000	0.302697	0.836164	0.817183	0.035964				up_DIFF<nDIFF *
AGTAGC	up_DIFF	1012	55	18	14	23	54	18	14	23	nDIFF	2000	147	33	42	72	143	33	42	71	0.739426	1.07797	0.658762	0.631313	1000	0.0599401	0.877123	0.181818	0.0649351
AGTAGG	up_DIFF	1012	27	8	8	11	27	8	8	11	nDIFF	2000	86	32	27	27	85	32	27	27	0.620461	0.494071	0.585566	0.805153	1000	0.031968	0.0799201	0.192807	0.601399	up_DIFF<nDIFF *
AGTAGT	up_DIFF	1012	33	15	10	8	32	14	10	8	nDIFF	2000	124	48	43	33	103	34	40	32	0.525947	0.617589	0.459601	0.479099	1000	0.015984	0.443556	0.040959	0.0739261	up_DIFF<nDIFF *		up_DIFF<nDIFF *
AGTATA	up_DIFF	1012	49	21	13	15	47	21	13	14	nDIFF	2000	113	41	27	45	107	40	26	45	0.856973	1.01224	0.951544	0.658762	1000	0.408591	0.992008	0.983017	0.205794
AGTATC	up_DIFF	1012	42	15	11	16	42	15	11	16	nDIFF	2000	95	36	29	30	92	36	29	30	0.873726	0.823452	0.749625	1.05402	1000	0.450549	0.556444	0.488511	0.879121
AGTATG	up_DIFF	1012	53	18	16	19	50	18	16	18	nDIFF	2000	129	48	42	39	121	48	39	39	0.811962	0.741107	0.75287	0.962805	1000	0.213786	0.280719	0.440559	0.919081
AGTATT	up_DIFF	1012	99	32	37	30	93	32	37	29	nDIFF	2000	213	89	59	65	195	88	58	61	0.918555	0.710574	1.23936	0.912131	1000	0.532468	0.0779221	0.336663	0.742258
AGTCAA	up_DIFF	1012	38	7	15	16	37	7	15	16	nDIFF	2000	78	25	30	23	77	25	30	22	0.962805	0.55336	0.988142	1.37481	1000	0.926074	0.184815	1	0.372627
AGTCAC	up_DIFF	1012	85	30	30	25	80	30	30	25	nDIFF	2000	90	27	35	28	89	27	35	28	1.86649	2.19587	1.69396	1.76454	1000	0.000999001	0.003996	0.031968	0.037962	up_DIFF>nDIFF ***	up_DIFF>nDIFF **	up_DIFF>nDIFF *	up_DIFF>nDIFF *
AGTCAG	up_DIFF	1012	69	27	20	22	64	26	20	22	nDIFF	2000	131	42	36	53	124	42	34	51	1.04094	1.27047	1.09794	0.820345	1000	0.829171	0.383616	0.751249	0.46953
AGTCAT	up_DIFF	1012	54	15	23	16	50	13	23	16	nDIFF	2000	122	46	45	31	116	44	43	31	0.874749	0.644441	1.0101	1.02002	1000	0.453546	0.16983	0.989011	1
AGTCCA	up_DIFF	1012	61	21	15	25	57	21	15	25	nDIFF	2000	110	33	39	38	100	30	38	37	1.09594	1.25764	0.760109	1.30019	1000	0.616384	0.462537	0.406593	0.344655
AGTCCC	up_DIFF	1012	74	33	22	19	72	33	21	18	nDIFF	2000	131	48	39	44	121	43	39	43	1.11637	1.3587	1.11483	0.853396	1000	0.454545	0.206793	0.679321	0.537463
AGTCCG	up_DIFF	1012	3	2	1	0	3	2	1	0	nDIFF	2000	18	5	8	5	18	5	8	5	0.329381	0.790514	0.247036	0	1000	0.0719281	1	0.187812	0.190809
AGTCCT	up_DIFF	1012	63	26	19	18	60	26	18	18	nDIFF	2000	131	40	48	43	125	40	46	41	0.950427	1.28458	0.782279	0.827282	1000	0.745255	0.355644	0.368631	0.576424
AGTCGA	up_DIFF	1012	9	6	3	0	9	6	3	0	nDIFF	2000	12	3	9	0	12	3	9	0	1.48221	3.95257	0.658762	NA	1000	0.496503	0.0779221	0.572428	1
AGTCGC	up_DIFF	1012	5	3	0	2	5	3	0	2	nDIFF	2000	18	6	7	5	18	6	7	5	0.548968	0.988142	0	0.790514	1000	0.296703	1	0.115884	1
AGTCGG	up_DIFF	1012	22	5	11	6	17	4	9	6	nDIFF	2000	21	8	6	7	21	8	6	7	2.07039	1.23518	3.62319	1.69396	1000	0.026973	0.739261	0.015984	0.386613	up_DIFF>nDIFF *		up_DIFF>nDIFF *
AGTCGT	up_DIFF	1012	12	7	2	3	12	7	2	3	nDIFF	2000	12	3	2	7	12	3	2	7	1.97628	4.61133	1.97628	0.846979	1000	0.116883	0.01998	0.621379	1		up_DIFF>nDIFF *
AGTCTA	up_DIFF	1012	32	13	10	9	32	13	10	9	nDIFF	2000	77	25	31	21	76	25	31	21	0.821313	1.02767	0.637511	0.846979	1000	0.375624	1	0.234765	0.7003
AGTCTC	up_DIFF	1012	87	28	27	32	83	28	27	31	nDIFF	2000	168	53	61	54	161	52	60	54	1.02343	1.04407	0.874749	1.17113	1000	0.885115	0.884116	0.587413	0.501499
AGTCTG	up_DIFF	1012	65	28	19	18	63	28	19	18	nDIFF	2000	151	62	57	32	143	62	56	32	0.850719	0.892516	0.658762	1.11166	1000	0.293706	0.627373	0.11988	0.769231
AGTCTT	up_DIFF	1012	93	28	36	29	87	26	35	29	nDIFF	2000	186	70	60	56	174	68	59	56	0.988142	0.790514	1.18577	1.02343	1000	0.94006	0.348651	0.446553	1
AGTGAA	up_DIFF	1012	69	17	30	22	68	17	30	22	nDIFF	2000	176	60	63	53	173	60	63	53	0.774793	0.559947	0.941088	0.820345	1000	0.0699301	0.035964	0.832168	0.477522		up_DIFF<nDIFF *
AGTGAC	up_DIFF	1012	42	24	11	7	42	24	11	7	nDIFF	2000	121	47	33	41	118	47	33	41	0.685983	1.00917	0.658762	0.337414	1000	0.041958	1	0.261738	0.003996	up_DIFF<nDIFF *			up_DIFF<nDIFF **
AGTGAG	up_DIFF	1012	109	47	34	28	101	43	33	27	nDIFF	2000	202	61	69	72	191	59	67	70	1.06641	1.52271	0.973821	0.768555	1000	0.612388	0.043956	0.819181	0.260739		up_DIFF>nDIFF *
AGTGAT	up_DIFF	1012	75	26	28	21	72	26	28	20	nDIFF	2000	182	58	62	62	168	55	60	62	0.814403	0.885921	0.892516	0.669387	1000	0.15984	0.672328	0.641359	0.138861
AGTGCA	up_DIFF	1012	95	37	26	32	92	37	25	32	nDIFF	2000	189	42	84	63	180	41	82	62	0.993371	1.74101	0.611707	1.00383	1000	1	0.023976	0.027972	0.995005		up_DIFF>nDIFF *	up_DIFF<nDIFF *
AGTGCC	up_DIFF	1012	70	33	19	18	69	33	19	18	nDIFF	2000	129	48	38	43	120	46	36	43	1.0724	1.3587	0.988142	0.827282	1000	0.673327	0.208791	0.99001	0.585415
AGTGCG	up_DIFF	1012	7	2	2	3	7	2	2	3	nDIFF	2000	22	4	8	10	22	4	8	10	0.628818	0.988142	0.494071	0.592885	1000	0.325674	1	0.518482	0.58042
AGTGCT	up_DIFF	1012	111	30	46	35	107	28	46	35	nDIFF	2000	193	71	70	52	187	70	67	52	1.13662	0.83505	1.2987	1.33019	1000	0.306693	0.42957	0.148851	0.213786
AGTGGA	up_DIFF	1012	74	22	24	28	70	22	23	27	nDIFF	2000	174	57	60	57	160	55	57	57	0.840489	0.762777	0.790514	0.970806	1000	0.244755	0.273726	0.365634	0.899101
AGTGGC	up_DIFF	1012	78	18	35	25	78	18	35	25	nDIFF	2000	257	73	102	82	246	72	101	80	0.599806	0.487303	0.678137	0.602526	1000	0.000999001	0.00999001	0.046953	0.030969	up_DIFF<nDIFF ***	up_DIFF<nDIFF **	up_DIFF<nDIFF *	up_DIFF<nDIFF *
AGTGGG	up_DIFF	1012	114	43	29	42	101	43	27	41	nDIFF	2000	220	117	49	54	201	110	47	54	1.02407	0.726327	1.16964	1.53711	1000	0.848152	0.0759241	0.565435	0.043956				up_DIFF>nDIFF *
AGTGGT	up_DIFF	1012	82	25	24	33	76	24	21	33	nDIFF	2000	178	64	53	61	169	61	53	61	0.910423	0.771986	0.894921	1.06914	1000	0.522478	0.334665	0.692308	0.827173
AGTGTA	up_DIFF	1012	43	9	20	14	42	9	20	14	nDIFF	2000	96	33	33	30	94	33	33	29	0.885211	0.538987	1.19775	0.922266	1000	0.509491	0.105894	0.546454	0.867133
AGTGTC	up_DIFF	1012	64	27	29	8	64	27	29	8	nDIFF	2000	135	57	42	36	131	55	42	35	0.936905	0.936135	1.36458	0.439174	1000	0.726274	0.799201	0.223776	0.033966				up_DIFF<nDIFF *
AGTGTG	up_DIFF	1012	88	32	19	37	82	32	19	37	nDIFF	2000	195	70	66	59	182	70	64	59	0.891862	0.903444	0.56893	1.23936	1000	0.377622	0.672328	0.035964	0.32967			up_DIFF<nDIFF *
AGTGTT	up_DIFF	1012	80	34	26	20	75	33	25	20	nDIFF	2000	197	73	68	56	185	72	68	56	0.802552	0.920461	0.755638	0.705816	1000	0.103896	0.74026	0.227772	0.168831
AGTTAA	up_DIFF	1012	72	29	20	23	70	29	19	23	nDIFF	2000	149	52	49	48	143	51	48	47	0.954983	1.10216	0.806647	0.94697	1000	0.769231	0.743257	0.448551	0.88012
AGTTAC	up_DIFF	1012	39	17	12	10	37	17	12	10	nDIFF	2000	84	23	26	35	79	23	26	33	0.917561	1.46073	0.912131	0.564653	1000	0.681319	0.235764	0.865135	0.11988
AGTTAG	up_DIFF	1012	34	11	12	11	34	11	12	11	nDIFF	2000	110	42	34	34	109	42	34	34	0.610852	0.517598	0.697512	0.639386	1000	0.010989	0.0629371	0.358641	0.200799	up_DIFF<nDIFF *
AGTTAT	up_DIFF	1012	64	25	21	18	61	24	21	18	nDIFF	2000	124	42	49	33	117	41	49	33	1.02002	1.17636	0.846979	1.07797	1000	0.928072	0.614386	0.536464	0.89011
AGTTCA	up_DIFF	1012	77	23	25	29	74	23	25	29	nDIFF	2000	134	39	47	48	133	39	47	48	1.13563	1.1655	1.05122	1.19401	1000	0.36963	0.578422	0.888112	0.468531
AGTTCC	up_DIFF	1012	61	27	21	13	57	27	21	13	nDIFF	2000	109	40	35	34	108	40	35	34	1.10599	1.33399	1.18577	0.755638	1000	0.545455	0.296703	0.556444	0.448551
AGTTCG	up_DIFF	1012	14	2	1	11	14	2	1	11	nDIFF	2000	31	9	11	11	31	9	11	11	0.892516	0.439174	0.179662	1.97628	1000	0.749251	0.352647	0.0799201	0.114885
AGTTCT	up_DIFF	1012	84	26	33	25	77	26	32	23	nDIFF	2000	169	65	53	51	159	65	53	48	0.982295	0.790514	1.23052	0.968767	1000	0.906094	0.300699	0.353646	0.832168
AGTTGA	up_DIFF	1012	57	25	16	16	55	25	16	16	nDIFF	2000	132	57	41	34	129	56	41	34	0.853396	0.866791	0.771233	0.930016	1000	0.314685	0.545455	0.386613	0.879121
AGTTGC	up_DIFF	1012	46	21	11	14	45	21	11	14	nDIFF	2000	85	36	27	22	83	36	27	21	1.06952	1.15283	0.805153	1.25764	1000	0.776224	0.696304	0.61039	0.58042
AGTTGG	up_DIFF	1012	79	32	22	25	75	30	22	25	nDIFF	2000	162	51	54	57	159	51	54	57	0.963744	1.24002	0.805153	0.866791	1000	0.83017	0.370629	0.403596	0.572428
AGTTGT	up_DIFF	1012	51	16	19	16	49	16	18	16	nDIFF	2000	161	56	62	43	150	55	60	42	0.626028	0.564653	0.605636	0.735362	1000	0.00799201	0.047952	0.0639361	0.343656	up_DIFF<nDIFF **	up_DIFF<nDIFF *
AGTTTA	up_DIFF	1012	83	26	27	30	75	26	24	29	nDIFF	2000	168	59	68	41	157	59	67	40	0.976379	0.870905	0.784701	1.44606	1000	0.888112	0.565435	0.303696	0.12987
AGTTTC	up_DIFF	1012	93	31	27	35	88	31	26	34	nDIFF	2000	159	55	51	53	150	55	50	51	1.15594	1.11391	1.04627	1.30509	1000	0.286713	0.659341	0.907093	0.258741
AGTTTG	up_DIFF	1012	99	32	33	34	93	30	32	33	nDIFF	2000	205	60	75	70	196	60	75	68	0.954401	1.05402	0.869565	0.95991	1000	0.73027	0.815185	0.511489	0.928072
AGTTTT	up_DIFF	1012	153	61	44	48	135	60	42	47	nDIFF	2000	351	145	113	93	318	141	110	93	0.861457	0.831402	0.769527	1.02002	1000	0.164835	0.251748	0.164835	0.919081
ATAAAA	up_DIFF	1012	110	31	34	45	103	29	33	44	nDIFF	2000	309	100	106	103	266	92	97	97	0.703532	0.612648	0.633903	0.863425	1000	0.004995	0.027972	0.028971	0.440559	up_DIFF<nDIFF **	up_DIFF<nDIFF *	up_DIFF<nDIFF *
ATAAAC	up_DIFF	1012	59	14	16	29	56	14	16	28	nDIFF	2000	110	39	38	33	107	39	38	33	1.06001	0.709435	0.83212	1.73673	1000	0.709291	0.297702	0.555445	0.024975				up_DIFF>nDIFF *
ATAAAG	up_DIFF	1012	63	22	12	29	59	20	12	28	nDIFF	2000	167	50	54	63	159	48	54	63	0.745544	0.869565	0.439174	0.909718	1000	0.0679321	0.643357	0.00799201	0.745255			up_DIFF<nDIFF **
ATAAAT	up_DIFF	1012	91	24	25	42	82	23	25	41	nDIFF	2000	254	85	85	84	223	83	82	81	0.708039	0.55801	0.58126	0.988142	1000	0.00799201	0.011988	0.01998	0.995005	up_DIFF<nDIFF **	up_DIFF<nDIFF *	up_DIFF<nDIFF *
ATAACA	up_DIFF	1012	58	18	24	16	58	18	24	16	nDIFF	2000	97	26	37	34	93	26	37	32	1.1817	1.3682	1.28191	0.930016	1000	0.348651	0.314685	0.353646	0.883117
ATAACC	up_DIFF	1012	18	6	4	8	18	6	4	8	nDIFF	2000	63	17	22	24	63	17	22	24	0.564653	0.697512	0.359324	0.658762	1000	0.03996	0.557443	0.0639361	0.337662	up_DIFF<nDIFF *
ATAACG	up_DIFF	1012	10	4	3	3	10	4	3	3	nDIFF	2000	14	5	4	5	14	5	4	5	1.41163	1.58103	1.48221	1.18577	1000	0.507493	0.718282	0.722278	1
ATAACT	up_DIFF	1012	42	12	20	10	41	12	20	10	nDIFF	2000	137	47	58	32	131	46	56	32	0.605868	0.504583	0.681477	0.617589	1000	0.002997	0.045954	0.146853	0.160839	up_DIFF<nDIFF **	up_DIFF<nDIFF *
ATAAGA	up_DIFF	1012	58	17	18	23	57	17	18	23	nDIFF	2000	117	36	39	42	109	33	39	40	0.979697	0.933245	0.912131	1.08225	1000	0.952048	0.892108	0.776224	0.779221
ATAAGC	up_DIFF	1012	36	9	13	14	36	9	13	14	nDIFF	2000	73	20	24	29	71	20	24	29	0.974606	0.889328	1.07049	0.954068	1000	0.917083	0.838162	0.858142	1
ATAAGG	up_DIFF	1012	40	10	16	14	40	10	16	14	nDIFF	2000	85	34	27	24	83	34	25	24	0.930016	0.58126	1.17113	1.15283	1000	0.797203	0.160839	0.578422	0.732268
ATAAGT	up_DIFF	1012	41	14	16	11	39	14	15	11	nDIFF	2000	99	36	39	24	97	36	37	24	0.818461	0.768555	0.810783	0.905797	1000	0.278721	0.448551	0.553447	0.874126
ATAATA	up_DIFF	1012	76	22	28	26	74	20	28	26	nDIFF	2000	200	76	59	65	169	68	56	58	0.750988	0.572082	0.937898	0.790514	1000	0.0589411	0.0589411	0.827173	0.391608
ATAATC	up_DIFF	1012	52	21	17	14	50	21	17	14	nDIFF	2000	119	31	47	41	115	31	46	40	0.863587	1.33877	0.714826	0.674829	1000	0.415584	0.306693	0.241758	0.262737
ATAATG	up_DIFF	1012	71	18	36	17	67	18	35	17	nDIFF	2000	128	43	42	43	124	42	41	43	1.09622	0.827282	1.69396	0.781322	1000	0.542458	0.508492	0.030969	0.424575			up_DIFF>nDIFF *
ATAATT	up_DIFF	1012	134	43	57	34	117	40	51	34	nDIFF	2000	230	96	76	58	210	93	72	56	1.1514	0.885211	1.48221	1.15851	1000	0.231768	0.536464	0.033966	0.506494			up_DIFF>nDIFF *
ATACAA	up_DIFF	1012	49	10	20	19	45	10	20	19	nDIFF	2000	128	38	35	55	122	35	35	52	0.756546	0.520075	1.12931	0.682716	1000	0.126873	0.0779221	0.671329	0.187812
ATACAC	up_DIFF	1012	52	12	26	14	50	12	25	14	nDIFF	2000	82	32	25	25	82	32	25	25	1.25325	0.741107	2.05534	1.10672	1000	0.228771	0.441558	0.015984	0.854146			up_DIFF>nDIFF *
ATACAG	up_DIFF	1012	52	16	9	27	52	16	9	27	nDIFF	2000	108	28	46	34	102	28	46	34	0.951544	1.12931	0.386664	1.5694	1000	0.793207	0.75025	0.00799201	0.0689311			up_DIFF<nDIFF **
ATACAT	up_DIFF	1012	58	17	24	17	48	17	19	16	nDIFF	2000	156	50	46	60	142	46	45	58	0.734772	0.671937	1.03111	0.559947	1000	0.0589411	0.186813	0.996004	0.040959				up_DIFF<nDIFF *
ATACCA	up_DIFF	1012	38	13	13	12	38	13	13	12	nDIFF	2000	83	26	27	30	79	26	27	27	0.904805	0.988142	0.951544	0.790514	1000	0.644356	1	1	0.532468
ATACCC	up_DIFF	1012	25	8	10	7	25	8	10	7	nDIFF	2000	56	17	17	22	53	16	17	20	0.88227	0.930016	1.16252	0.628818	1000	0.625375	0.959041	0.846154	0.351648
ATACCG	up_DIFF	1012	5	1	1	3	5	1	1	3	nDIFF	2000	15	4	4	7	15	4	4	7	0.658762	0.494071	0.494071	0.846979	1000	0.526474	0.683317	0.682318	1
ATACCT	up_DIFF	1012	46	14	13	19	46	14	13	19	nDIFF	2000	102	35	37	30	97	35	35	30	0.891266	0.790514	0.69437	1.25165	1000	0.566434	0.528472	0.306693	0.430569
ATACGA	up_DIFF	1012	6	1	2	3	6	1	2	3	nDIFF	2000	14	1	5	8	14	1	5	8	0.846979	1.97628	0.790514	0.741107	1000	0.826174	1	1	0.747253
ATACGC	up_DIFF	1012	9	1	6	2	9	1	6	2	nDIFF	2000	9	4	3	2	9	4	3	2	1.97628	0.494071	3.95257	1.97628	1000	0.215784	0.656344	0.0639361	0.617383
ATACGG	up_DIFF	1012	3	0	1	2	3	0	1	2	nDIFF	2000	15	3	6	6	14	3	6	6	0.395257	0	0.329381	0.658762	1000	0.140859	0.344655	0.480519	0.708292
ATACGT	up_DIFF	1012	14	3	4	7	14	3	4	7	nDIFF	2000	27	8	12	7	26	8	12	7	1.02474	0.741107	0.658762	1.97628	1000	0.886114	0.741259	0.591409	0.262737
ATACTA	up_DIFF	1012	63	26	17	20	63	26	17	20	nDIFF	2000	80	36	29	15	79	35	29	15	1.55632	1.42732	1.15851	2.63505	1000	0.00899101	0.190809	0.634366	0.002997	up_DIFF>nDIFF **			up_DIFF>nDIFF **
ATACTC	up_DIFF	1012	29	11	7	11	29	11	7	11	nDIFF	2000	74	30	25	19	74	30	25	19	0.77449	0.724638	0.55336	1.14416	1000	0.258741	0.41958	0.195804	0.854146
ATACTG	up_DIFF	1012	39	15	14	10	38	15	14	10	nDIFF	2000	98	36	31	31	93	35	31	30	0.786481	0.823452	0.892516	0.637511	1000	0.218781	0.551449	0.773227	0.201798
ATACTT	up_DIFF	1012	69	22	27	20	63	19	25	20	nDIFF	2000	169	62	53	54	160	59	52	54	0.806885	0.701262	1.00679	0.731957	1000	0.161838	0.177822	0.991009	0.261738
ATAGAA	up_DIFF	1012	90	20	35	35	85	20	35	34	nDIFF	2000	157	52	53	52	147	50	53	52	1.1329	0.760109	1.30509	1.33019	1000	0.373626	0.331668	0.257742	0.196803
ATAGAC	up_DIFF	1012	22	4	11	7	21	4	11	7	nDIFF	2000	57	20	21	16	56	19	21	16	0.762777	0.395257	1.0352	0.864625	1000	0.263736	0.105894	1	0.826174
ATAGAG	up_DIFF	1012	48	16	20	12	46	16	20	12	nDIFF	2000	111	36	41	34	110	36	41	34	0.85461	0.878349	0.964041	0.697512	1000	0.390609	0.772228	1	0.325674
ATAGAT	up_DIFF	1012	47	16	17	14	47	16	17	14	nDIFF	2000	111	38	43	30	106	37	41	28	0.836805	0.83212	0.781322	0.922266	1000	0.311688	0.529471	0.445554	0.866134
ATAGCA	up_DIFF	1012	66	21	23	22	65	21	23	21	nDIFF	2000	100	35	41	24	98	35	40	24	1.30435	1.18577	1.10865	1.81159	1000	0.0799201	0.558442	0.781219	0.040959				up_DIFF>nDIFF *
ATAGCC	up_DIFF	1012	27	6	10	11	26	6	10	11	nDIFF	2000	58	18	18	22	57	18	18	21	0.919995	0.658762	1.09794	0.988142	1000	0.719281	0.408591	0.844156	0.98002
ATAGCG	up_DIFF	1012	10	5	2	3	10	5	2	3	nDIFF	2000	14	1	10	3	14	1	10	3	1.41163	9.88142	0.395257	1.97628	1000	0.509491	0.017982	0.230769	0.676324		up_DIFF>nDIFF *
ATAGCT	up_DIFF	1012	43	11	14	18	42	11	14	18	nDIFF	2000	115	42	38	35	113	42	38	34	0.738959	0.517598	0.728105	1.01637	1000	0.0829171	0.045954	0.35964	0.977023		up_DIFF<nDIFF *
ATAGGA	up_DIFF	1012	40	8	17	15	39	8	17	15	nDIFF	2000	95	38	30	27	92	38	29	27	0.83212	0.41606	1.11989	1.09794	1000	0.375624	0.02997	0.754246	0.854146		up_DIFF<nDIFF *
ATAGGC	up_DIFF	1012	33	5	15	13	32	5	15	13	nDIFF	2000	72	17	35	20	72	17	35	20	0.905797	0.58126	0.846979	1.28458	1000	0.654346	0.363636	0.645355	0.585415
ATAGGG	up_DIFF	1012	33	11	11	11	32	10	11	11	nDIFF	2000	81	34	25	22	80	34	25	22	0.805153	0.639386	0.869565	0.988142	1000	0.326673	0.194805	0.741259	1
ATAGGT	up_DIFF	1012	35	9	15	11	35	9	15	11	nDIFF	2000	65	16	21	28	63	16	21	27	1.06415	1.11166	1.41163	0.776398	1000	0.823177	0.811189	0.365634	0.484515
ATAGTA	up_DIFF	1012	40	5	15	20	40	5	15	20	nDIFF	2000	133	38	39	56	124	38	37	56	0.594371	0.260037	0.760109	0.705816	1000	0.003996	0.00599401	0.403596	0.185814	up_DIFF<nDIFF **	up_DIFF<nDIFF **
ATAGTC	up_DIFF	1012	30	6	15	9	30	6	15	9	nDIFF	2000	66	23	20	23	66	23	20	23	0.898311	0.515553	1.48221	0.773329	1000	0.664336	0.180819	0.277722	0.591409
ATAGTG	up_DIFF	1012	56	18	24	14	54	17	24	14	nDIFF	2000	101	27	33	41	99	27	33	41	1.09576	1.31752	1.4373	0.674829	1000	0.602398	0.411588	0.201798	0.243756
ATAGTT	up_DIFF	1012	66	17	20	29	60	17	20	29	nDIFF	2000	130	47	38	45	121	45	37	44	1.00334	0.714826	1.04015	1.27361	1000	1	0.20979	0.859141	0.321678
ATATAA	up_DIFF	1012	95	35	30	30	89	33	30	29	nDIFF	2000	184	72	58	54	169	68	58	53	1.02036	0.960694	1.02222	1.09794	1000	0.901099	0.936064	1	0.711289
ATATAC	up_DIFF	1012	43	10	16	17	42	10	16	17	nDIFF	2000	109	35	39	35	99	34	37	34	0.779635	0.564653	0.810783	0.95991	1000	0.184815	0.115884	0.555445	0.993007
ATATAG	up_DIFF	1012	53	13	17	23	52	13	17	23	nDIFF	2000	80	14	39	27	73	14	35	25	1.30929	1.83512	0.861457	1.6835	1000	0.166833	0.157842	0.715285	0.0819181
ATATAT	up_DIFF	1012	142	38	52	52	80	25	36	30	nDIFF	2000	306	115	99	92	199	76	78	64	0.917099	0.653033	1.03805	1.11703	1000	0.698302	0.162837	0.905095	0.735265
ATATCA	up_DIFF	1012	39	11	12	16	39	11	12	16	nDIFF	2000	112	41	41	30	106	41	39	30	0.688171	0.530223	0.578425	1.05402	1000	0.0599401	0.0749251	0.124875	0.884116
ATATCC	up_DIFF	1012	34	6	9	19	33	6	9	19	nDIFF	2000	76	25	26	25	75	25	26	25	0.884127	0.474308	0.684099	1.50198	1000	0.589411	0.123876	0.374625	0.20979
ATATCG	up_DIFF	1012	9	1	6	2	9	1	6	2	nDIFF	2000	12	5	5	2	12	5	5	2	1.48221	0.395257	2.37154	1.97628	1000	0.496503	0.443556	0.216783	0.611389
ATATCT	up_DIFF	1012	51	18	15	18	50	18	15	18	nDIFF	2000	135	47	48	40	130	46	46	40	0.746596	0.756875	0.617589	0.889328	1000	0.0859141	0.356643	0.106893	0.771229
ATATGA	up_DIFF	1012	56	20	11	25	54	20	11	25	nDIFF	2000	146	51	52	43	131	48	49	42	0.758027	0.775014	0.41806	1.149	1000	0.10989	0.361638	0.00599401	0.6004			up_DIFF<nDIFF **
ATATGC	up_DIFF	1012	50	17	16	17	46	16	16	17	nDIFF	2000	81	23	32	26	79	23	32	26	1.21993	1.46073	0.988142	1.29219	1000	0.318681	0.1998	1	0.413586
ATATGG	up_DIFF	1012	37	11	12	14	36	10	12	14	nDIFF	2000	93	30	29	34	87	29	29	33	0.786264	0.724638	0.817773	0.813764	1000	0.236763	0.40959	0.614386	0.532468
ATATGT	up_DIFF	1012	110	34	31	45	81	28	23	37	nDIFF	2000	186	71	66	49	170	69	64	47	1.16877	0.94639	0.928255	1.81496	1000	0.438561	0.821179	0.824176	0.022977				up_DIFF>nDIFF *
ATATTA	up_DIFF	1012	92	27	31	34	87	27	27	34	nDIFF	2000	186	58	78	50	165	57	75	46	0.977517	0.919995	0.785446	1.34387	1000	0.913087	0.735265	0.255744	0.226773
ATATTC	up_DIFF	1012	76	23	28	25	73	23	27	25	nDIFF	2000	135	50	46	39	131	49	46	38	1.11258	0.909091	1.20296	1.26685	1000	0.444555	0.699301	0.376623	0.418581
ATATTG	up_DIFF	1012	65	22	20	23	64	22	19	23	nDIFF	2000	143	52	42	49	138	52	40	49	0.898311	0.83612	0.941088	0.927644	1000	0.521479	0.547453	0.894106	0.801199
ATATTT	up_DIFF	1012	177	61	63	53	148	58	61	48	nDIFF	2000	391	152	111	128	326	147	98	120	0.894635	0.793114	1.12168	0.818305	1000	0.276723	0.151848	0.462537	0.241758
ATCAAA	up_DIFF	1012	57	13	23	21	56	13	23	21	nDIFF	2000	113	38	43	32	109	38	41	32	0.996887	0.676097	1.05708	1.29694	1000	1	0.26973	0.887113	0.380619
ATCAAC	up_DIFF	1012	37	5	18	14	37	5	18	14	nDIFF	2000	60	19	23	18	59	19	23	18	1.21871	0.520075	1.54666	1.53711	1000	0.392607	0.205794	0.197802	0.237762
ATCAAG	up_DIFF	1012	34	10	8	16	33	10	8	16	nDIFF	2000	92	33	26	33	91	33	26	33	0.730366	0.598874	0.608088	0.958199	1000	0.126873	0.198801	0.255744	1
ATCAAT	up_DIFF	1012	34	10	15	9	32	10	15	9	nDIFF	2000	69	12	27	30	67	12	26	29	0.973821	1.6469	1.09794	0.592885	1000	0.922078	0.251748	0.879121	0.186813
ATCACA	up_DIFF	1012	75	29	27	19	67	28	26	18	nDIFF	2000	123	40	45	38	119	40	44	38	1.20505	1.43281	1.18577	0.988142	1000	0.250749	0.161838	0.532468	1
ATCACC	up_DIFF	1012	53	18	15	20	53	18	15	20	nDIFF	2000	97	13	37	47	94	13	37	46	1.07983	2.73639	0.801196	0.840972	1000	0.648352	0.00599401	0.564436	0.506494		up_DIFF>nDIFF **
ATCACG	up_DIFF	1012	29	5	12	12	28	5	12	12	nDIFF	2000	32	4	15	13	32	4	15	13	1.79101	2.47036	1.58103	1.82426	1000	0.025974	0.297702	0.302697	0.121878	up_DIFF>nDIFF *
ATCACT	up_DIFF	1012	84	23	30	31	80	21	30	31	nDIFF	2000	153	45	62	46	143	45	61	45	1.08502	1.0101	0.956267	1.33184	1000	0.601399	0.992008	0.89011	0.216783
ATCAGA	up_DIFF	1012	64	15	24	25	60	15	24	25	nDIFF	2000	120	37	39	44	114	37	36	43	1.05402	0.801196	1.21618	1.12289	1000	0.761239	0.574426	0.518482	0.708292
ATCAGC	up_DIFF	1012	42	7	22	13	42	7	22	13	nDIFF	2000	76	21	27	28	75	21	27	28	1.09216	0.658762	1.61031	0.917561	1000	0.675325	0.432567	0.104895	0.873127
ATCAGG	up_DIFF	1012	46	12	19	15	45	12	19	15	nDIFF	2000	101	34	29	38	99	34	29	37	0.90009	0.697512	1.29481	0.780112	1000	0.57043	0.338661	0.434565	0.441558
ATCAGT	up_DIFF	1012	54	13	20	21	51	13	20	21	nDIFF	2000	109	37	38	34	105	37	38	33	0.979077	0.69437	1.04015	1.22065	1000	0.876124	0.2997	0.888112	0.455544
ATCATA	up_DIFF	1012	52	21	12	19	51	21	12	18	nDIFF	2000	111	42	42	27	109	42	41	27	0.925827	0.988142	0.564653	1.39072	1000	0.684316	1	0.102897	0.322677
ATCATC	up_DIFF	1012	54	19	13	22	53	19	13	21	nDIFF	2000	88	21	38	29	86	21	38	28	1.21272	1.78807	0.676097	1.49925	1000	0.28971	0.0529471	0.233766	0.211788
ATCATG	up_DIFF	1012	65	14	25	26	61	14	24	26	nDIFF	2000	108	29	47	32	106	29	46	32	1.18943	0.954068	1.05122	1.60573	1000	0.281718	1	0.897103	0.0779221
ATCATT	up_DIFF	1012	87	30	32	25	79	27	30	25	nDIFF	2000	155	45	70	40	145	42	68	39	1.10927	1.31752	0.903444	1.23518	1000	0.457542	0.232767	0.686314	0.431568
ATCCAA	up_DIFF	1012	38	12	8	18	36	12	8	17	nDIFF	2000	67	14	21	32	66	14	21	32	1.12088	1.69396	0.75287	1.11166	1000	0.597403	0.195804	0.56044	0.753247
ATCCAC	up_DIFF	1012	54	20	22	12	48	20	20	11	nDIFF	2000	80	21	32	27	78	21	32	26	1.33399	1.88218	1.3587	0.878349	1000	0.155844	0.045954	0.286713	0.724276		up_DIFF>nDIFF *
ATCCAG	up_DIFF	1012	54	13	22	19	53	13	22	19	nDIFF	2000	122	31	43	48	117	31	42	46	0.874749	0.828765	1.01112	0.782279	1000	0.446553	0.642358	0.991009	0.375624
ATCCAT	up_DIFF	1012	74	17	26	31	63	16	21	29	nDIFF	2000	95	32	32	31	93	31	31	31	1.53942	1.0499	1.60573	1.97628	1000	0.015984	0.788212	0.136863	0.00999001	up_DIFF>nDIFF *			up_DIFF>nDIFF **
ATCCCA	up_DIFF	1012	94	22	33	39	87	22	33	39	nDIFF	2000	200	44	68	88	186	44	66	88	0.928854	0.988142	0.959079	0.875853	1000	0.588412	1	0.913087	0.515485
ATCCCC	up_DIFF	1012	69	21	24	24	68	21	24	23	nDIFF	2000	118	31	47	40	110	31	46	40	1.15562	1.33877	1.00917	1.18577	1000	0.358641	0.315684	0.995005	0.576424
ATCCCG	up_DIFF	1012	11	1	10	0	11	1	10	0	nDIFF	2000	25	7	9	9	24	7	9	9	0.869565	0.282326	2.19587	0	1000	0.702298	0.274725	0.0929071	0.033966				up_DIFF<nDIFF *
ATCCCT	up_DIFF	1012	68	19	20	29	66	19	20	29	nDIFF	2000	127	45	43	39	123	45	42	38	1.05817	0.834431	0.919202	1.46954	1000	0.747253	0.514486	0.664336	0.116883
ATCCGA	up_DIFF	1012	6	1	2	3	6	1	2	3	nDIFF	2000	13	6	3	4	13	6	3	4	0.912131	0.329381	1.31752	1.48221	1000	1	0.447552	1	0.681319
ATCCGC	up_DIFF	1012	8	1	5	2	8	1	5	2	nDIFF	2000	19	3	10	6	19	3	10	6	0.83212	0.658762	0.988142	0.658762	1000	0.696304	1	1	0.689311
ATCCGG	up_DIFF	1012	6	4	1	1	6	4	1	1	nDIFF	2000	22	12	5	5	22	12	5	5	0.538987	0.658762	0.395257	0.395257	1000	0.21978	0.593407	0.443556	0.464535
ATCCGT	up_DIFF	1012	9	2	2	5	9	2	2	5	nDIFF	2000	17	7	7	3	17	7	7	3	1.04627	0.564653	0.564653	3.29381	1000	1	0.505495	0.52048	0.140859
ATCCTA	up_DIFF	1012	41	13	13	15	41	13	13	15	nDIFF	2000	91	32	33	26	90	32	33	26	0.890414	0.802866	0.778536	1.14016	1000	0.572428	0.529471	0.523477	0.731269
ATCCTC	up_DIFF	1012	81	21	29	31	78	20	28	31	nDIFF	2000	130	50	33	47	126	48	33	47	1.23138	0.83004	1.73673	1.30351	1000	0.154845	0.534466	0.031968	0.270729			up_DIFF>nDIFF *
ATCCTG	up_DIFF	1012	78	33	12	33	71	32	12	32	nDIFF	2000	182	50	56	76	176	50	56	76	0.846979	1.30435	0.42349	0.858124	1000	0.223776	0.235764	0.003996	0.491508			up_DIFF<nDIFF **
ATCCTT	up_DIFF	1012	57	11	24	22	55	11	23	22	nDIFF	2000	144	44	54	46	137	43	53	46	0.782279	0.494071	0.878349	0.94518	1000	0.107892	0.03996	0.648352	0.887113		up_DIFF<nDIFF *
ATCGAA	up_DIFF	1012	7	1	4	2	7	1	4	2	nDIFF	2000	9	1	6	2	9	1	6	2	1.53711	1.97628	1.31752	1.97628	1000	0.3996	1	0.752248	0.587413
ATCGAC	up_DIFF	1012	11	3	3	5	11	3	3	5	nDIFF	2000	8	4	2	2	8	4	2	2	2.71739	1.48221	2.96443	4.94071	1000	0.024975	0.694306	0.357642	0.044955	up_DIFF>nDIFF *			up_DIFF>nDIFF *
ATCGAG	up_DIFF	1012	11	5	5	1	11	5	5	1	nDIFF	2000	29	3	13	13	29	3	13	13	0.749625	3.29381	0.760109	0.152022	1000	0.493506	0.135864	0.646354	0.046953				up_DIFF<nDIFF *
ATCGAT	up_DIFF	1012	3	0	2	1	3	0	2	1	nDIFF	2000	8	3	2	3	8	3	2	3	0.741107	0	1.97628	0.658762	1000	0.767233	0.338661	0.581419	1
ATCGCA	up_DIFF	1012	6	1	1	4	6	1	1	4	nDIFF	2000	10	3	1	6	10	3	1	6	1.18577	0.658762	1.97628	1.31752	1000	0.797203	1	1	0.762238
ATCGCC	up_DIFF	1012	13	3	6	4	13	3	6	4	nDIFF	2000	24	5	8	11	24	5	8	11	1.07049	1.18577	1.48221	0.718649	1000	0.863137	1	0.566434	0.61039
ATCGCG	up_DIFF	1012	4	0	2	2	4	0	2	2	nDIFF	2000	4	1	2	1	4	1	2	1	1.97628	0	1.97628	3.95257	1000	0.451548	1	0.608392	0.546454
ATCGCT	up_DIFF	1012	4	1	1	2	4	1	1	2	nDIFF	2000	26	7	10	9	26	7	10	9	0.304044	0.282326	0.197628	0.439174	1000	0.022977	0.266733	0.122877	0.351648	up_DIFF<nDIFF *
ATCGGA	up_DIFF	1012	9	5	1	3	9	5	1	3	nDIFF	2000	11	2	5	4	11	2	5	4	1.61696	4.94071	0.395257	1.48221	1000	0.336663	0.0509491	0.452547	0.693307
ATCGGC	up_DIFF	1012	9	5	3	1	9	5	3	1	nDIFF	2000	9	1	5	3	9	1	5	3	1.97628	9.88142	1.18577	0.658762	1000	0.213786	0.023976	1	1		up_DIFF>nDIFF *
ATCGGG	up_DIFF	1012	9	2	4	3	9	2	4	3	nDIFF	2000	26	6	11	9	26	6	11	9	0.684099	0.658762	0.718649	0.658762	1000	0.344655	0.725275	0.597403	0.554446
ATCGGT	up_DIFF	1012	5	1	3	1	5	1	3	1	nDIFF	2000	15	6	5	4	15	6	5	4	0.658762	0.329381	1.18577	0.494071	1000	0.490509	0.43956	1	0.656344
ATCGTA	up_DIFF	1012	9	5	2	2	9	5	2	2	nDIFF	2000	18	5	9	4	18	5	9	4	0.988142	1.97628	0.439174	0.988142	1000	1	0.305694	0.380619	1
ATCGTC	up_DIFF	1012	6	0	5	1	6	0	5	1	nDIFF	2000	13	4	4	5	12	4	3	5	0.912131	0	2.47036	0.395257	1000	1	0.286713	0.364635	0.442557
ATCGTG	up_DIFF	1012	9	4	4	1	9	4	4	1	nDIFF	2000	22	7	7	8	21	7	6	8	0.80848	1.12931	1.12931	0.247036	1000	0.676324	1	0.951049	0.164835
ATCGTT	up_DIFF	1012	15	6	4	5	15	6	4	5	nDIFF	2000	17	5	8	4	17	5	8	4	1.74378	2.37154	0.988142	2.47036	1000	0.130869	0.186813	1	0.27972
ATCTAA	up_DIFF	1012	64	17	27	20	62	17	26	20	nDIFF	2000	102	32	43	27	98	32	41	27	1.24002	1.0499	1.24092	1.46391	1000	0.187812	0.896104	0.433566	0.240759
ATCTAC	up_DIFF	1012	16	4	8	4	16	4	8	4	nDIFF	2000	67	18	34	15	65	18	34	15	0.471949	0.439174	0.465008	0.527009	1000	0.010989	0.168831	0.04995	0.32967	up_DIFF<nDIFF *		up_DIFF<nDIFF *
ATCTAG	up_DIFF	1012	29	10	9	10	29	10	9	10	nDIFF	2000	77	23	27	27	73	23	25	27	0.744315	0.859254	0.658762	0.731957	1000	0.174825	0.682318	0.254745	0.482517
ATCTAT	up_DIFF	1012	47	17	13	17	46	17	12	17	nDIFF	2000	115	43	35	37	109	43	33	34	0.807699	0.781322	0.734049	0.908023	1000	0.228771	0.411588	0.374625	0.796204
ATCTCA	up_DIFF	1012	93	30	33	30	87	27	33	30	nDIFF	2000	147	25	60	62	141	25	60	58	1.2503	2.37154	1.08696	0.956267	1000	0.0919081	0.000999001	0.743257	0.9001		up_DIFF>nDIFF ***
ATCTCC	up_DIFF	1012	72	21	29	22	66	20	28	22	nDIFF	2000	116	33	43	40	113	33	42	40	1.22666	1.25764	1.33284	1.08696	1000	0.180819	0.463536	0.254745	0.802198
ATCTCG	up_DIFF	1012	17	6	4	7	17	6	4	7	nDIFF	2000	50	12	18	20	50	12	18	20	0.671937	0.988142	0.439174	0.6917	1000	0.15984	1	0.160839	0.42957
ATCTCT	up_DIFF	1012	114	35	42	37	109	35	42	37	nDIFF	2000	216	79	59	78	198	76	58	77	1.04304	0.875569	1.40685	0.937468	1000	0.738262	0.445554	0.115884	0.778222
ATCTGA	up_DIFF	1012	74	23	27	24	74	23	27	24	nDIFF	2000	118	37	38	43	115	36	38	43	1.23936	1.2285	1.4042	1.10304	1000	0.164835	0.48951	0.185814	0.779221
ATCTGC	up_DIFF	1012	59	14	31	14	57	13	30	14	nDIFF	2000	122	40	42	40	119	40	41	40	0.955744	0.6917	1.45869	0.6917	1000	0.79021	0.260739	0.14985	0.246753
ATCTGG	up_DIFF	1012	58	23	11	24	54	23	11	23	nDIFF	2000	104	30	44	30	99	30	44	28	1.10216	1.51515	0.494071	1.58103	1000	0.592408	0.13986	0.047952	0.133866			up_DIFF<nDIFF *
ATCTGT	up_DIFF	1012	83	27	28	28	78	26	28	27	nDIFF	2000	188	61	64	63	181	61	64	62	0.872509	0.874749	0.864625	0.878349	1000	0.295704	0.552448	0.573427	0.584416
ATCTTA	up_DIFF	1012	53	19	19	15	48	19	19	14	nDIFF	2000	140	49	53	38	137	49	53	38	0.748165	0.766314	0.708479	0.780112	1000	0.0799201	0.355644	0.215784	0.388611
ATCTTC	up_DIFF	1012	48	14	14	20	47	14	14	19	nDIFF	2000	126	41	44	41	118	40	43	41	0.75287	0.674829	0.628818	0.964041	1000	0.101898	0.256743	0.148851	1
ATCTTG	up_DIFF	1012	78	19	33	26	77	19	33	25	nDIFF	2000	164	42	64	58	159	41	63	58	0.93994	0.894034	1.01902	0.885921	1000	0.699301	0.786214	0.997003	0.63037
ATCTTT	up_DIFF	1012	135	39	48	48	117	38	48	46	nDIFF	2000	242	102	71	69	219	97	71	69	1.10247	0.755638	1.33608	1.37481	1000	0.413586	0.156843	0.120879	0.0919081
ATGAAA	up_DIFF	1012	110	38	44	28	104	37	44	27	nDIFF	2000	212	68	77	67	193	65	72	65	1.02543	1.10439	1.12931	0.82591	1000	0.883117	0.656344	0.564436	0.457542
ATGAAC	up_DIFF	1012	39	16	8	15	36	15	8	13	nDIFF	2000	89	22	31	36	89	22	31	36	0.866012	1.4373	0.510009	0.823452	1000	0.408591	0.314685	0.104895	0.559441
ATGAAG	up_DIFF	1012	66	18	25	23	65	18	25	23	nDIFF	2000	163	48	54	61	156	48	52	61	0.800213	0.741107	0.914947	0.745156	1000	0.177822	0.294705	0.663337	0.252747
ATGAAT	up_DIFF	1012	61	22	22	17	58	21	22	16	nDIFF	2000	178	65	62	51	164	63	59	50	0.677266	0.668896	0.701262	0.658762	1000	0.013986	0.106893	0.181818	0.126873	up_DIFF<nDIFF *
ATGACA	up_DIFF	1012	61	25	18	18	60	25	18	18	nDIFF	2000	109	39	34	36	108	39	34	36	1.10599	1.26685	1.04627	0.988142	1000	0.552448	0.427572	0.881119	1
ATGACC	up_DIFF	1012	44	23	11	10	44	23	11	10	nDIFF	2000	81	31	30	20	78	31	30	20	1.07354	1.46628	0.724638	0.988142	1000	0.701299	0.203796	0.3996	1
ATGACG	up_DIFF	1012	10	4	3	3	10	4	3	3	nDIFF	2000	16	6	3	7	16	6	3	7	1.23518	1.31752	1.97628	0.846979	1000	0.647353	0.727273	0.647353	1
ATGACT	up_DIFF	1012	62	20	15	27	62	20	15	27	nDIFF	2000	125	27	53	45	124	27	53	45	0.980237	1.46391	0.559326	1.18577	1000	0.945055	0.205794	0.0649351	0.502498
ATGAGA	up_DIFF	1012	77	18	21	38	72	18	20	38	nDIFF	2000	149	40	57	52	141	39	55	52	1.0213	0.889328	0.728105	1.44421	1000	0.898102	0.79021	0.233766	0.0909091
ATGAGC	up_DIFF	1012	65	18	28	19	61	18	26	19	nDIFF	2000	112	32	43	37	110	32	43	37	1.14695	1.11166	1.28688	1.01485	1000	0.376623	0.759241	0.31968	1
ATGAGG	up_DIFF	1012	62	25	17	20	59	24	17	19	nDIFF	2000	119	27	43	49	116	27	43	49	1.02966	1.82989	0.781322	0.806647	1000	0.9001	0.018981	0.408591	0.3996		up_DIFF>nDIFF *
ATGAGT	up_DIFF	1012	55	25	16	14	52	25	16	14	nDIFF	2000	93	32	30	31	87	32	30	30	1.16877	1.54397	1.05402	0.892516	1000	0.356643	0.125874	0.871129	0.744256
ATGATA	up_DIFF	1012	59	21	17	21	54	21	15	19	nDIFF	2000	121	48	43	30	117	47	43	29	0.963643	0.864625	0.781322	1.3834	1000	0.811189	0.618382	0.40959	0.251748
ATGATC	up_DIFF	1012	46	11	12	23	42	9	12	23	nDIFF	2000	79	26	31	22	78	26	31	22	1.15075	0.83612	0.765013	2.06612	1000	0.456543	0.718282	0.521479	0.017982				up_DIFF>nDIFF *
ATGATG	up_DIFF	1012	62	21	20	21	56	21	20	20	nDIFF	2000	120	43	43	34	111	39	40	34	1.02108	0.965162	0.919202	1.22065	1000	0.938062	0.799201	0.781219	0.484515
ATGATT	up_DIFF	1012	95	29	33	33	88	29	32	32	nDIFF	2000	154	52	62	40	144	50	60	40	1.21914	1.10216	1.05189	1.63043	1000	0.150849	0.717283	0.83017	0.041958				up_DIFF>nDIFF *
ATGCAA	up_DIFF	1012	59	16	23	20	57	16	22	20	nDIFF	2000	97	25	44	28	95	25	44	28	1.20207	1.26482	1.03306	1.41163	1000	0.270729	0.5005	0.988012	0.274725
ATGCAC	up_DIFF	1012	70	33	22	15	70	33	22	15	nDIFF	2000	81	27	26	28	79	27	25	27	1.7079	2.41546	1.67224	1.05872	1000	0.001998	0.001998	0.0969031	0.834166	up_DIFF>nDIFF **	up_DIFF>nDIFF **
ATGCAG	up_DIFF	1012	53	19	18	16	52	19	18	16	nDIFF	2000	136	31	50	55	128	31	48	53	0.77017	1.21127	0.711462	0.574919	1000	0.137862	0.567433	0.226773	0.0679321
ATGCAT	up_DIFF	1012	104	32	36	36	91	30	35	33	nDIFF	2000	122	44	38	40	117	43	37	39	1.6847	1.4373	1.87227	1.77866	1000	0.000999001	0.140859	0.00799201	0.021978	up_DIFF>nDIFF ***		up_DIFF>nDIFF **	up_DIFF>nDIFF *
ATGCCA	up_DIFF	1012	62	21	25	16	60	21	23	16	nDIFF	2000	117	43	37	37	114	43	37	36	1.04726	0.965162	1.33533	0.85461	1000	0.813187	0.905095	0.308691	0.644356
ATGCCC	up_DIFF	1012	61	24	24	13	60	24	24	12	nDIFF	2000	105	33	40	32	103	32	40	32	1.14813	1.4373	1.18577	0.802866	1000	0.372627	0.193806	0.594406	0.453546
ATGCCG	up_DIFF	1012	15	4	9	2	15	4	9	2	nDIFF	2000	19	12	3	4	19	12	3	4	1.56022	0.658762	5.92885	0.988142	1000	0.204795	0.614386	0.002997	1			up_DIFF>nDIFF **
ATGCCT	up_DIFF	1012	87	34	29	24	80	33	28	23	nDIFF	2000	191	43	69	79	185	42	68	79	0.900192	1.56264	0.830612	0.60039	1000	0.460539	0.047952	0.434565	0.025974		up_DIFF>nDIFF *		up_DIFF<nDIFF *
ATGCGA	up_DIFF	1012	4	2	2	0	4	2	2	0	nDIFF	2000	11	6	3	2	11	6	3	2	0.718649	0.658762	1.31752	0	1000	0.612388	0.732268	1	0.559441
ATGCGC	up_DIFF	1012	18	7	8	3	18	7	8	3	nDIFF	2000	19	6	8	5	19	6	8	5	1.87227	2.30567	1.97628	1.18577	1000	0.0609391	0.148851	0.181818	1
ATGCGG	up_DIFF	1012	18	2	6	10	18	2	6	10	nDIFF	2000	16	4	3	9	15	4	3	9	2.22332	0.988142	3.95257	2.19587	1000	0.018981	1	0.0759241	0.0809191	up_DIFF>nDIFF *
ATGCGT	up_DIFF	1012	25	16	5	4	25	16	5	4	nDIFF	2000	32	11	10	11	32	11	10	11	1.54397	2.8746	0.988142	0.718649	1000	0.122877	0.002997	1	0.582418		up_DIFF>nDIFF **
ATGCTA	up_DIFF	1012	40	10	14	16	39	10	14	16	nDIFF	2000	72	25	25	22	70	25	25	22	1.09794	0.790514	1.10672	1.4373	1000	0.671329	0.582418	0.869131	0.287712
ATGCTC	up_DIFF	1012	45	16	13	16	44	15	13	16	nDIFF	2000	86	25	26	35	84	25	25	35	1.0341	1.26482	0.988142	0.903444	1000	0.913087	0.481518	0.982018	0.775225
ATGCTG	up_DIFF	1012	81	27	25	29	75	27	24	27	nDIFF	2000	175	71	45	59	164	69	45	56	0.914737	0.751545	1.09794	0.971394	1000	0.522478	0.20979	0.789211	0.842158
ATGCTT	up_DIFF	1012	86	31	25	30	83	31	25	29	nDIFF	2000	176	63	55	58	170	61	54	58	0.965685	0.972457	0.898311	1.02222	1000	0.806194	0.916084	0.742258	0.996004
ATGGAA	up_DIFF	1012	88	35	24	29	87	34	24	29	nDIFF	2000	166	59	58	49	160	58	57	48	1.04767	1.17237	0.817773	1.16964	1000	0.729271	0.51049	0.421578	0.531469
ATGGAC	up_DIFF	1012	30	7	14	9	28	6	14	9	nDIFF	2000	67	21	30	16	67	21	30	16	0.884904	0.658762	0.922266	1.11166	1000	0.592408	0.441558	0.876124	0.833167
ATGGAG	up_DIFF	1012	77	25	32	20	75	25	32	20	nDIFF	2000	180	58	63	59	173	58	63	59	0.845411	0.851847	1.00383	0.669927	1000	0.23976	0.562438	1	0.113886
ATGGAT	up_DIFF	1012	69	21	15	33	65	21	15	29	nDIFF	2000	100	29	43	28	96	28	41	28	1.36364	1.4311	0.689402	2.32919	1000	0.0589411	0.228771	0.278721	0.000999001				up_DIFF>nDIFF ***
ATGGCA	up_DIFF	1012	56	13	23	20	53	13	23	20	nDIFF	2000	145	45	51	49	139	44	50	49	0.763255	0.570927	0.891266	0.806647	1000	0.0869131	0.0779221	0.707293	0.456543
ATGGCC	up_DIFF	1012	54	14	17	23	54	14	17	23	nDIFF	2000	106	45	30	31	103	45	29	30	1.00679	0.614844	1.11989	1.46628	1000	0.991009	0.116883	0.712288	0.191808
ATGGCG	up_DIFF	1012	14	4	9	1	14	4	9	1	nDIFF	2000	31	6	11	14	31	6	11	14	0.892516	1.31752	1.61696	0.141163	1000	0.759241	0.728272	0.33966	0.028971				up_DIFF<nDIFF *
ATGGCT	up_DIFF	1012	81	26	24	31	78	25	24	31	nDIFF	2000	165	55	51	59	159	54	51	59	0.970176	0.934244	0.930016	1.03839	1000	0.843157	0.792208	0.823177	0.892108
ATGGGA	up_DIFF	1012	69	21	26	22	68	20	26	22	nDIFF	2000	151	60	38	53	144	58	38	53	0.90307	0.6917	1.35219	0.820345	1000	0.551449	0.17982	0.280719	0.457542
ATGGGC	up_DIFF	1012	63	27	14	22	62	27	14	22	nDIFF	2000	112	45	39	28	104	44	38	28	1.11166	1.18577	0.709435	1.5528	1000	0.519481	0.544456	0.310689	0.116883
ATGGGG	up_DIFF	1012	97	42	27	28	90	41	27	28	nDIFF	2000	191	84	46	61	175	81	44	61	1.00366	0.988142	1.15999	0.907147	1000	1	0.991009	0.606394	0.735265
ATGGGT	up_DIFF	1012	63	21	27	15	60	20	27	14	nDIFF	2000	119	34	46	39	116	34	46	39	1.04627	1.22065	1.15999	0.760109	1000	0.811189	0.490509	0.618382	0.410589
ATGGTA	up_DIFF	1012	33	8	11	14	33	8	11	14	nDIFF	2000	108	36	40	32	106	36	40	32	0.603865	0.439174	0.543478	0.864625	1000	0.00599401	0.04995	0.0779221	0.76024	up_DIFF<nDIFF **	up_DIFF<nDIFF *
ATGGTC	up_DIFF	1012	30	15	7	8	29	15	7	8	nDIFF	2000	74	21	27	26	73	21	27	25	0.801196	1.41163	0.51237	0.608088	1000	0.311688	0.371628	0.14985	0.230769
ATGGTG	up_DIFF	1012	73	22	27	24	68	22	27	23	nDIFF	2000	196	54	68	74	183	54	65	72	0.736065	0.805153	0.784701	0.640957	1000	0.036963	0.370629	0.313686	0.0859141	up_DIFF<nDIFF *
ATGGTT	up_DIFF	1012	56	17	20	19	55	17	20	18	nDIFF	2000	139	44	55	40	132	44	55	39	0.796201	0.763564	0.718649	0.938735	1000	0.151848	0.367632	0.218781	0.814186
ATGTAA	up_DIFF	1012	87	31	22	34	82	29	21	34	nDIFF	2000	148	56	42	50	141	55	42	50	1.16173	1.09401	1.0352	1.34387	1000	0.290709	0.748252	0.994006	0.197802
ATGTAC	up_DIFF	1012	38	13	13	12	36	13	11	12	nDIFF	2000	89	27	32	30	85	26	32	29	0.843807	0.951544	0.802866	0.790514	1000	0.414585	0.886114	0.527473	0.523477
ATGTAG	up_DIFF	1012	47	16	17	14	47	16	17	14	nDIFF	2000	99	35	31	33	98	34	31	33	0.938236	0.903444	1.08377	0.838424	1000	0.71029	0.767233	0.891109	0.661339
ATGTAT	up_DIFF	1012	93	25	29	39	74	23	21	33	nDIFF	2000	207	73	51	83	189	71	49	79	0.887896	0.67681	1.12377	0.928616	1000	0.478521	0.125874	0.714286	0.738262
ATGTCA	up_DIFF	1012	59	32	17	10	57	31	16	10	nDIFF	2000	130	57	39	34	125	55	38	34	0.896929	1.10949	0.861457	0.58126	1000	0.518482	0.606394	0.607393	0.158841
ATGTCC	up_DIFF	1012	54	14	18	22	52	14	18	21	nDIFF	2000	77	27	28	22	76	27	28	22	1.38597	1.02474	1.27047	1.97628	1000	0.0689311	1	0.425574	0.00999001				up_DIFF>nDIFF **
ATGTCG	up_DIFF	1012	8	3	4	1	8	3	4	1	nDIFF	2000	22	9	8	5	22	9	8	5	0.718649	0.658762	0.988142	0.395257	1000	0.438561	0.586414	1	0.467532
ATGTCT	up_DIFF	1012	75	24	23	28	72	24	23	28	nDIFF	2000	168	68	46	54	161	68	46	53	0.88227	0.697512	0.988142	1.02474	1000	0.36963	0.140859	1	0.993007
ATGTGA	up_DIFF	1012	75	19	25	31	73	19	25	31	nDIFF	2000	181	50	72	59	174	50	71	58	0.818902	0.750988	0.68621	1.03839	1000	0.13986	0.321678	0.103896	0.902098
ATGTGC	up_DIFF	1012	85	29	32	24	81	29	32	24	nDIFF	2000	124	45	35	44	117	44	34	42	1.35471	1.27361	1.80689	1.07797	1000	0.03996	0.31968	0.016983	0.806194	up_DIFF>nDIFF *		up_DIFF>nDIFF *
ATGTGG	up_DIFF	1012	81	30	26	25	74	26	24	25	nDIFF	2000	154	54	55	45	147	53	54	43	1.03947	1.09794	0.934244	1.09794	1000	0.802198	0.762238	0.834166	0.783217
ATGTGT	up_DIFF	1012	122	41	34	47	100	38	30	40	nDIFF	2000	196	64	77	55	183	61	76	53	1.23014	1.26606	0.872645	1.68883	1000	0.12987	0.22977	0.55045	0.021978				up_DIFF>nDIFF *
ATGTTA	up_DIFF	1012	79	24	35	20	73	24	35	18	nDIFF	2000	174	87	37	50	162	84	36	48	0.897279	0.545182	1.86946	0.790514	1000	0.411588	0.013986	0.00699301	0.376623		up_DIFF<nDIFF *	up_DIFF>nDIFF **
ATGTTC	up_DIFF	1012	55	16	23	16	53	16	21	16	nDIFF	2000	142	50	58	34	137	50	58	34	0.765462	0.632411	0.783699	0.930016	1000	0.102897	0.107892	0.361638	0.882118
ATGTTG	up_DIFF	1012	81	41	24	16	80	41	23	16	nDIFF	2000	165	64	50	51	153	64	50	48	0.970176	1.26606	0.948617	0.620011	1000	0.842158	0.23976	0.904096	0.0779221
ATGTTT	up_DIFF	1012	142	50	42	50	125	45	42	44	nDIFF	2000	301	134	98	69	268	127	91	69	0.932334	0.73742	0.846979	1.43209	1000	0.532468	0.0889111	0.376623	0.0669331
ATTAAA	up_DIFF	1012	98	31	34	33	84	29	32	32	nDIFF	2000	263	67	109	87	233	64	106	80	0.73641	0.9144	0.616456	0.749625	1000	0.013986	0.755245	0.011988	0.190809	up_DIFF<nDIFF *		up_DIFF<nDIFF *
ATTAAC	up_DIFF	1012	42	16	14	12	40	15	14	12	nDIFF	2000	97	35	31	31	94	35	31	31	0.855711	0.903444	0.892516	0.765013	1000	0.454545	0.774226	0.753247	0.488511
ATTAAG	up_DIFF	1012	65	17	23	25	62	17	23	25	nDIFF	2000	125	40	45	40	119	39	45	40	1.02767	0.839921	1.0101	1.23518	1000	0.884116	0.556444	1	0.422577
ATTAAT	up_DIFF	1012	110	35	45	30	95	29	44	28	nDIFF	2000	207	79	70	58	189	74	68	57	1.0502	0.875569	1.27047	1.02222	1000	0.729271	0.574426	0.225774	0.91009
ATTACA	up_DIFF	1012	83	24	36	23	82	24	36	23	nDIFF	2000	206	57	62	87	195	55	62	85	0.79627	0.83212	1.14752	0.522466	1000	0.0909091	0.475524	0.511489	0.00999001				up_DIFF<nDIFF **
ATTACC	up_DIFF	1012	47	20	13	14	46	19	13	14	nDIFF	2000	80	29	27	24	77	29	27	24	1.16107	1.36295	0.951544	1.15283	1000	0.468531	0.291708	1	0.719281
ATTACG	up_DIFF	1012	9	3	2	4	9	3	2	4	nDIFF	2000	14	5	6	3	14	5	6	3	1.27047	1.18577	0.658762	2.63505	1000	0.656344	1	0.72028	0.233766
ATTACT	up_DIFF	1012	75	33	26	16	73	32	26	16	nDIFF	2000	140	52	45	43	130	51	44	43	1.05872	1.25418	1.14185	0.735362	1000	0.699301	0.356643	0.605395	0.354645
ATTAGA	up_DIFF	1012	54	14	23	17	51	14	21	17	nDIFF	2000	133	40	39	54	127	40	39	52	0.802401	0.6917	1.1655	0.622164	1000	0.210789	0.248751	0.594406	0.0989011
ATTAGC	up_DIFF	1012	40	10	13	17	40	10	13	17	nDIFF	2000	95	21	29	45	93	21	29	44	0.83212	0.941088	0.885921	0.746596	1000	0.358641	1	0.737263	0.334665
ATTAGG	up_DIFF	1012	38	11	17	10	36	11	17	10	nDIFF	2000	98	29	29	40	96	29	29	39	0.766314	0.749625	1.15851	0.494071	1000	0.184815	0.492507	0.631369	0.04995				up_DIFF<nDIFF *
ATTAGT	up_DIFF	1012	53	12	20	21	51	12	20	21	nDIFF	2000	125	40	39	46	118	39	38	46	0.837945	0.592885	1.01348	0.902217	1000	0.322677	0.140859	0.972028	0.717283
ATTATA	up_DIFF	1012	78	27	30	21	74	27	29	21	nDIFF	2000	206	64	80	62	182	63	75	58	0.748302	0.833745	0.741107	0.669387	1000	0.03996	0.45954	0.186813	0.130869	up_DIFF<nDIFF *
ATTATC	up_DIFF	1012	57	17	18	22	53	16	18	19	nDIFF	2000	97	28	38	31	94	28	37	31	1.16132	1.19989	0.936135	1.40252	1000	0.384615	0.548452	0.886114	0.214785
ATTATG	up_DIFF	1012	57	13	25	19	54	13	25	18	nDIFF	2000	142	49	50	43	138	49	50	43	0.793297	0.52432	0.988142	0.873242	1000	0.140859	0.037962	1	0.689311		up_DIFF<nDIFF *
ATTATT	up_DIFF	1012	153	51	47	55	139	50	42	53	nDIFF	2000	343	130	100	113	261	101	85	95	0.88155	0.775312	0.928854	0.961908	1000	0.2997	0.276723	0.734266	0.885115
ATTCAA	up_DIFF	1012	72	24	25	23	71	23	25	23	nDIFF	2000	120	39	41	40	107	39	38	37	1.18577	1.21618	1.20505	1.13636	1000	0.326673	0.517483	0.488511	0.702298
ATTCAC	up_DIFF	1012	79	43	18	18	75	41	18	17	nDIFF	2000	98	27	44	27	93	26	43	26	1.59313	3.14742	0.80848	1.31752	1000	0.002997	0.000999001	0.497502	0.407592	up_DIFF>nDIFF **	up_DIFF>nDIFF ***
ATTCAG	up_DIFF	1012	88	26	32	30	87	26	32	30	nDIFF	2000	171	53	65	53	166	53	65	53	1.01704	0.969498	0.97294	1.11865	1000	0.947053	0.914086	0.916084	0.625375
ATTCAT	up_DIFF	1012	85	39	27	19	78	34	27	18	nDIFF	2000	189	74	49	66	168	71	48	59	0.888805	1.04156	1.08897	0.56893	1000	0.398601	0.85015	0.8002	0.042957				up_DIFF<nDIFF *
ATTCCA	up_DIFF	1012	75	25	27	23	73	25	27	23	nDIFF	2000	147	41	53	53	140	41	50	51	1.00831	1.20505	1.00679	0.857633	1000	1	0.508492	0.994006	0.53047
ATTCCC	up_DIFF	1012	71	30	24	17	66	28	24	17	nDIFF	2000	121	37	47	37	113	37	45	35	1.15964	1.60239	1.00917	0.908023	1000	0.402597	0.0839161	0.998002	0.787213
ATTCCG	up_DIFF	1012	5	1	1	3	5	1	1	3	nDIFF	2000	15	6	5	4	15	6	5	4	0.658762	0.329381	0.395257	1.48221	1000	0.504496	0.458541	0.445554	0.701299
ATTCCT	up_DIFF	1012	85	23	31	31	82	23	31	31	nDIFF	2000	167	56	68	43	160	56	66	43	1.00589	0.811688	0.900953	1.42476	1000	1	0.358641	0.636364	0.141858
ATTCGA	up_DIFF	1012	8	3	3	2	8	3	3	2	nDIFF	2000	15	6	3	6	15	6	3	6	1.05402	0.988142	1.97628	0.658762	1000	1	1	0.681319	0.71029
ATTCGC	up_DIFF	1012	4	2	0	2	4	2	0	2	nDIFF	2000	10	0	5	5	10	0	5	5	0.790514	NA	0	0.790514	1000	0.774226	0.117882	0.204795	1
ATTCGG	up_DIFF	1012	12	3	5	4	12	3	5	4	nDIFF	2000	13	7	4	2	13	7	4	2	1.82426	0.846979	2.47036	3.95257	1000	0.154845	1	0.306693	0.210789
ATTCGT	up_DIFF	1012	5	5	0	0	5	5	0	0	nDIFF	2000	27	7	12	8	27	7	12	8	0.365979	1.41163	0	0	1000	0.037962	0.763237	0.010989	0.0559441	up_DIFF<nDIFF *		up_DIFF<nDIFF *
ATTCTA	up_DIFF	1012	60	24	19	17	60	24	19	17	nDIFF	2000	122	42	44	36	116	39	41	36	0.971943	1.12931	0.853396	0.933245	1000	0.856144	0.671329	0.596404	0.903097
ATTCTC	up_DIFF	1012	85	25	26	34	82	25	25	34	nDIFF	2000	209	45	68	96	198	45	68	95	0.803752	1.09794	0.755638	0.699934	1000	0.0979021	0.797203	0.23976	0.0739261
ATTCTG	up_DIFF	1012	86	29	28	29	80	28	27	29	nDIFF	2000	215	65	75	75	204	65	72	74	0.790514	0.881727	0.737813	0.764163	1000	0.0759241	0.594406	0.165834	0.226773
ATTCTT	up_DIFF	1012	125	46	36	43	116	46	34	42	nDIFF	2000	265	97	92	76	249	96	90	75	0.93221	0.937207	0.773329	1.11816	1000	0.525475	0.714286	0.18981	0.564436
ATTGAA	up_DIFF	1012	93	25	33	35	89	25	32	35	nDIFF	2000	158	50	55	53	151	50	54	52	1.16326	0.988142	1.18577	1.30509	1000	0.255744	1	0.486513	0.234765
ATTGAC	up_DIFF	1012	41	14	20	7	41	14	20	7	nDIFF	2000	73	23	21	29	71	23	21	29	1.10997	1.20296	1.88218	0.477034	1000	0.621379	0.597403	0.040959	0.0689311			up_DIFF>nDIFF *
ATTGAG	up_DIFF	1012	56	16	24	16	55	16	24	16	nDIFF	2000	126	37	55	34	121	37	55	34	0.878349	0.85461	0.862379	0.930016	1000	0.434565	0.668332	0.547453	0.893107
ATTGAT	up_DIFF	1012	80	20	25	35	79	20	25	35	nDIFF	2000	133	47	46	40	125	42	44	40	1.18874	0.840972	1.07407	1.72925	1000	0.25974	0.593407	0.808192	0.020979				up_DIFF>nDIFF *
ATTGCA	up_DIFF	1012	72	22	26	24	70	22	26	24	nDIFF	2000	111	29	40	42	105	29	39	40	1.28191	1.49925	1.28458	1.12931	1000	0.111888	0.172827	0.382617	0.7003
ATTGCC	up_DIFF	1012	60	23	22	15	54	20	22	15	nDIFF	2000	87	29	30	28	82	28	30	27	1.36295	1.5674	1.44928	1.05872	1000	0.0649351	0.128871	0.182817	0.849151
ATTGCG	up_DIFF	1012	9	4	2	3	9	4	2	3	nDIFF	2000	17	4	6	7	17	4	6	7	1.04627	1.97628	0.658762	0.846979	1000	1	0.456543	0.718282	1
ATTGCT	up_DIFF	1012	77	30	23	24	74	30	23	22	nDIFF	2000	153	48	47	58	148	48	47	57	0.994601	1.23518	0.967118	0.817773	1000	1	0.416583	0.893107	0.435564
ATTGGA	up_DIFF	1012	57	16	20	21	55	16	20	19	nDIFF	2000	107	29	43	35	104	28	43	35	1.05279	1.09036	0.919202	1.18577	1000	0.814186	0.853147	0.797203	0.557443
ATTGGC	up_DIFF	1012	47	15	19	13	46	15	19	13	nDIFF	2000	75	21	26	28	75	21	26	28	1.23847	1.41163	1.44421	0.917561	1000	0.228771	0.38961	0.24975	0.845155
ATTGGG	up_DIFF	1012	48	17	18	13	45	15	18	13	nDIFF	2000	121	53	32	36	113	52	32	35	0.783981	0.633903	1.11166	0.713658	1000	0.18981	0.0699301	0.748252	0.374625
ATTGGT	up_DIFF	1012	54	13	18	23	53	13	17	23	nDIFF	2000	119	42	40	37	115	42	38	37	0.896801	0.611707	0.889328	1.2285	1000	0.531469	0.157842	0.738262	0.493506
ATTGTA	up_DIFF	1012	60	20	21	19	55	20	21	17	nDIFF	2000	140	61	36	43	134	61	35	42	0.846979	0.647962	1.15283	0.873242	1000	0.282717	0.0969031	0.663337	0.713287
ATTGTC	up_DIFF	1012	50	18	19	13	48	17	18	13	nDIFF	2000	85	25	36	24	84	25	36	24	1.16252	1.42292	1.04304	1.07049	1000	0.392607	0.214785	0.887113	0.85015
ATTGTG	up_DIFF	1012	66	18	28	20	63	18	28	19	nDIFF	2000	156	57	49	50	151	57	49	49	0.83612	0.62409	1.12931	0.790514	1000	0.233766	0.0719281	0.613387	0.332667
ATTGTT	up_DIFF	1012	116	31	39	46	109	31	37	46	nDIFF	2000	224	92	75	57	202	88	69	56	1.02343	0.665922	1.02767	1.5949	1000	0.88012	0.0649351	0.934066	0.024975				up_DIFF>nDIFF *
ATTTAA	up_DIFF	1012	150	48	51	51	137	46	50	51	nDIFF	2000	309	112	107	90	276	108	105	88	0.959361	0.846979	0.941967	1.11989	1000	0.719281	0.367632	0.719281	0.546454
ATTTAC	up_DIFF	1012	71	27	25	19	71	27	25	19	nDIFF	2000	142	44	39	59	123	40	37	54	0.988142	1.21272	1.26685	0.636431	1000	0.934066	0.477522	0.431568	0.123876
ATTTAG	up_DIFF	1012	74	22	29	23	73	22	29	23	nDIFF	2000	166	58	54	54	157	58	53	54	0.880994	0.749625	1.06134	0.841751	1000	0.372627	0.265734	0.819181	0.554446
ATTTAT	up_DIFF	1012	179	47	72	60	144	44	64	53	nDIFF	2000	406	137	127	142	313	113	108	119	0.871318	0.677995	1.12041	0.83505	1000	0.196803	0.0679321	0.466533	0.287712
ATTTCA	up_DIFF	1012	151	52	58	41	140	50	57	39	nDIFF	2000	248	98	74	76	232	98	73	75	1.2033	1.04864	1.54898	1.06615	1000	0.0799201	0.809191	0.012987	0.766234			up_DIFF>nDIFF *
ATTTCC	up_DIFF	1012	109	35	38	36	105	35	38	36	nDIFF	2000	180	56	64	60	170	56	63	59	1.19675	1.23518	1.17342	1.18577	1000	0.146853	0.372627	0.468531	0.444555
ATTTCG	up_DIFF	1012	12	4	3	5	11	4	3	4	nDIFF	2000	20	8	8	4	20	8	8	4	1.18577	0.988142	0.741107	2.47036	1000	0.703297	1	0.757243	0.353646
ATTTCT	up_DIFF	1012	141	50	42	49	127	49	40	45	nDIFF	2000	324	123	111	90	288	118	108	85	0.86005	0.803368	0.747783	1.07598	1000	0.151848	0.16983	0.146853	0.733267
ATTTGA	up_DIFF	1012	93	29	30	34	90	27	29	34	nDIFF	2000	236	86	81	69	219	82	78	68	0.77879	0.666422	0.731957	0.973821	1000	0.040959	0.0569431	0.187812	0.939061	up_DIFF<nDIFF *
ATTTGC	up_DIFF	1012	85	31	25	29	82	29	24	29	nDIFF	2000	145	48	50	47	138	46	49	46	1.15851	1.27635	0.988142	1.21941	1000	0.316683	0.364635	0.992008	0.501499
ATTTGG	up_DIFF	1012	97	31	34	32	92	31	34	32	nDIFF	2000	199	61	75	63	192	61	73	62	0.963315	1.00434	0.895916	1.00383	1000	0.785215	1	0.543457	0.996004
ATTTGT	up_DIFF	1012	127	42	41	44	116	39	40	44	nDIFF	2000	263	94	93	76	239	91	89	73	0.954328	0.883021	0.871265	1.14416	1000	0.686314	0.544456	0.503497	0.484515
ATTTTA	up_DIFF	1012	204	64	71	69	169	56	62	67	nDIFF	2000	470	167	168	135	371	147	152	121	0.857792	0.757379	0.835216	1.0101	1000	0.134865	0.0929071	0.253746	1
ATTTTC	up_DIFF	1012	179	47	72	60	159	44	69	58	nDIFF	2000	315	122	105	88	272	119	100	83	1.12303	0.761356	1.35517	1.34747	1000	0.245754	0.121878	0.0609391	0.0809191
ATTTTG	up_DIFF	1012	156	50	55	51	140	49	51	46	nDIFF	2000	358	139	116	103	314	127	113	99	0.861174	0.710894	0.937031	0.978549	1000	0.140859	0.041958	0.737263	0.938062		up_DIFF<nDIFF *
ATTTTT	up_DIFF	1012	365	141	109	115	258	117	98	93	nDIFF	2000	788	319	238	231	565	267	214	196	0.915411	0.87353	0.905105	0.983865	1000	0.23976	0.223776	0.413586	0.905095
CAAAAA	up_DIFF	1012	106	32	40	34	98	30	40	33	nDIFF	2000	257	56	92	109	232	55	91	100	0.815121	1.12931	0.859254	0.616456	1000	0.0909091	0.643357	0.471528	0.020979				up_DIFF<nDIFF *
CAAAAC	up_DIFF	1012	58	11	22	25	52	10	22	22	nDIFF	2000	126	35	43	48	121	33	42	46	0.909718	0.621118	1.01112	1.02931	1000	0.539461	0.238761	0.995005	0.999001
CAAAAG	up_DIFF	1012	73	20	29	24	71	20	29	24	nDIFF	2000	126	41	53	32	123	40	53	32	1.14499	0.964041	1.08136	1.48221	1000	0.37962	0.994006	0.804196	0.153846
CAAAAT	up_DIFF	1012	101	27	31	43	87	27	31	39	nDIFF	2000	198	65	69	64	185	64	67	62	1.0081	0.820918	0.887896	1.32782	1000	0.945055	0.431568	0.583417	0.188811
CAAACA	up_DIFF	1012	56	19	20	17	51	18	17	17	nDIFF	2000	128	40	36	52	119	40	36	50	0.864625	0.938735	1.09794	0.646093	1000	0.40959	0.883117	0.745255	0.127872
CAAACC	up_DIFF	1012	42	14	17	11	42	14	17	11	nDIFF	2000	78	22	32	24	75	22	32	23	1.06415	1.25764	1.0499	0.905797	1000	0.747253	0.588412	0.887113	0.836164
CAAACG	up_DIFF	1012	12	5	3	4	12	5	3	4	nDIFF	2000	28	8	9	11	28	8	9	11	0.846979	1.23518	0.658762	0.718649	1000	0.756244	0.767233	0.582418	0.606394
CAAACT	up_DIFF	1012	43	20	13	10	42	20	13	10	nDIFF	2000	106	44	29	33	102	44	28	32	0.8017	0.898311	0.885921	0.598874	1000	0.204795	0.718282	0.736264	0.210789
CAAAGA	up_DIFF	1012	61	13	27	21	60	13	27	21	nDIFF	2000	135	43	47	45	130	42	46	45	0.892988	0.597481	1.13531	0.922266	1000	0.515485	0.108891	0.598402	0.786214
CAAAGC	up_DIFF	1012	55	18	19	18	52	18	19	16	nDIFF	2000	103	30	41	32	102	30	41	32	1.0553	1.18577	0.915839	1.11166	1000	0.78022	0.649351	0.783217	0.681319
CAAAGG	up_DIFF	1012	57	12	19	26	57	12	19	26	nDIFF	2000	121	37	44	40	115	37	43	40	0.930977	0.640957	0.853396	1.28458	1000	0.695305	0.23976	0.59041	0.335664
CAAAGT	up_DIFF	1012	88	12	54	22	84	12	53	21	nDIFF	2000	149	43	63	43	141	43	63	43	1.1672	0.551521	1.69396	1.01112	1000	0.258741	0.0799201	0.00999001	0.993007			up_DIFF>nDIFF **
CAAATA	up_DIFF	1012	66	24	18	24	64	24	18	24	nDIFF	2000	136	41	47	48	128	40	46	48	0.959079	1.15685	0.756875	0.988142	1000	0.826174	0.603397	0.363636	1
CAAATC	up_DIFF	1012	57	15	23	19	55	15	22	19	nDIFF	2000	99	28	34	37	97	28	33	37	1.13786	1.05872	1.3369	1.01485	1000	0.442557	0.879121	0.351648	1
CAAATG	up_DIFF	1012	97	30	31	36	93	30	31	36	nDIFF	2000	139	48	55	36	129	48	55	35	1.37913	1.23518	1.11391	1.97628	1000	0.015984	0.384615	0.642358	0.003996	up_DIFF>nDIFF *			up_DIFF>nDIFF **
CAAATT	up_DIFF	1012	97	29	38	30	92	29	38	28	nDIFF	2000	170	66	56	48	160	64	55	48	1.12764	0.868367	1.34105	1.23518	1000	0.372627	0.565435	0.177822	0.333666
CAACAA	up_DIFF	1012	38	15	10	13	37	15	10	12	nDIFF	2000	85	24	32	29	81	22	31	29	0.883515	1.23518	0.617589	0.885921	1000	0.551449	0.619381	0.161838	0.757243
CAACAC	up_DIFF	1012	52	22	17	13	51	22	17	13	nDIFF	2000	68	19	28	21	66	19	27	21	1.51128	2.28833	1.19989	1.22341	1000	0.02997	0.010989	0.616384	0.581419	up_DIFF>nDIFF *	up_DIFF>nDIFF *
CAACAG	up_DIFF	1012	49	18	11	20	49	18	11	20	nDIFF	2000	98	30	39	29	91	30	38	29	0.988142	1.18577	0.557414	1.36295	1000	1	0.622378	0.0939061	0.274725
CAACAT	up_DIFF	1012	50	15	17	18	49	15	17	18	nDIFF	2000	137	27	54	56	131	26	53	55	0.721272	1.09794	0.622164	0.635234	1000	0.0559441	0.857143	0.101898	0.105894
CAACCA	up_DIFF	1012	32	9	6	17	32	9	6	17	nDIFF	2000	65	15	30	20	63	15	30	20	0.97294	1.18577	0.395257	1.67984	1000	0.908092	0.859141	0.023976	0.115884			up_DIFF<nDIFF *
CAACCC	up_DIFF	1012	43	14	16	13	42	14	15	13	nDIFF	2000	88	31	25	32	79	30	23	31	0.965685	0.892516	1.26482	0.802866	1000	0.883117	0.764236	0.501499	0.552448
CAACCG	up_DIFF	1012	9	2	5	2	9	2	5	2	nDIFF	2000	15	3	4	8	14	3	4	8	1.18577	1.31752	2.47036	0.494071	1000	0.839161	1	0.282717	0.52048
CAACCT	up_DIFF	1012	64	20	20	24	63	20	20	24	nDIFF	2000	134	27	58	49	131	27	57	48	0.943897	1.46391	0.681477	0.967976	1000	0.681319	0.223776	0.148851	0.912088
CAACGA	up_DIFF	1012	4	0	1	3	4	0	1	3	nDIFF	2000	15	2	2	11	15	2	2	11	0.527009	0	0.988142	0.538987	1000	0.326673	0.537463	1	0.388611
CAACGC	up_DIFF	1012	8	3	1	4	8	3	1	4	nDIFF	2000	15	3	3	9	15	3	3	9	1.05402	1.97628	0.658762	0.878349	1000	1	0.669331	1	1
CAACGG	up_DIFF	1012	8	4	2	2	7	4	2	2	nDIFF	2000	12	4	2	6	12	4	2	6	1.31752	1.97628	1.97628	0.658762	1000	0.637363	0.447552	0.603397	0.712288
CAACGT	up_DIFF	1012	10	2	4	4	10	2	4	4	nDIFF	2000	21	4	12	5	21	4	12	5	0.941088	0.988142	0.658762	1.58103	1000	1	1	0.594406	0.729271
CAACTA	up_DIFF	1012	32	7	16	9	32	7	16	9	nDIFF	2000	74	21	23	30	72	21	23	30	0.85461	0.658762	1.37481	0.592885	1000	0.496503	0.415584	0.383616	0.185814
CAACTC	up_DIFF	1012	56	18	18	20	55	18	18	20	nDIFF	2000	65	26	28	11	64	26	27	11	1.70265	1.3682	1.27047	3.59324	1000	0.00599401	0.335664	0.433566	0.000999001	up_DIFF>nDIFF **			up_DIFF>nDIFF ***
CAACTG	up_DIFF	1012	47	17	17	13	47	17	17	13	nDIFF	2000	73	25	19	29	72	25	19	29	1.2724	1.34387	1.76825	0.885921	1000	0.210789	0.433566	0.107892	0.731269
CAACTT	up_DIFF	1012	49	7	21	21	48	7	21	20	nDIFF	2000	107	30	37	40	103	30	37	38	0.905028	0.461133	1.12168	1.03755	1000	0.608392	0.0869131	0.665335	0.889111
CAAGAA	up_DIFF	1012	65	19	19	27	62	19	19	26	nDIFF	2000	140	36	52	52	134	36	51	51	0.917561	1.04304	0.722104	1.02615	1000	0.597403	0.879121	0.234765	0.991009
CAAGAC	up_DIFF	1012	40	11	8	21	40	11	8	21	nDIFF	2000	90	23	32	35	87	23	31	35	0.878349	0.94518	0.494071	1.18577	1000	0.48951	1	0.0939061	0.566434
CAAGAG	up_DIFF	1012	79	17	29	33	74	17	27	33	nDIFF	2000	125	32	53	40	122	32	53	39	1.24901	1.0499	1.08136	1.63043	1000	0.152847	0.885115	0.827173	0.045954				up_DIFF>nDIFF *
CAAGAT	up_DIFF	1012	45	9	14	22	45	9	14	22	nDIFF	2000	119	29	48	42	113	28	47	41	0.747335	0.61333	0.576416	1.0352	1000	0.107892	0.177822	0.0879121	1
CAAGCA	up_DIFF	1012	59	15	27	17	55	15	26	17	nDIFF	2000	112	39	20	53	111	38	20	53	1.04108	0.760109	2.66798	0.633903	1000	0.78022	0.380619	0.001998	0.0969031			up_DIFF>nDIFF **
CAAGCC	up_DIFF	1012	54	21	18	15	52	20	18	15	nDIFF	2000	106	29	45	32	103	28	45	32	1.00679	1.4311	0.790514	0.926383	1000	0.983017	0.228771	0.430569	0.879121
CAAGCG	up_DIFF	1012	25	6	11	8	24	6	11	8	nDIFF	2000	50	7	16	27	50	7	16	27	0.988142	1.69396	1.3587	0.585566	1000	0.995005	0.388611	0.538462	0.198801
CAAGCT	up_DIFF	1012	45	17	9	19	41	17	9	17	nDIFF	2000	113	39	39	35	109	39	39	35	0.787016	0.861457	0.456066	1.07284	1000	0.172827	0.675325	0.032967	0.785215			up_DIFF<nDIFF *
CAAGGA	up_DIFF	1012	67	26	20	21	67	26	20	21	nDIFF	2000	137	41	56	40	127	40	53	40	0.966504	1.25325	0.705816	1.03755	1000	0.821179	0.42957	0.185814	0.886114
CAAGGC	up_DIFF	1012	51	14	25	12	51	14	25	12	nDIFF	2000	133	32	49	52	131	32	49	52	0.757823	0.864625	1.00831	0.456066	1000	0.0929071	0.753247	1	0.013986				up_DIFF<nDIFF *
CAAGGG	up_DIFF	1012	48	19	16	13	46	19	15	13	nDIFF	2000	112	41	36	35	103	39	36	34	0.846979	0.915839	0.878349	0.734049	1000	0.382617	0.789211	0.759241	0.287712
CAAGGT	up_DIFF	1012	53	10	22	21	49	10	20	20	nDIFF	2000	130	32	51	47	125	32	51	46	0.805716	0.617589	0.852515	0.883021	1000	0.192807	0.196803	0.52048	0.716284
CAAGTA	up_DIFF	1012	57	13	23	21	52	13	23	19	nDIFF	2000	101	28	31	42	98	28	31	41	1.11533	0.917561	1.46628	0.988142	1000	0.553447	0.882118	0.187812	0.994006
CAAGTC	up_DIFF	1012	45	26	10	9	45	26	10	9	nDIFF	2000	76	19	30	27	75	19	30	27	1.17017	2.70439	0.658762	0.658762	1000	0.431568	0.001998	0.326673	0.304695		up_DIFF>nDIFF **
CAAGTG	up_DIFF	1012	77	18	38	21	72	18	37	21	nDIFF	2000	138	40	47	51	131	40	45	51	1.10271	0.889328	1.59785	0.813764	1000	0.526474	0.769231	0.0539461	0.471528
CAAGTT	up_DIFF	1012	59	23	11	25	56	23	11	25	nDIFF	2000	113	38	46	29	108	37	45	29	1.03187	1.19617	0.47259	1.70369	1000	0.854146	0.507493	0.024975	0.04995			up_DIFF<nDIFF *	up_DIFF>nDIFF *
CAATAA	up_DIFF	1012	46	8	15	23	40	8	13	23	nDIFF	2000	86	27	29	30	81	26	27	30	1.05708	0.585566	1.02222	1.51515	1000	0.754246	0.21978	0.994006	0.146853
CAATAC	up_DIFF	1012	18	7	7	4	18	7	7	4	nDIFF	2000	40	13	16	11	40	13	16	11	0.889328	1.06415	0.864625	0.718649	1000	0.782218	1	0.818182	0.616384
CAATAG	up_DIFF	1012	24	3	10	11	24	3	10	11	nDIFF	2000	67	21	21	25	65	21	21	25	0.707923	0.282326	0.941088	0.869565	1000	0.141858	0.036963	1	0.714286		up_DIFF<nDIFF *
CAATAT	up_DIFF	1012	40	18	10	12	39	18	10	12	nDIFF	2000	83	18	32	33	79	18	31	33	0.952426	1.97628	0.617589	0.718649	1000	0.834166	0.045954	0.187812	0.315684		up_DIFF>nDIFF *
CAATCA	up_DIFF	1012	33	7	12	14	33	7	12	14	nDIFF	2000	54	24	14	16	52	24	14	16	1.20773	0.576416	1.69396	1.72925	1000	0.421578	0.245754	0.232767	0.166833
CAATCC	up_DIFF	1012	46	14	20	12	41	14	20	12	nDIFF	2000	50	7	24	19	47	7	23	19	1.81818	3.95257	1.6469	1.24818	1000	0.00999001	0.003996	0.114885	0.58042	up_DIFF>nDIFF **	up_DIFF>nDIFF **
CAATCG	up_DIFF	1012	5	1	1	3	5	1	1	3	nDIFF	2000	5	1	4	0	5	1	4	0	1.97628	1.97628	0.494071	NA	1000	0.318681	1	0.685315	0.031968				up_DIFF>nDIFF *
CAATCT	up_DIFF	1012	45	8	12	25	44	8	12	24	nDIFF	2000	91	22	35	34	89	22	34	33	0.977284	0.718649	0.677583	1.45315	1000	0.875125	0.451548	0.277722	0.176823
CAATGA	up_DIFF	1012	43	14	15	14	42	13	15	14	nDIFF	2000	96	32	35	29	93	32	35	29	0.885211	0.864625	0.846979	0.954068	1000	0.534466	0.765235	0.653347	1
CAATGC	up_DIFF	1012	29	8	13	8	27	8	11	8	nDIFF	2000	41	11	16	14	41	11	16	14	1.39786	1.4373	1.60573	1.12931	1000	0.220779	0.474525	0.241758	0.811189
CAATGG	up_DIFF	1012	37	15	8	14	37	15	8	14	nDIFF	2000	67	12	38	17	67	12	38	17	1.09138	2.47036	0.41606	1.62753	1000	0.656344	0.025974	0.038961	0.191808		up_DIFF>nDIFF *	up_DIFF<nDIFF *
CAATGT	up_DIFF	1012	39	16	14	9	39	16	14	9	nDIFF	2000	82	24	30	28	80	24	30	28	0.93994	1.31752	0.922266	0.635234	1000	0.776224	0.392607	0.864136	0.297702
CAATTA	up_DIFF	1012	41	16	15	10	41	16	15	10	nDIFF	2000	87	27	23	37	85	27	23	37	0.931353	1.17113	1.28888	0.534131	1000	0.695305	0.605395	0.476523	0.0899101
CAATTC	up_DIFF	1012	43	20	9	14	39	20	9	13	nDIFF	2000	81	15	24	42	79	15	24	42	1.04914	2.63505	0.741107	0.658762	1000	0.853147	0.001998	0.443556	0.216783		up_DIFF>nDIFF **
CAATTG	up_DIFF	1012	40	19	5	16	40	19	5	16	nDIFF	2000	62	19	27	16	62	19	27	16	1.27502	1.97628	0.365979	1.97628	1000	0.23976	0.041958	0.038961	0.0589411		up_DIFF>nDIFF *	up_DIFF<nDIFF *
CAATTT	up_DIFF	1012	78	23	31	24	73	23	31	23	nDIFF	2000	161	57	66	38	154	56	66	38	0.957455	0.797448	0.928255	1.24818	1000	0.788212	0.350649	0.727273	0.428571
CACAAA	up_DIFF	1012	92	35	34	23	85	35	30	23	nDIFF	2000	141	39	55	47	134	39	54	45	1.28949	1.77359	1.2217	0.967118	1000	0.0529471	0.015984	0.401598	0.813187		up_DIFF>nDIFF *
CACAAC	up_DIFF	1012	35	10	13	12	33	10	13	12	nDIFF	2000	67	13	31	23	65	12	30	23	1.03239	1.52022	0.828765	1.03111	1000	0.884116	0.3996	0.632368	1
CACAAG	up_DIFF	1012	64	29	22	13	61	29	21	13	nDIFF	2000	81	27	27	27	78	26	25	27	1.56151	2.12268	1.61031	0.951544	1000	0.00999001	0.00599401	0.107892	1	up_DIFF>nDIFF **	up_DIFF>nDIFF **
CACAAT	up_DIFF	1012	45	16	14	15	44	16	14	15	nDIFF	2000	85	24	33	28	83	24	33	28	1.04627	1.31752	0.838424	1.05872	1000	0.843157	0.400599	0.639361	0.887113
CACACA	up_DIFF	1012	130	47	54	29	96	41	39	25	nDIFF	2000	194	77	57	60	125	48	45	42	1.32431	1.2063	1.87227	0.955204	1000	0.113886	0.643357	0.011988	0.908092			up_DIFF>nDIFF *
CACACC	up_DIFF	1012	114	37	48	29	106	35	45	28	nDIFF	2000	142	51	37	54	137	51	36	53	1.58659	1.43378	2.56383	1.06134	1000	0.001998	0.107892	0.000999001	0.815185	up_DIFF>nDIFF **		up_DIFF>nDIFF ***
CACACG	up_DIFF	1012	33	12	16	5	32	12	16	5	nDIFF	2000	37	7	17	13	36	7	16	13	1.76263	3.38792	1.86003	0.760109	1000	0.018981	0.00799201	0.105894	0.629371	up_DIFF>nDIFF *	up_DIFF>nDIFF **
CACACT	up_DIFF	1012	117	57	33	27	105	55	31	27	nDIFF	2000	113	35	44	34	112	35	44	34	2.04624	3.21852	1.48221	1.5694	1000	0.000999001	0.000999001	0.0759241	0.0829171	up_DIFF>nDIFF ***	up_DIFF>nDIFF ***
CACAGA	up_DIFF	1012	109	31	38	40	101	31	38	39	nDIFF	2000	172	51	67	54	165	49	66	54	1.25241	1.20127	1.12088	1.46391	1000	0.0709291	0.494505	0.593407	0.0599401
CACAGC	up_DIFF	1012	121	54	38	29	110	52	38	29	nDIFF	2000	176	64	52	60	168	62	52	59	1.3587	1.66749	1.44421	0.955204	1000	0.012987	0.010989	0.0749251	0.913087	up_DIFF>nDIFF *	up_DIFF>nDIFF *
CACAGG	up_DIFF	1012	90	31	33	26	84	30	33	25	nDIFF	2000	187	64	63	60	173	61	62	59	0.951153	0.957263	1.0352	0.85639	1000	0.716284	0.907093	0.911089	0.502498
CACAGT	up_DIFF	1012	118	52	35	31	104	46	33	31	nDIFF	2000	179	54	69	56	170	52	68	55	1.3028	1.90309	1.00246	1.09401	1000	0.032967	0.00599401	0.928072	0.724276	up_DIFF>nDIFF *	up_DIFF>nDIFF **
CACATA	up_DIFF	1012	79	31	29	19	76	30	29	19	nDIFF	2000	116	43	38	35	108	41	36	35	1.34592	1.42476	1.50822	1.07284	1000	0.0589411	0.137862	0.124875	0.91009
CACATC	up_DIFF	1012	73	21	36	16	70	20	35	16	nDIFF	2000	97	32	36	29	93	32	35	29	1.48731	1.29694	1.97628	1.09036	1000	0.015984	0.390609	0.004995	0.856144	up_DIFF>nDIFF *		up_DIFF>nDIFF **
CACATG	up_DIFF	1012	85	35	26	24	81	35	26	24	nDIFF	2000	145	48	39	58	137	48	38	56	1.15851	1.44104	1.31752	0.817773	1000	0.270729	0.0929071	0.302697	0.395604
CACATT	up_DIFF	1012	108	39	35	34	102	38	35	34	nDIFF	2000	130	37	45	48	126	37	45	47	1.64184	2.08311	1.53711	1.39987	1000	0.000999001	0.003996	0.0689311	0.163836	up_DIFF>nDIFF ***	up_DIFF>nDIFF **
CACCAA	up_DIFF	1012	69	24	26	19	67	24	26	19	nDIFF	2000	89	26	34	29	85	26	33	29	1.53218	1.82426	1.51128	1.29481	1000	0.00799201	0.035964	0.142857	0.415584	up_DIFF>nDIFF **	up_DIFF>nDIFF *
CACCAC	up_DIFF	1012	124	58	39	27	106	50	38	26	nDIFF	2000	134	45	33	56	123	41	32	54	1.8288	2.54721	2.33561	0.952851	1000	0.000999001	0.000999001	0.001998	0.905095	up_DIFF>nDIFF ***	up_DIFF>nDIFF ***	up_DIFF>nDIFF **
CACCAG	up_DIFF	1012	87	32	28	27	81	31	26	27	nDIFF	2000	130	32	53	45	126	32	51	45	1.32259	1.97628	1.04407	1.18577	1000	0.042957	0.00999001	0.897103	0.523477	up_DIFF>nDIFF *	up_DIFF>nDIFF **
CACCAT	up_DIFF	1012	119	65	27	27	114	62	27	26	nDIFF	2000	147	48	43	56	136	43	43	55	1.59985	2.67622	1.24092	0.952851	1000	0.000999001	0.000999001	0.425574	0.895105	up_DIFF>nDIFF ***	up_DIFF>nDIFF ***
CACCCA	up_DIFF	1012	137	45	53	39	115	44	47	34	nDIFF	2000	202	55	69	78	190	53	67	78	1.34035	1.61696	1.51802	0.988142	1000	0.017982	0.01998	0.032967	0.99001	up_DIFF>nDIFF *	up_DIFF>nDIFF *	up_DIFF>nDIFF *
CACCCC	up_DIFF	1012	175	63	75	37	133	49	68	34	nDIFF	2000	194	72	56	66	167	65	53	62	1.78273	1.72925	2.64681	1.10792	1000	0.000999001	0.004995	0.000999001	0.661339	up_DIFF>nDIFF ***	up_DIFF>nDIFF **	up_DIFF>nDIFF ***
CACCCG	up_DIFF	1012	49	14	18	17	44	14	18	16	nDIFF	2000	43	12	15	16	40	12	15	16	2.25205	2.30567	2.37154	2.0998	1000	0.000999001	0.040959	0.013986	0.026973	up_DIFF>nDIFF ***	up_DIFF>nDIFF *	up_DIFF>nDIFF *	up_DIFF>nDIFF *
CACCCT	up_DIFF	1012	130	57	42	31	120	56	41	31	nDIFF	2000	175	63	48	64	165	63	46	62	1.4681	1.78807	1.72925	0.957263	1000	0.000999001	0.000999001	0.012987	0.895105	up_DIFF>nDIFF ***	up_DIFF>nDIFF ***	up_DIFF>nDIFF *
CACCGA	up_DIFF	1012	20	10	8	2	20	10	8	2	nDIFF	2000	17	3	10	4	17	3	10	4	2.32504	6.58762	1.58103	0.988142	1000	0.00899101	0.001998	0.472527	1	up_DIFF>nDIFF **	up_DIFF>nDIFF **
CACCGC	up_DIFF	1012	39	14	18	7	39	14	18	7	nDIFF	2000	26	9	10	7	25	8	10	7	2.96443	3.07422	3.55731	1.97628	1000	0.000999001	0.003996	0.002997	0.234765	up_DIFF>nDIFF ***	up_DIFF>nDIFF **	up_DIFF>nDIFF **
CACCGG	up_DIFF	1012	18	1	8	9	18	1	8	9	nDIFF	2000	23	4	12	7	23	4	12	7	1.54666	0.494071	1.31752	2.54094	1000	0.18981	0.651349	0.631369	0.0579421
CACCGT	up_DIFF	1012	20	5	6	9	20	5	6	9	nDIFF	2000	41	9	14	18	40	9	14	18	0.964041	1.09794	0.846979	0.988142	1000	0.989011	1	0.798202	1
CACCTA	up_DIFF	1012	51	24	9	18	50	24	9	18	nDIFF	2000	75	23	22	30	72	23	22	28	1.34387	2.06221	0.80848	1.18577	1000	0.12987	0.021978	0.691309	0.637363		up_DIFF>nDIFF *
CACCTC	up_DIFF	1012	130	38	47	45	115	37	43	40	nDIFF	2000	185	58	74	53	170	56	73	51	1.38874	1.29481	1.25521	1.67798	1000	0.00699301	0.241758	0.284715	0.020979	up_DIFF>nDIFF **			up_DIFF>nDIFF *
CACCTG	up_DIFF	1012	184	64	66	54	159	61	61	52	nDIFF	2000	241	62	91	88	212	59	88	84	1.50886	2.04004	1.43335	1.21272	1000	0.000999001	0.000999001	0.023976	0.302697	up_DIFF>nDIFF ***	up_DIFF>nDIFF ***	up_DIFF>nDIFF *
CACCTT	up_DIFF	1012	145	53	59	33	130	51	57	32	nDIFF	2000	135	51	41	43	132	51	41	43	2.12268	2.05379	2.84392	1.51668	1000	0.000999001	0.000999001	0.000999001	0.0869131	up_DIFF>nDIFF ***	up_DIFF>nDIFF ***	up_DIFF>nDIFF ***
CACGAA	up_DIFF	1012	12	3	2	7	12	3	2	7	nDIFF	2000	19	4	9	6	19	4	9	6	1.24818	1.48221	0.439174	2.30567	1000	0.543457	0.675325	0.370629	0.124875
CACGAC	up_DIFF	1012	16	4	5	7	16	4	5	7	nDIFF	2000	11	5	3	3	11	5	3	3	2.8746	1.58103	3.29381	4.61133	1000	0.012987	0.739261	0.126873	0.016983	up_DIFF>nDIFF *			up_DIFF>nDIFF *
CACGAG	up_DIFF	1012	18	5	4	9	18	5	4	9	nDIFF	2000	44	9	20	15	41	8	20	15	0.80848	1.09794	0.395257	1.18577	1000	0.548452	1	0.0889111	0.807193
CACGAT	up_DIFF	1012	23	3	10	10	23	3	10	10	nDIFF	2000	14	1	5	8	14	1	5	8	3.24675	5.92885	3.95257	2.47036	1000	0.000999001	0.11988	0.010989	0.0709291	up_DIFF>nDIFF ***		up_DIFF>nDIFF *
CACGCA	up_DIFF	1012	25	14	7	4	23	14	7	3	nDIFF	2000	38	12	13	13	36	12	11	13	1.30019	2.30567	1.06415	0.608088	1000	0.364635	0.037962	0.931069	0.457542		up_DIFF>nDIFF *
CACGCC	up_DIFF	1012	52	20	21	11	49	20	21	11	nDIFF	2000	104	21	37	46	98	21	36	46	0.988142	1.88218	1.12168	0.47259	1000	1	0.0579421	0.703297	0.023976				up_DIFF<nDIFF *
CACGCG	up_DIFF	1012	10	2	5	3	10	2	5	3	nDIFF	2000	6	4	2	0	6	4	2	0	3.29381	0.988142	4.94071	NA	1000	0.00999001	1	0.043956	0.034965	up_DIFF>nDIFF **		up_DIFF>nDIFF *	up_DIFF>nDIFF *
CACGCT	up_DIFF	1012	33	10	11	12	33	10	11	12	nDIFF	2000	31	12	7	12	31	12	7	12	2.10379	1.6469	3.10559	1.97628	1000	0.002997	0.287712	0.021978	0.136863	up_DIFF>nDIFF **		up_DIFF>nDIFF *
CACGGA	up_DIFF	1012	22	5	7	10	22	5	7	10	nDIFF	2000	27	4	11	12	27	4	11	12	1.61031	2.47036	1.25764	1.6469	1000	0.0809191	0.280719	0.801199	0.247752
CACGGC	up_DIFF	1012	37	13	12	12	32	13	11	11	nDIFF	2000	41	8	15	18	41	8	15	18	1.78348	3.21146	1.58103	1.31752	1000	0.014985	0.016983	0.237762	0.564436	up_DIFF>nDIFF *	up_DIFF>nDIFF *
CACGGG	up_DIFF	1012	37	11	14	12	37	11	14	12	nDIFF	2000	43	9	15	19	43	9	15	19	1.70052	2.41546	1.84453	1.24818	1000	0.014985	0.0589411	0.0969031	0.555445	up_DIFF>nDIFF *
CACGGT	up_DIFF	1012	20	6	9	5	20	6	9	5	nDIFF	2000	53	13	22	18	53	13	22	18	0.745768	0.912131	0.80848	0.548968	1000	0.262737	1	0.705295	0.262737
CACGTA	up_DIFF	1012	20	7	7	6	19	7	6	6	nDIFF	2000	20	7	4	9	20	7	4	9	1.97628	1.97628	3.4585	1.31752	1000	0.034965	0.256743	0.03996	0.781219	up_DIFF>nDIFF *		up_DIFF>nDIFF *
CACGTC	up_DIFF	1012	23	12	4	7	23	12	4	7	nDIFF	2000	32	13	9	10	28	13	8	9	1.42045	1.82426	0.878349	1.3834	1000	0.243756	0.136863	0.849151	0.638362
CACGTG	up_DIFF	1012	43	20	13	10	41	19	13	10	nDIFF	2000	53	11	18	24	49	11	17	23	1.6034	3.59324	1.42732	0.823452	1000	0.031968	0.000999001	0.353646	0.7003	up_DIFF>nDIFF *	up_DIFF>nDIFF ***
CACGTT	up_DIFF	1012	31	17	4	10	28	14	4	10	nDIFF	2000	43	11	16	16	42	11	16	16	1.42476	3.05426	0.494071	1.23518	1000	0.146853	0.002997	0.233766	0.689311		up_DIFF>nDIFF **
CACTAA	up_DIFF	1012	70	31	24	15	68	31	24	15	nDIFF	2000	60	18	23	19	60	18	23	19	2.30567	3.4036	2.06221	1.56022	1000	0.000999001	0.000999001	0.013986	0.20979	up_DIFF>nDIFF ***	up_DIFF>nDIFF ***	up_DIFF>nDIFF *
CACTAC	up_DIFF	1012	34	17	8	9	34	17	8	9	nDIFF	2000	62	13	24	25	61	13	24	25	1.08377	2.58437	0.658762	0.711462	1000	0.746254	0.012987	0.371628	0.488511		up_DIFF>nDIFF *
CACTAG	up_DIFF	1012	41	8	13	20	40	7	13	20	nDIFF	2000	56	19	18	19	56	19	18	19	1.44692	0.83212	1.42732	2.0803	1000	0.0829171	0.701299	0.333666	0.02997				up_DIFF>nDIFF *
CACTAT	up_DIFF	1012	43	17	11	15	41	16	11	15	nDIFF	2000	70	27	19	24	68	27	19	23	1.214	1.24433	1.14416	1.23518	1000	0.334665	0.549451	0.852148	0.627373
CACTCA	up_DIFF	1012	90	36	38	16	84	35	37	15	nDIFF	2000	97	28	31	38	92	27	30	38	1.83367	2.54094	2.42254	0.83212	1000	0.000999001	0.000999001	0.000999001	0.557443	up_DIFF>nDIFF ***	up_DIFF>nDIFF ***	up_DIFF>nDIFF ***
CACTCC	up_DIFF	1012	129	55	34	40	120	54	33	39	nDIFF	2000	137	47	53	37	127	44	53	36	1.86088	2.31267	1.26781	2.13652	1000	0.000999001	0.000999001	0.28971	0.001998	up_DIFF>nDIFF ***	up_DIFF>nDIFF ***		up_DIFF>nDIFF **
CACTCG	up_DIFF	1012	26	9	10	7	26	9	10	7	nDIFF	2000	29	6	15	8	28	6	15	8	1.77184	2.96443	1.31752	1.72925	1000	0.03996	0.0549451	0.518482	0.427572	up_DIFF>nDIFF *
CACTCT	up_DIFF	1012	121	43	48	30	117	42	48	30	nDIFF	2000	152	48	59	45	143	47	59	45	1.57323	1.77042	1.60782	1.31752	1000	0.000999001	0.011988	0.010989	0.276723	up_DIFF>nDIFF ***	up_DIFF>nDIFF *	up_DIFF>nDIFF *
CACTGA	up_DIFF	1012	111	52	37	22	105	50	37	22	nDIFF	2000	177	52	58	67	172	51	57	66	1.23936	1.97628	1.26073	0.648929	1000	0.0829171	0.000999001	0.265734	0.0839161		up_DIFF>nDIFF ***
CACTGC	up_DIFF	1012	167	54	49	64	150	53	46	58	nDIFF	2000	226	49	96	81	218	49	95	81	1.46035	2.17795	1.00873	1.56151	1000	0.000999001	0.000999001	1	0.011988	up_DIFF>nDIFF ***	up_DIFF>nDIFF ***		up_DIFF>nDIFF *
CACTGG	up_DIFF	1012	115	33	51	31	108	32	48	30	nDIFF	2000	163	56	56	51	155	56	54	50	1.39431	1.1646	1.79983	1.20127	1000	0.00999001	0.546454	0.00599401	0.466533	up_DIFF>nDIFF **		up_DIFF>nDIFF **
CACTGT	up_DIFF	1012	123	45	43	35	115	44	40	35	nDIFF	2000	185	66	61	58	175	64	61	58	1.31396	1.34747	1.39312	1.19259	1000	0.022977	0.130869	0.114885	0.437562	up_DIFF>nDIFF *
CACTTA	up_DIFF	1012	61	23	23	15	57	21	23	15	nDIFF	2000	111	41	39	31	107	40	38	30	1.08607	1.10865	1.1655	0.956267	1000	0.604396	0.769231	0.592408	0.991009
CACTTC	up_DIFF	1012	95	36	27	32	91	35	27	32	nDIFF	2000	118	34	48	36	114	34	47	34	1.59108	2.09254	1.11166	1.7567	1000	0.001998	0.004995	0.709291	0.027972	up_DIFF>nDIFF **	up_DIFF>nDIFF **		up_DIFF>nDIFF *
CACTTG	up_DIFF	1012	98	36	39	23	94	34	38	23	nDIFF	2000	146	45	52	49	142	44	50	49	1.32655	1.58103	1.48221	0.927644	1000	0.032967	0.048951	0.0779221	0.807193	up_DIFF>nDIFF *	up_DIFF>nDIFF *
CACTTT	up_DIFF	1012	146	48	44	54	140	47	44	53	nDIFF	2000	298	84	112	102	271	82	110	101	0.968247	1.12931	0.776398	1.04627	1000	0.781219	0.53047	0.170829	0.791209
CAGAAA	up_DIFF	1012	143	46	54	43	140	45	54	42	nDIFF	2000	220	62	77	81	199	61	74	79	1.28458	1.46628	1.38597	1.04914	1000	0.028971	0.0549451	0.0849151	0.775225	up_DIFF>nDIFF *
CAGAAC	up_DIFF	1012	59	22	15	22	59	22	15	22	nDIFF	2000	117	29	47	41	112	29	47	40	0.996588	1.49925	0.630729	1.06045	1000	1	0.187812	0.132867	0.896104
CAGAAG	up_DIFF	1012	85	16	31	38	82	16	31	37	nDIFF	2000	163	43	68	52	153	42	65	50	1.03058	0.735362	0.900953	1.44421	1000	0.836164	0.325674	0.679321	0.103896
CAGAAT	up_DIFF	1012	93	29	32	32	89	27	32	32	nDIFF	2000	158	51	59	48	149	50	58	46	1.16326	1.12377	1.07188	1.31752	1000	0.267732	0.646354	0.807193	0.216783
CAGACA	up_DIFF	1012	107	42	32	33	93	39	32	32	nDIFF	2000	112	36	39	37	106	34	37	37	1.88806	2.30567	1.62157	1.76263	1000	0.000999001	0.002997	0.04995	0.030969	up_DIFF>nDIFF ***	up_DIFF>nDIFF **	up_DIFF>nDIFF *	up_DIFF>nDIFF *
CAGACC	up_DIFF	1012	67	29	26	12	64	27	26	12	nDIFF	2000	118	36	45	37	114	36	45	37	1.12213	1.59201	1.14185	0.640957	1000	0.492507	0.0589411	0.595405	0.242757
CAGACG	up_DIFF	1012	13	4	5	4	13	4	5	4	nDIFF	2000	34	11	14	9	33	10	14	9	0.755638	0.718649	0.705816	0.878349	1000	0.443556	0.485514	0.639361	1
CAGACT	up_DIFF	1012	71	28	20	23	68	27	19	23	nDIFF	2000	122	33	43	46	118	33	43	46	1.15013	1.67685	0.919202	0.988142	1000	0.360639	0.0519481	0.803197	1
CAGAGA	up_DIFF	1012	121	41	41	39	106	35	41	36	nDIFF	2000	222	70	66	86	204	67	63	84	1.07716	1.15754	1.22769	0.896222	1000	0.554446	0.528472	0.300699	0.659341
CAGAGC	up_DIFF	1012	87	28	36	23	85	28	36	23	nDIFF	2000	154	49	56	49	144	48	54	48	1.11647	1.12931	1.27047	0.927644	1000	0.42957	0.616384	0.274725	0.815185
CAGAGG	up_DIFF	1012	104	32	38	34	96	30	38	33	nDIFF	2000	244	80	85	79	222	76	83	78	0.842351	0.790514	0.883515	0.850553	1000	0.172827	0.237762	0.598402	0.476523
CAGAGT	up_DIFF	1012	81	22	24	35	79	21	24	34	nDIFF	2000	196	48	77	71	189	48	77	70	0.81673	0.905797	0.615985	0.974225	1000	0.131868	0.692308	0.042957	0.902098			up_DIFF<nDIFF *
CAGATA	up_DIFF	1012	48	10	20	18	45	10	20	17	nDIFF	2000	114	33	38	43	109	33	38	43	0.83212	0.598874	1.04015	0.827282	1000	0.325674	0.182817	0.883117	0.558442
CAGATC	up_DIFF	1012	75	18	31	26	71	18	30	26	nDIFF	2000	127	30	49	48	123	30	49	47	1.1671	1.18577	1.2503	1.07049	1000	0.287712	0.655345	0.32967	0.806194
CAGATG	up_DIFF	1012	92	24	35	33	86	23	34	32	nDIFF	2000	157	49	52	56	149	47	52	55	1.15808	0.967976	1.33019	1.1646	1000	0.267732	0.889111	0.236763	0.490509
CAGATT	up_DIFF	1012	75	25	28	22	73	25	28	22	nDIFF	2000	171	41	71	59	159	39	68	59	0.866791	1.20505	0.77938	0.73692	1000	0.316683	0.51049	0.301698	0.244755
CAGCAA	up_DIFF	1012	63	20	24	19	61	20	23	19	nDIFF	2000	136	37	44	55	132	37	44	55	0.915485	1.06826	1.07797	0.682716	1000	0.576424	0.899101	0.789211	0.154845
CAGCAC	up_DIFF	1012	131	38	47	46	121	36	47	44	nDIFF	2000	211	63	65	83	202	62	63	82	1.22698	1.19204	1.42901	1.09529	1000	0.0649351	0.347652	0.0739261	0.642358
CAGCAG	up_DIFF	1012	122	43	35	44	114	39	35	42	nDIFF	2000	242	83	74	85	212	76	66	74	0.996309	1.02386	0.934729	1.02302	1000	1	0.926074	0.771229	0.939061
CAGCAT	up_DIFF	1012	90	25	24	41	88	25	24	41	nDIFF	2000	170	57	52	61	164	56	52	61	1.04627	0.866791	0.912131	1.32832	1000	0.721279	0.546454	0.701299	0.166833
CAGCCA	up_DIFF	1012	131	53	43	35	117	48	42	34	nDIFF	2000	193	58	72	63	180	57	67	61	1.34142	1.80592	1.18028	1.09794	1000	0.011988	0.002997	0.422577	0.666334	up_DIFF>nDIFF *	up_DIFF>nDIFF **
CAGCCC	up_DIFF	1012	144	48	59	37	120	47	56	36	nDIFF	2000	277	100	90	87	231	90	81	80	1.02738	0.948617	1.29556	0.840489	1000	0.813187	0.799201	0.185814	0.424575
CAGCCG	up_DIFF	1012	31	7	10	14	30	7	10	14	nDIFF	2000	44	16	15	13	42	16	14	13	1.39238	0.864625	1.31752	2.12831	1000	0.177822	0.828172	0.458541	0.0749251
CAGCCT	up_DIFF	1012	180	45	61	74	152	42	57	71	nDIFF	2000	390	98	119	173	350	96	112	163	0.912131	0.907478	1.01305	0.845347	1000	0.358641	0.581419	0.944056	0.25974
CAGCGA	up_DIFF	1012	15	5	6	4	15	5	6	4	nDIFF	2000	27	7	11	9	27	7	11	9	1.09794	1.41163	1.07797	0.878349	1000	0.864136	0.739261	1	1
CAGCGC	up_DIFF	1012	17	9	3	5	15	9	3	4	nDIFF	2000	39	13	14	12	36	13	14	12	0.861457	1.3682	0.42349	0.823452	1000	0.656344	0.5005	0.213786	0.819181
CAGCGG	up_DIFF	1012	31	11	8	12	30	11	8	12	nDIFF	2000	55	21	15	19	54	21	15	19	1.11391	1.0352	1.05402	1.24818	1000	0.644356	1	1	0.569431
CAGCGT	up_DIFF	1012	24	8	11	5	23	8	11	4	nDIFF	2000	42	16	15	11	40	15	15	11	1.12931	0.988142	1.44928	0.898311	1000	0.704296	1	0.443556	1
CAGCTA	up_DIFF	1012	66	21	18	27	64	20	18	27	nDIFF	2000	129	46	36	47	121	46	34	47	1.01112	0.902217	0.988142	1.13531	1000	1	0.688312	0.982018	0.621379
CAGCTC	up_DIFF	1012	105	38	37	30	95	37	35	30	nDIFF	2000	187	53	67	67	173	52	64	67	1.10968	1.41696	1.09138	0.884904	1000	0.416583	0.107892	0.685315	0.577423
CAGCTG	up_DIFF	1012	122	33	38	51	112	33	36	51	nDIFF	2000	227	82	65	80	205	78	64	78	1.06214	0.795334	1.15537	1.25988	1000	0.638362	0.272727	0.537463	0.21978
CAGCTT	up_DIFF	1012	77	22	28	27	72	21	28	27	nDIFF	2000	193	59	69	65	182	57	68	65	0.788466	0.73692	0.801971	0.820918	1000	0.0989011	0.224775	0.315684	0.464535
CAGGAA	up_DIFF	1012	101	29	32	40	93	28	31	38	nDIFF	2000	180	54	55	71	169	54	55	69	1.10892	1.06134	1.14984	1.1134	1000	0.402597	0.807193	0.557443	0.55045
CAGGAC	up_DIFF	1012	60	22	19	19	58	22	19	19	nDIFF	2000	141	51	48	42	136	51	47	40	0.840972	0.852515	0.782279	0.894034	1000	0.252747	0.527473	0.305694	0.802198
CAGGAG	up_DIFF	1012	148	47	52	49	123	45	47	47	nDIFF	2000	363	97	133	133	315	94	124	128	0.805758	0.957581	0.772683	0.728105	1000	0.048951	0.844156	0.130869	0.0689311	up_DIFF<nDIFF *
CAGGAT	up_DIFF	1012	55	20	22	13	49	20	20	13	nDIFF	2000	141	44	53	44	136	44	53	43	0.770891	0.898311	0.820345	0.583902	1000	0.111888	0.679321	0.401598	0.0979021
CAGGCA	up_DIFF	1012	136	39	61	36	127	38	59	36	nDIFF	2000	275	75	97	103	250	70	92	101	0.977363	1.02767	1.24282	0.69074	1000	0.853147	0.9001	0.204795	0.0559441
CAGGCC	up_DIFF	1012	115	35	40	40	99	34	37	38	nDIFF	2000	228	92	68	68	205	85	66	66	0.99681	0.751847	1.16252	1.16252	1000	1	0.173826	0.487512	0.491508
CAGGCG	up_DIFF	1012	27	5	15	7	27	5	15	7	nDIFF	2000	92	29	29	34	87	27	28	34	0.579997	0.340739	1.02222	0.406882	1000	0.026973	0.035964	0.982018	0.02997	up_DIFF<nDIFF *	up_DIFF<nDIFF *		up_DIFF<nDIFF *
CAGGCT	up_DIFF	1012	144	41	38	65	129	41	37	63	nDIFF	2000	333	107	112	114	302	104	112	112	0.85461	0.757268	0.670525	1.12683	1000	0.130869	0.12987	0.027972	0.481518			up_DIFF<nDIFF *
CAGGGA	up_DIFF	1012	119	42	38	39	107	40	35	38	nDIFF	2000	228	99	70	59	199	95	67	58	1.03148	0.838424	1.07284	1.30636	1000	0.828172	0.382617	0.763237	0.194805
CAGGGC	up_DIFF	1012	133	60	44	29	111	57	41	26	nDIFF	2000	294	110	91	93	254	102	84	89	0.894034	1.07797	0.955566	0.616261	1000	0.351648	0.69031	0.864136	0.041958				up_DIFF<nDIFF *
CAGGGG	up_DIFF	1012	104	40	37	27	94	39	36	26	nDIFF	2000	274	117	78	79	243	111	73	77	0.750123	0.675653	0.937468	0.675439	1000	0.021978	0.0529471	0.772228	0.045954	up_DIFF<nDIFF *			up_DIFF<nDIFF *
CAGGGT	up_DIFF	1012	90	34	30	26	87	34	30	26	nDIFF	2000	198	74	66	58	181	73	65	53	0.898311	0.908023	0.898311	0.885921	1000	0.442557	0.689311	0.665335	0.647353
CAGGTA	up_DIFF	1012	37	9	18	10	36	9	17	10	nDIFF	2000	86	25	29	32	83	25	28	32	0.850262	0.711462	1.22666	0.617589	1000	0.463536	0.46953	0.487512	0.188811
CAGGTC	up_DIFF	1012	56	23	21	12	55	22	21	12	nDIFF	2000	111	47	30	34	109	47	30	34	0.997044	0.967118	1.3834	0.697512	1000	1	0.897103	0.321678	0.367632
CAGGTG	up_DIFF	1012	114	34	35	45	107	34	35	43	nDIFF	2000	241	65	77	99	218	61	73	96	0.93484	1.03375	0.898311	0.898311	1000	0.584416	0.913087	0.644356	0.609391
CAGGTT	up_DIFF	1012	63	22	18	23	62	22	18	23	nDIFF	2000	155	50	53	52	146	48	51	51	0.803264	0.869565	0.671191	0.874126	1000	0.166833	0.598402	0.146853	0.595405
CAGTAA	up_DIFF	1012	59	15	28	16	57	15	28	16	nDIFF	2000	134	37	57	40	129	37	56	39	0.870155	0.801196	0.970806	0.790514	1000	0.417582	0.574426	0.824176	0.463536
CAGTAC	up_DIFF	1012	29	15	7	7	29	15	7	7	nDIFF	2000	72	16	27	29	68	16	26	28	0.796004	1.85277	0.51237	0.477034	1000	0.351648	0.0789211	0.151848	0.0719281
CAGTAG	up_DIFF	1012	39	10	18	11	39	10	18	11	nDIFF	2000	103	31	42	30	103	31	42	30	0.748302	0.637511	0.846979	0.724638	1000	0.132867	0.257742	0.596404	0.414585
CAGTAT	up_DIFF	1012	56	18	14	24	55	18	14	24	nDIFF	2000	128	45	45	38	122	45	44	37	0.864625	0.790514	0.614844	1.24818	1000	0.392607	0.413586	0.127872	0.421578
CAGTCA	up_DIFF	1012	84	29	25	30	78	28	25	30	nDIFF	2000	103	29	42	32	101	28	41	32	1.61173	1.97628	1.17636	1.85277	1000	0.000999001	0.00899101	0.604396	0.013986	up_DIFF>nDIFF ***	up_DIFF>nDIFF **		up_DIFF>nDIFF *
CAGTCC	up_DIFF	1012	62	27	20	15	59	27	20	15	nDIFF	2000	128	44	46	38	115	41	45	36	0.957263	1.21272	0.859254	0.780112	1000	0.833167	0.480519	0.625375	0.468531
CAGTCG	up_DIFF	1012	24	7	10	7	19	6	8	7	nDIFF	2000	14	4	6	4	14	4	6	4	3.38792	3.4585	3.29381	3.4585	1000	0.001998	0.0809191	0.03996	0.0519481	up_DIFF>nDIFF **		up_DIFF>nDIFF *
CAGTCT	up_DIFF	1012	76	32	24	20	71	31	23	20	nDIFF	2000	141	60	46	35	133	60	46	35	1.06523	1.05402	1.03111	1.12931	1000	0.685315	0.769231	0.994006	0.667333
CAGTGA	up_DIFF	1012	92	34	31	27	91	34	30	27	nDIFF	2000	219	57	81	81	205	54	81	79	0.83022	1.17884	0.756356	0.658762	1000	0.13986	0.475524	0.182817	0.0729271
CAGTGC	up_DIFF	1012	84	32	21	31	82	32	21	30	nDIFF	2000	143	53	43	47	138	53	42	46	1.16089	1.19323	0.965162	1.30351	1000	0.304695	0.504496	0.9001	0.284715
CAGTGG	up_DIFF	1012	140	39	51	50	128	38	46	49	nDIFF	2000	310	76	121	113	288	70	119	110	0.892516	1.01415	0.832979	0.874462	1000	0.278721	0.974026	0.26973	0.446553
CAGTGT	up_DIFF	1012	93	38	28	27	84	38	28	27	nDIFF	2000	210	64	82	64	199	64	81	63	0.875212	1.17342	0.674829	0.833745	1000	0.308691	0.453546	0.0789211	0.424575
CAGTTA	up_DIFF	1012	56	22	19	15	56	22	19	15	nDIFF	2000	111	31	41	39	108	31	41	38	0.997044	1.40252	0.915839	0.760109	1000	1	0.250749	0.783217	0.386613
CAGTTC	up_DIFF	1012	76	28	24	24	68	28	24	24	nDIFF	2000	139	48	46	45	134	48	46	43	1.08056	1.15283	1.03111	1.05402	1000	0.636364	0.627373	1	0.894106
CAGTTG	up_DIFF	1012	51	23	12	16	50	23	12	16	nDIFF	2000	143	47	56	40	136	46	55	40	0.704829	0.967118	0.42349	0.790514	1000	0.034965	0.893107	0.00899101	0.458541	up_DIFF<nDIFF *		up_DIFF<nDIFF **
CAGTTT	up_DIFF	1012	111	40	31	40	104	40	30	40	nDIFF	2000	222	71	94	57	208	69	93	56	0.988142	1.1134	0.651753	1.38687	1000	0.946054	0.603397	0.046953	0.116883			up_DIFF<nDIFF *
CATAAA	up_DIFF	1012	80	24	23	33	73	23	23	33	nDIFF	2000	169	57	61	51	160	57	60	49	0.935519	0.83212	0.745156	1.27877	1000	0.656344	0.464535	0.244755	0.284715
CATAAC	up_DIFF	1012	24	4	12	8	24	4	12	8	nDIFF	2000	76	22	26	28	76	22	26	28	0.62409	0.359324	0.912131	0.564653	1000	0.038961	0.040959	0.864136	0.158841	up_DIFF<nDIFF *	up_DIFF<nDIFF *
CATAAG	up_DIFF	1012	30	8	14	8	29	8	13	8	nDIFF	2000	89	29	34	26	87	29	34	26	0.666163	0.545182	0.813764	0.608088	1000	0.0669331	0.16983	0.552448	0.283716
CATAAT	up_DIFF	1012	73	26	29	18	68	25	28	18	nDIFF	2000	130	45	43	42	126	44	43	42	1.10976	1.14185	1.33284	0.846979	1000	0.497502	0.627373	0.273726	0.584416
CATACA	up_DIFF	1012	39	6	20	13	34	6	16	12	nDIFF	2000	77	23	30	24	75	22	29	24	1.00098	0.515553	1.31752	1.07049	1000	1	0.124875	0.411588	0.743257
CATACC	up_DIFF	1012	27	7	7	13	27	7	7	13	nDIFF	2000	58	16	20	22	56	15	20	22	0.919995	0.864625	0.6917	1.1678	1000	0.727273	0.794206	0.428571	0.709291
CATACG	up_DIFF	1012	13	4	5	4	13	4	5	4	nDIFF	2000	16	2	6	8	16	2	6	8	1.60573	3.95257	1.6469	0.988142	1000	0.24975	0.18981	0.511489	1
CATACT	up_DIFF	1012	45	17	15	13	44	17	14	13	nDIFF	2000	74	33	23	18	73	33	23	18	1.20179	1.01809	1.28888	1.42732	1000	0.357642	1	0.414585	0.337662
CATAGA	up_DIFF	1012	51	14	22	15	50	13	22	15	nDIFF	2000	93	27	40	26	91	27	40	26	1.08377	1.02474	1.08696	1.14016	1000	0.632368	1	0.797203	0.758242
CATAGC	up_DIFF	1012	46	11	17	18	42	11	16	17	nDIFF	2000	79	19	32	28	77	19	32	28	1.15075	1.14416	1.0499	1.27047	1000	0.433566	0.839161	0.861139	0.438561
CATAGG	up_DIFF	1012	37	9	14	14	35	9	14	14	nDIFF	2000	80	31	25	24	79	31	25	24	0.914032	0.57376	1.10672	1.15283	1000	0.647353	0.186813	0.855145	0.732268
CATAGT	up_DIFF	1012	54	15	22	17	53	15	22	17	nDIFF	2000	100	27	29	44	98	27	29	44	1.06719	1.09794	1.49925	0.763564	1000	0.737263	0.874126	0.183816	0.38961
CATATA	up_DIFF	1012	50	9	22	19	49	9	22	19	nDIFF	2000	109	44	31	34	99	40	31	33	0.906553	0.40424	1.40252	1.10439	1000	0.628372	0.016983	0.230769	0.748252		up_DIFF<nDIFF *
CATATC	up_DIFF	1012	34	12	9	13	34	12	9	13	nDIFF	2000	61	19	22	20	58	18	22	20	1.10154	1.24818	0.80848	1.28458	1000	0.681319	0.564436	0.707293	0.567433
CATATG	up_DIFF	1012	46	12	20	14	46	12	20	14	nDIFF	2000	90	23	35	32	83	23	34	32	1.0101	1.03111	1.12931	0.864625	1000	0.973027	1	0.683317	0.745255
CATATT	up_DIFF	1012	91	34	27	30	90	34	27	30	nDIFF	2000	162	59	56	47	154	58	55	46	1.11014	1.13888	0.952851	1.26146	1000	0.445554	0.571429	0.92008	0.2997
CATCAA	up_DIFF	1012	46	12	18	16	46	12	18	16	nDIFF	2000	80	20	35	25	80	20	35	25	1.13636	1.18577	1.01637	1.26482	1000	0.508492	0.69031	1	0.532468
CATCAC	up_DIFF	1012	82	33	25	24	75	32	24	24	nDIFF	2000	117	22	55	40	111	22	55	39	1.38509	2.96443	0.898311	1.18577	1000	0.030969	0.000999001	0.733267	0.594406	up_DIFF>nDIFF *	up_DIFF>nDIFF ***
CATCAG	up_DIFF	1012	68	20	31	17	66	20	31	17	nDIFF	2000	133	36	46	51	126	36	45	51	1.01043	1.09794	1.33184	0.658762	1000	1	0.796204	0.203796	0.156843
CATCAT	up_DIFF	1012	72	30	19	23	69	30	19	23	nDIFF	2000	107	30	46	31	99	28	43	30	1.32984	1.97628	0.816291	1.46628	1000	0.0649351	0.012987	0.523477	0.176823		up_DIFF>nDIFF *
CATCCA	up_DIFF	1012	76	25	19	32	60	24	13	28	nDIFF	2000	103	28	37	38	102	28	37	38	1.45823	1.76454	1.01485	1.66424	1000	0.048951	0.048951	0.995005	0.048951	up_DIFF>nDIFF *	up_DIFF>nDIFF *		up_DIFF>nDIFF *
CATCCC	up_DIFF	1012	98	29	33	36	91	28	32	35	nDIFF	2000	145	46	50	49	130	44	48	48	1.3357	1.24592	1.30435	1.45196	1000	0.041958	0.395604	0.243756	0.107892	up_DIFF>nDIFF *
CATCCG	up_DIFF	1012	10	2	1	7	10	2	1	7	nDIFF	2000	27	12	12	3	27	12	12	3	0.731957	0.329381	0.16469	4.61133	1000	0.486513	0.162837	0.0699301	0.021978				up_DIFF>nDIFF *
CATCCT	up_DIFF	1012	83	21	28	34	78	21	27	33	nDIFF	2000	193	60	58	75	180	56	58	74	0.849905	0.6917	0.954068	0.895916	1000	0.257742	0.183816	0.901099	0.598402
CATCGA	up_DIFF	1012	12	5	3	4	12	5	3	4	nDIFF	2000	24	4	10	10	24	4	10	10	0.988142	2.47036	0.592885	0.790514	1000	1	0.277722	0.556444	0.776224
CATCGC	up_DIFF	1012	10	3	4	3	10	3	4	3	nDIFF	2000	25	5	8	12	25	5	8	12	0.790514	1.18577	0.988142	0.494071	1000	0.581419	1	1	0.245754
CATCGG	up_DIFF	1012	11	2	5	4	11	2	5	4	nDIFF	2000	24	4	11	9	23	4	11	9	0.905797	0.988142	0.898311	0.878349	1000	0.86014	1	1	1
CATCGT	up_DIFF	1012	15	5	8	2	15	5	8	2	nDIFF	2000	22	5	11	6	20	5	9	6	1.34747	1.97628	1.4373	0.658762	1000	0.373626	0.322677	0.474525	0.726274
CATCTA	up_DIFF	1012	46	13	16	17	44	13	16	17	nDIFF	2000	95	22	44	29	90	22	42	28	0.956938	1.1678	0.718649	1.15851	1000	0.86014	0.734266	0.227772	0.614386
CATCTC	up_DIFF	1012	117	41	45	31	113	40	44	31	nDIFF	2000	194	59	62	73	180	59	60	70	1.19188	1.37335	1.4344	0.839244	1000	0.123876	0.104895	0.0659341	0.467532
CATCTG	up_DIFF	1012	74	22	36	16	70	20	36	16	nDIFF	2000	191	65	56	70	181	64	56	70	0.765681	0.668896	1.27047	0.451722	1000	0.0609391	0.125874	0.246753	0.003996				up_DIFF<nDIFF **
CATCTT	up_DIFF	1012	108	28	45	35	97	28	44	35	nDIFF	2000	183	59	58	66	172	59	57	66	1.16633	0.937898	1.53332	1.04803	1000	0.22977	0.825175	0.03996	0.82018			up_DIFF>nDIFF *
CATGAA	up_DIFF	1012	55	16	25	14	53	16	25	14	nDIFF	2000	105	29	36	40	102	29	35	40	1.0352	1.09036	1.37242	0.6917	1000	0.847153	0.869131	0.220779	0.231768
CATGAC	up_DIFF	1012	49	16	16	17	49	16	16	17	nDIFF	2000	74	23	27	24	72	23	27	24	1.30862	1.37481	1.17113	1.39987	1000	0.142857	0.3996	0.632368	0.323676
CATGAG	up_DIFF	1012	81	30	29	22	76	28	28	22	nDIFF	2000	122	25	51	46	121	25	50	46	1.31212	2.37154	1.12377	0.94518	1000	0.0569431	0.002997	0.549451	0.889111		up_DIFF>nDIFF **
CATGAT	up_DIFF	1012	63	22	22	19	62	22	22	19	nDIFF	2000	116	34	49	33	113	33	49	33	1.07333	1.27877	0.887311	1.13786	1000	0.712288	0.386613	0.719281	0.634366
CATGCA	up_DIFF	1012	81	38	23	20	80	38	23	20	nDIFF	2000	114	31	38	45	104	30	34	44	1.4042	2.42254	1.19617	0.878349	1000	0.02997	0.002997	0.523477	0.684316	up_DIFF>nDIFF *	up_DIFF>nDIFF **
CATGCC	up_DIFF	1012	86	36	33	17	83	36	32	15	nDIFF	2000	169	46	58	65	165	46	57	65	1.00568	1.54666	1.12444	0.516874	1000	1	0.0549451	0.639361	0.017982				up_DIFF<nDIFF *
CATGCG	up_DIFF	1012	18	11	4	3	18	11	4	3	nDIFF	2000	24	8	7	9	24	8	7	9	1.48221	2.71739	1.12931	0.658762	1000	0.262737	0.024975	1	0.556444		up_DIFF>nDIFF *
CATGCT	up_DIFF	1012	90	32	27	31	86	31	27	30	nDIFF	2000	138	48	45	45	134	48	44	45	1.28888	1.31752	1.18577	1.36144	1000	0.0689311	0.215784	0.544456	0.200799
CATGGA	up_DIFF	1012	73	16	27	30	73	16	27	30	nDIFF	2000	138	41	54	43	134	40	53	43	1.04543	0.771233	0.988142	1.3788	1000	0.798202	0.430569	0.994006	0.212787
CATGGC	up_DIFF	1012	67	17	30	20	59	16	27	20	nDIFF	2000	154	52	42	60	149	52	40	59	0.859812	0.646093	1.41163	0.658762	1000	0.341658	0.133866	0.181818	0.114885
CATGGG	up_DIFF	1012	88	36	25	27	85	35	25	26	nDIFF	2000	146	69	34	43	133	65	34	42	1.19119	1.03111	1.45315	1.24092	1000	0.241758	0.845155	0.160839	0.476523
CATGGT	up_DIFF	1012	75	22	27	26	71	22	27	26	nDIFF	2000	166	42	59	65	153	41	56	63	0.8929	1.0352	0.904401	0.790514	1000	0.433566	0.996004	0.645355	0.301698
CATGTA	up_DIFF	1012	60	19	18	23	55	19	14	23	nDIFF	2000	125	33	41	51	121	32	41	49	0.948617	1.13786	0.867637	0.891266	1000	0.744256	0.632368	0.644356	0.717283
CATGTC	up_DIFF	1012	67	25	19	23	65	24	19	23	nDIFF	2000	101	36	37	28	98	36	37	28	1.311	1.37242	1.01485	1.62338	1000	0.0809191	0.236763	1	0.0929071
CATGTG	up_DIFF	1012	114	42	34	38	102	41	34	36	nDIFF	2000	180	54	53	73	162	52	53	68	1.25165	1.53711	1.26781	1.02875	1000	0.0709291	0.034965	0.316683	0.914086		up_DIFF>nDIFF *
CATGTT	up_DIFF	1012	100	44	34	22	95	44	33	22	nDIFF	2000	162	59	54	49	152	57	53	47	1.21993	1.47384	1.24433	0.887311	1000	0.141858	0.0629371	0.32967	0.701299
CATTAA	up_DIFF	1012	60	18	27	15	53	18	26	15	nDIFF	2000	135	46	57	32	124	43	55	31	0.878349	0.773329	0.936135	0.926383	1000	0.411588	0.385614	0.826174	0.872128
CATTAC	up_DIFF	1012	41	11	15	15	40	11	15	15	nDIFF	2000	67	21	19	27	66	21	19	27	1.20937	1.0352	1.56022	1.09794	1000	0.361638	1	0.21978	0.854146
CATTAG	up_DIFF	1012	36	8	18	10	36	8	18	10	nDIFF	2000	82	31	19	32	78	30	18	31	0.867637	0.510009	1.87227	0.617589	1000	0.504496	0.0869131	0.0509491	0.198801
CATTAT	up_DIFF	1012	52	20	16	16	50	19	16	16	nDIFF	2000	137	42	54	41	130	42	52	41	0.750123	0.941088	0.585566	0.771233	1000	0.0849151	0.812188	0.0679321	0.394605
CATTCA	up_DIFF	1012	102	44	31	27	90	39	30	27	nDIFF	2000	142	43	49	50	127	41	46	45	1.41958	2.02224	1.2503	1.06719	1000	0.016983	0.002997	0.314685	0.824176	up_DIFF>nDIFF *	up_DIFF>nDIFF **
CATTCC	up_DIFF	1012	84	29	35	20	81	29	35	19	nDIFF	2000	128	36	52	40	124	36	52	37	1.29694	1.59201	1.33019	0.988142	1000	0.0849151	0.0629371	0.204795	0.993007
CATTCG	up_DIFF	1012	10	3	2	5	10	3	2	5	nDIFF	2000	18	6	7	5	18	6	7	5	1.09794	0.988142	0.564653	1.97628	1000	0.851149	1	0.517483	0.321678
CATTCT	up_DIFF	1012	98	41	31	26	95	41	31	26	nDIFF	2000	214	71	75	68	205	69	75	68	0.905028	1.14123	0.816864	0.755638	1000	0.452547	0.537463	0.395604	0.21978
CATTGA	up_DIFF	1012	44	13	20	11	43	13	20	11	nDIFF	2000	120	37	43	40	118	36	43	40	0.724638	0.69437	0.919202	0.543478	1000	0.0699301	0.315684	0.795205	0.0829171
CATTGC	up_DIFF	1012	69	32	21	16	66	29	21	16	nDIFF	2000	105	28	38	39	103	28	38	39	1.2987	2.25861	1.09216	0.810783	1000	0.0949051	0.002997	0.783217	0.543457		up_DIFF>nDIFF **
CATTGG	up_DIFF	1012	55	18	19	18	55	18	19	18	nDIFF	2000	90	33	25	32	89	33	25	32	1.20773	1.07797	1.50198	1.11166	1000	0.303696	0.9001	0.198801	0.771229
CATTGT	up_DIFF	1012	91	23	28	40	85	20	28	39	nDIFF	2000	163	55	63	45	158	55	63	45	1.10332	0.826446	0.878349	1.7567	1000	0.460539	0.494505	0.575425	0.00999001				up_DIFF>nDIFF **
CATTTA	up_DIFF	1012	103	34	41	28	96	34	38	28	nDIFF	2000	240	79	70	91	211	75	65	88	0.848155	0.850553	1.15754	0.608088	1000	0.195804	0.505495	0.456543	0.028971				up_DIFF<nDIFF *
CATTTC	up_DIFF	1012	125	45	38	42	112	44	38	38	nDIFF	2000	200	66	76	58	185	65	75	57	1.23518	1.34747	0.988142	1.4311	1000	0.0859141	0.138861	0.997003	0.0879121
CATTTG	up_DIFF	1012	100	37	35	28	99	37	35	28	nDIFF	2000	207	68	73	66	200	68	72	64	0.954727	1.07533	0.947534	0.838424	1000	0.697303	0.773227	0.815185	0.443556
CATTTT	up_DIFF	1012	218	74	68	76	191	72	64	72	nDIFF	2000	435	155	165	115	368	141	151	109	0.990414	0.943517	0.814469	1.30607	1000	0.942058	0.729271	0.171828	0.0849151
CCAAAA	up_DIFF	1012	75	24	21	30	70	23	20	30	nDIFF	2000	143	48	51	44	132	47	51	44	1.03651	0.988142	0.813764	1.34747	1000	0.827173	0.994006	0.457542	0.215784
CCAAAC	up_DIFF	1012	34	14	11	9	34	14	11	9	nDIFF	2000	90	30	32	28	89	30	32	28	0.746596	0.922266	0.679348	0.635234	1000	0.150849	0.872128	0.328671	0.287712
CCAAAG	up_DIFF	1012	82	15	50	17	82	15	50	17	nDIFF	2000	154	40	72	42	153	40	72	42	1.05231	0.741107	1.37242	0.799925	1000	0.724276	0.385614	0.0819181	0.487512
CCAAAT	up_DIFF	1012	79	19	23	37	76	19	23	36	nDIFF	2000	124	35	45	44	121	35	45	44	1.25908	1.07284	1.0101	1.66188	1000	0.120879	0.876124	1	0.022977				up_DIFF>nDIFF *
CCAACA	up_DIFF	1012	59	20	17	22	55	20	17	21	nDIFF	2000	132	27	48	57	127	27	48	56	0.883339	1.46391	0.699934	0.762777	1000	0.443556	0.22977	0.257742	0.307692
CCAACC	up_DIFF	1012	53	16	14	23	53	16	14	23	nDIFF	2000	93	35	25	33	86	34	24	31	1.12627	0.903444	1.10672	1.37741	1000	0.524476	0.774226	0.843157	0.253746
CCAACG	up_DIFF	1012	9	3	2	4	9	3	2	4	nDIFF	2000	17	2	6	9	17	2	6	9	1.04627	2.96443	0.658762	0.878349	1000	1	0.364635	0.739261	1
CCAACT	up_DIFF	1012	47	12	15	20	45	12	15	20	nDIFF	2000	72	22	23	27	72	22	23	27	1.29007	1.07797	1.28888	1.46391	1000	0.151848	0.861139	0.484515	0.227772
CCAAGA	up_DIFF	1012	66	17	22	27	64	17	21	27	nDIFF	2000	104	27	38	39	101	27	38	38	1.25418	1.24433	1.14416	1.3682	1000	0.184815	0.519481	0.715285	0.266733
CCAAGC	up_DIFF	1012	66	15	35	16	60	15	35	14	nDIFF	2000	119	37	39	43	116	37	39	43	1.09609	0.801196	1.77359	0.735362	1000	0.575425	0.538462	0.00999001	0.343656			up_DIFF>nDIFF **
CCAAGG	up_DIFF	1012	78	29	29	20	73	29	29	20	nDIFF	2000	171	45	62	64	163	44	62	63	0.901463	1.27361	0.924391	0.617589	1000	0.478521	0.315684	0.733267	0.0669331
CCAAGT	up_DIFF	1012	55	15	23	17	53	15	22	17	nDIFF	2000	128	31	43	54	126	31	42	54	0.849185	0.956267	1.05708	0.622164	1000	0.370629	1	0.894106	0.106893
CCAATA	up_DIFF	1012	22	6	8	8	22	6	8	8	nDIFF	2000	59	15	23	21	56	15	22	21	0.73692	0.790514	0.687403	0.75287	1000	0.232767	0.662338	0.452547	0.524476
CCAATC	up_DIFF	1012	37	16	12	9	32	16	12	9	nDIFF	2000	43	13	15	15	42	13	15	15	1.70052	2.43235	1.58103	1.18577	1000	0.018981	0.015984	0.297702	0.828172	up_DIFF>nDIFF *	up_DIFF>nDIFF *
CCAATG	up_DIFF	1012	29	13	10	6	29	13	10	6	nDIFF	2000	66	20	32	14	63	20	31	14	0.868367	1.28458	0.617589	0.846979	1000	0.601399	0.566434	0.194805	0.818182
CCAATT	up_DIFF	1012	41	17	15	9	40	17	15	8	nDIFF	2000	79	23	26	30	78	23	26	29	1.02567	1.46073	1.14016	0.592885	1000	0.904096	0.232767	0.744256	0.194805
CCACAA	up_DIFF	1012	59	23	21	15	58	23	21	15	nDIFF	2000	86	16	38	32	85	16	38	31	1.35582	2.84091	1.09216	0.926383	1000	0.0789211	0.000999001	0.8002	0.786214		up_DIFF>nDIFF ***
CCACAC	up_DIFF	1012	117	44	43	30	99	41	39	28	nDIFF	2000	133	41	41	51	129	41	41	51	1.73854	2.12089	2.07269	1.16252	1000	0.000999001	0.000999001	0.002997	0.472527	up_DIFF>nDIFF ***	up_DIFF>nDIFF ***	up_DIFF>nDIFF **
CCACAG	up_DIFF	1012	116	45	23	48	104	42	23	46	nDIFF	2000	189	77	53	59	172	75	53	57	1.21296	1.15497	0.857633	1.60782	1000	0.115884	0.43956	0.528472	0.012987				up_DIFF>nDIFF *
CCACAT	up_DIFF	1012	78	33	32	13	78	33	32	13	nDIFF	2000	120	39	37	44	112	38	36	44	1.28458	1.67224	1.70922	0.583902	1000	0.123876	0.041958	0.040959	0.0969031		up_DIFF>nDIFF *	up_DIFF>nDIFF *
CCACCA	up_DIFF	1012	147	67	37	43	138	64	37	41	nDIFF	2000	193	65	56	72	173	62	52	70	1.50525	2.03709	1.30576	1.18028	1000	0.000999001	0.001998	0.258741	0.455544	up_DIFF>nDIFF ***	up_DIFF>nDIFF **
CCACCC	up_DIFF	1012	207	83	77	47	161	70	65	43	nDIFF	2000	240	87	79	74	207	83	74	70	1.70455	1.88542	1.92625	1.25521	1000	0.000999001	0.000999001	0.000999001	0.26973	up_DIFF>nDIFF ***	up_DIFF>nDIFF ***	up_DIFF>nDIFF ***
CCACCG	up_DIFF	1012	47	18	23	6	42	18	23	6	nDIFF	2000	44	9	19	16	44	9	19	16	2.11103	3.95257	2.39234	0.741107	1000	0.000999001	0.000999001	0.00599401	0.647353	up_DIFF>nDIFF ***	up_DIFF>nDIFF ***	up_DIFF>nDIFF **
CCACCT	up_DIFF	1012	150	56	53	41	131	55	49	38	nDIFF	2000	202	57	89	56	187	57	87	56	1.46754	1.94161	1.17689	1.44692	1000	0.001998	0.001998	0.345654	0.0809191	up_DIFF>nDIFF **	up_DIFF>nDIFF **
CCACGA	up_DIFF	1012	20	5	3	12	20	5	3	12	nDIFF	2000	25	7	12	6	25	7	12	6	1.58103	1.41163	0.494071	3.95257	1000	0.157842	0.759241	0.304695	0.00599401				up_DIFF>nDIFF **
CCACGC	up_DIFF	1012	41	16	13	12	39	16	13	12	nDIFF	2000	59	22	12	25	58	22	12	25	1.37335	1.4373	2.14097	0.948617	1000	0.138861	0.303696	0.0629371	1
CCACGG	up_DIFF	1012	30	13	7	10	29	12	7	10	nDIFF	2000	50	11	15	24	50	11	15	24	1.18577	2.33561	0.922266	0.823452	1000	0.452547	0.0639361	1	0.724276
CCACGT	up_DIFF	1012	28	14	7	7	28	14	7	7	nDIFF	2000	46	18	13	15	43	18	12	15	1.20296	1.53711	1.06415	0.922266	1000	0.433566	0.257742	1	1
CCACTA	up_DIFF	1012	39	11	19	9	39	11	19	9	nDIFF	2000	56	15	19	22	56	15	19	22	1.37634	1.44928	1.97628	0.80848	1000	0.135864	0.403596	0.036963	0.704296			up_DIFF>nDIFF *
CCACTC	up_DIFF	1012	129	52	49	28	118	50	46	27	nDIFF	2000	118	40	39	39	112	40	39	37	2.16051	2.56917	2.48302	1.41887	1000	0.000999001	0.000999001	0.000999001	0.186813	up_DIFF>nDIFF ***	up_DIFF>nDIFF ***	up_DIFF>nDIFF ***
CCACTG	up_DIFF	1012	152	50	53	49	130	50	51	41	nDIFF	2000	185	49	69	67	178	49	69	67	1.62376	2.01662	1.51802	1.44534	1000	0.000999001	0.000999001	0.012987	0.0539461	up_DIFF>nDIFF ***	up_DIFF>nDIFF ***	up_DIFF>nDIFF *
CCACTT	up_DIFF	1012	88	37	19	32	84	37	19	32	nDIFF	2000	142	48	57	37	137	47	56	37	1.22474	1.52339	0.658762	1.70922	1000	0.165834	0.0689311	0.126873	0.024975				up_DIFF>nDIFF *
CCAGAA	up_DIFF	1012	98	29	34	35	89	29	34	34	nDIFF	2000	160	44	58	58	150	43	54	58	1.21047	1.30255	1.15851	1.19259	1000	0.168831	0.316683	0.516484	0.436563
CCAGAC	up_DIFF	1012	90	32	30	28	80	32	29	28	nDIFF	2000	117	31	39	47	112	31	39	47	1.52022	2.04004	1.52022	1.17736	1000	0.004995	0.00599401	0.0909091	0.519481	up_DIFF>nDIFF **	up_DIFF>nDIFF **
CCAGAG	up_DIFF	1012	82	21	38	23	77	21	37	22	nDIFF	2000	210	66	70	74	197	64	65	72	0.771692	0.628818	1.07284	0.614251	1000	0.046953	0.0759241	0.784216	0.046953	up_DIFF<nDIFF *			up_DIFF<nDIFF *
CCAGAT	up_DIFF	1012	68	15	27	26	66	15	27	26	nDIFF	2000	115	34	38	43	111	34	37	43	1.16859	0.87189	1.4042	1.19496	1000	0.313686	0.75025	0.194805	0.496503
CCAGCA	up_DIFF	1012	134	42	43	49	125	40	42	49	nDIFF	2000	286	88	92	106	264	87	84	105	0.925952	0.943227	0.923698	0.913566	1000	0.463536	0.804196	0.708292	0.624376
CCAGCC	up_DIFF	1012	173	61	59	53	149	56	57	51	nDIFF	2000	331	94	110	127	292	91	106	121	1.03292	1.28248	1.06001	0.824749	1000	0.754246	0.177822	0.746254	0.275724
CCAGCG	up_DIFF	1012	23	9	4	10	22	9	4	9	nDIFF	2000	58	24	12	22	55	24	12	21	0.783699	0.741107	0.658762	0.898311	1000	0.350649	0.44955	0.596404	0.836164
CCAGCT	up_DIFF	1012	133	37	45	51	124	37	43	51	nDIFF	2000	272	95	67	110	258	93	66	110	0.966345	0.769711	1.32736	0.916277	1000	0.764236	0.18981	0.168831	0.619381
CCAGGA	up_DIFF	1012	104	33	32	39	98	33	31	38	nDIFF	2000	287	87	98	102	264	86	98	99	0.716145	0.749625	0.645317	0.755638	1000	0.002997	0.152847	0.02997	0.167832	up_DIFF<nDIFF **		up_DIFF<nDIFF *
CCAGGC	up_DIFF	1012	180	53	57	70	163	49	57	68	nDIFF	2000	408	127	141	140	361	118	135	136	0.87189	0.824749	0.798924	0.988142	1000	0.132867	0.294705	0.15984	0.958042
CCAGGG	up_DIFF	1012	144	51	54	39	124	51	49	36	nDIFF	2000	313	126	100	87	260	122	93	84	0.909217	0.799925	1.06719	0.885921	1000	0.375624	0.183816	0.755245	0.562438
CCAGGT	up_DIFF	1012	89	34	22	33	81	33	22	31	nDIFF	2000	200	53	64	83	187	52	62	80	0.879447	1.26781	0.679348	0.785752	1000	0.337662	0.245754	0.142857	0.240759
CCAGTA	up_DIFF	1012	35	7	13	15	35	7	13	15	nDIFF	2000	105	28	44	33	103	28	43	33	0.658762	0.494071	0.583902	0.898311	1000	0.024975	0.113886	0.0879121	0.761239	up_DIFF<nDIFF *
CCAGTC	up_DIFF	1012	57	19	20	18	57	19	20	18	nDIFF	2000	96	34	31	31	92	33	31	31	1.17342	1.10439	1.27502	1.14752	1000	0.32967	0.773227	0.445554	0.636364
CCAGTG	up_DIFF	1012	88	24	35	29	78	24	33	27	nDIFF	2000	195	69	57	69	178	66	52	65	0.891862	0.687403	1.21351	0.830612	1000	0.374625	0.125874	0.423576	0.480519
CCAGTT	up_DIFF	1012	88	39	22	27	85	37	21	27	nDIFF	2000	148	51	56	41	143	50	56	41	1.17509	1.51128	0.776398	1.30146	1000	0.215784	0.0559441	0.310689	0.313686
CCATAA	up_DIFF	1012	40	10	17	13	40	10	17	13	nDIFF	2000	90	25	36	29	89	25	36	28	0.878349	0.790514	0.933245	0.885921	1000	0.527473	0.589411	0.886114	0.732268
CCATAC	up_DIFF	1012	18	5	8	5	18	5	8	5	nDIFF	2000	39	13	14	12	38	13	14	11	0.912131	0.760109	1.12931	0.823452	1000	0.761239	0.62038	0.807193	0.794206
CCATAG	up_DIFF	1012	51	15	25	11	50	15	24	11	nDIFF	2000	78	24	31	23	76	22	31	23	1.29219	1.23518	1.59378	0.94518	1000	0.162837	0.629371	0.0849151	1
CCATAT	up_DIFF	1012	62	19	23	20	56	19	23	20	nDIFF	2000	77	29	23	25	76	29	23	24	1.59129	1.29481	1.97628	1.58103	1000	0.011988	0.435564	0.027972	0.124875	up_DIFF>nDIFF *		up_DIFF>nDIFF *
CCATCA	up_DIFF	1012	98	34	32	32	90	32	29	32	nDIFF	2000	117	32	41	44	111	32	41	42	1.65535	2.0998	1.54247	1.4373	1000	0.000999001	0.003996	0.0979021	0.167832	up_DIFF>nDIFF ***	up_DIFF>nDIFF **
CCATCC	up_DIFF	1012	109	31	35	43	86	28	28	37	nDIFF	2000	168	51	56	61	156	49	54	59	1.28223	1.20127	1.23518	1.39312	1000	0.0949051	0.497502	0.447552	0.115884
CCATCG	up_DIFF	1012	26	10	11	5	26	10	11	5	nDIFF	2000	30	4	18	8	28	4	17	8	1.71278	4.94071	1.20773	1.23518	1000	0.044955	0.00799201	0.691309	0.775225	up_DIFF>nDIFF *	up_DIFF>nDIFF **
CCATCT	up_DIFF	1012	94	28	37	29	90	27	37	29	nDIFF	2000	187	51	65	71	181	51	64	71	0.993426	1.08502	1.12496	0.807215	1000	1	0.739261	0.593407	0.320679
CCATGA	up_DIFF	1012	61	19	22	20	60	19	22	20	nDIFF	2000	87	24	36	27	84	24	36	27	1.38567	1.56456	1.20773	1.46391	1000	0.0539461	0.14985	0.462537	0.20979
CCATGC	up_DIFF	1012	79	34	27	18	77	34	27	18	nDIFF	2000	140	49	37	54	132	48	35	53	1.11519	1.3713	1.44215	0.658762	1000	0.492507	0.154845	0.193806	0.145854
CCATGG	up_DIFF	1012	73	24	20	29	65	22	20	27	nDIFF	2000	138	49	49	40	133	47	48	40	1.04543	0.967976	0.806647	1.43281	1000	0.796204	0.823177	0.463536	0.167832
CCATGT	up_DIFF	1012	101	50	23	28	100	49	23	28	nDIFF	2000	159	48	48	63	148	47	48	60	1.25538	2.05863	0.94697	0.878349	1000	0.0679321	0.000999001	0.888112	0.595405		up_DIFF>nDIFF ***
CCATTA	up_DIFF	1012	39	12	14	13	39	12	14	13	nDIFF	2000	89	26	36	27	88	26	36	27	0.866012	0.912131	0.768555	0.951544	1000	0.454545	0.874126	0.452547	1
CCATTC	up_DIFF	1012	89	31	34	24	81	30	33	23	nDIFF	2000	147	46	52	49	140	46	51	47	1.19653	1.33184	1.29219	0.967976	1000	0.182817	0.203796	0.252747	0.892108
CCATTG	up_DIFF	1012	68	26	18	24	66	26	18	23	nDIFF	2000	103	36	31	36	100	33	31	36	1.30473	1.42732	1.14752	1.31752	1000	0.0929071	0.202797	0.636364	0.323676
CCATTT	up_DIFF	1012	142	47	57	38	131	45	56	38	nDIFF	2000	213	60	82	71	194	58	80	69	1.31752	1.54809	1.37376	1.05773	1000	0.026973	0.027972	0.0859141	0.83017	up_DIFF>nDIFF *	up_DIFF>nDIFF *
CCCAAA	up_DIFF	1012	73	12	42	19	71	12	42	19	nDIFF	2000	173	42	84	47	169	42	84	47	0.833924	0.564653	0.988142	0.798924	1000	0.200799	0.0719281	1	0.446553
CCCAAC	up_DIFF	1012	60	17	23	20	51	17	23	19	nDIFF	2000	91	31	30	30	82	30	29	28	1.30304	1.08377	1.51515	1.31752	1000	0.150849	0.86014	0.131868	0.410589
CCCAAG	up_DIFF	1012	77	19	39	19	76	19	39	19	nDIFF	2000	148	44	50	54	143	44	49	53	1.0282	0.853396	1.5415	0.695359	1000	0.879121	0.584416	0.043956	0.192807			up_DIFF>nDIFF *
CCCAAT	up_DIFF	1012	29	7	11	11	28	7	11	11	nDIFF	2000	74	17	24	33	70	16	24	33	0.77449	0.813764	0.905797	0.658762	1000	0.27972	0.623377	0.854146	0.258741
CCCACA	up_DIFF	1012	133	55	37	41	113	54	34	38	nDIFF	2000	172	55	67	50	166	55	67	49	1.52817	1.97628	1.09138	1.62055	1000	0.000999001	0.000999001	0.669331	0.017982	up_DIFF>nDIFF ***	up_DIFF>nDIFF ***		up_DIFF>nDIFF *
CCCACC	up_DIFF	1012	196	100	58	38	153	77	53	32	nDIFF	2000	256	112	74	70	223	102	69	68	1.51309	1.76454	1.54898	1.07284	1000	0.000999001	0.000999001	0.022977	0.719281	up_DIFF>nDIFF ***	up_DIFF>nDIFF ***	up_DIFF>nDIFF *
CCCACG	up_DIFF	1012	35	11	10	14	34	10	10	14	nDIFF	2000	60	22	22	16	57	22	22	15	1.15283	0.988142	0.898311	1.72925	1000	0.481518	1	0.863137	0.198801
CCCACT	up_DIFF	1012	127	50	41	36	110	49	38	29	nDIFF	2000	156	50	60	46	146	50	60	44	1.6089	1.97628	1.35046	1.54666	1000	0.000999001	0.002997	0.143856	0.0949051	up_DIFF>nDIFF ***	up_DIFF>nDIFF **
CCCAGA	up_DIFF	1012	119	29	53	37	114	29	53	37	nDIFF	2000	220	67	69	84	202	65	66	83	1.06899	0.855407	1.51802	0.870506	1000	0.568432	0.454545	0.034965	0.482517			up_DIFF>nDIFF *
CCCAGC	up_DIFF	1012	204	77	63	64	171	62	62	61	nDIFF	2000	424	129	124	171	360	120	115	165	0.950854	1.17964	1.00408	0.739662	1000	0.576424	0.327672	0.999001	0.040959				up_DIFF<nDIFF *
CCCAGG	up_DIFF	1012	212	71	62	79	181	67	58	76	nDIFF	2000	479	158	151	170	408	149	145	162	0.874681	0.888077	0.811455	0.918391	1000	0.134865	0.441558	0.173826	0.563437
CCCAGT	up_DIFF	1012	94	25	34	35	87	22	32	34	nDIFF	2000	171	60	49	62	157	58	46	60	1.08638	0.823452	1.3713	1.11564	1000	0.556444	0.442557	0.162837	0.605395
CCCATA	up_DIFF	1012	43	13	19	11	40	13	18	11	nDIFF	2000	71	24	25	22	69	23	25	22	1.1969	1.07049	1.50198	0.988142	1000	0.372627	0.825175	0.164835	1
CCCATC	up_DIFF	1012	114	33	51	30	95	31	46	29	nDIFF	2000	200	55	67	78	188	54	64	76	1.12648	1.18577	1.50434	0.760109	1000	0.35964	0.461538	0.034965	0.215784			up_DIFF>nDIFF *
CCCATG	up_DIFF	1012	95	35	28	32	84	32	28	30	nDIFF	2000	119	42	40	37	113	42	38	37	1.57771	1.6469	1.3834	1.70922	1000	0.000999001	0.035964	0.20979	0.020979	up_DIFF>nDIFF ***	up_DIFF>nDIFF *		up_DIFF>nDIFF *
CCCATT	up_DIFF	1012	93	38	26	29	87	38	25	28	nDIFF	2000	132	43	44	45	122	41	43	43	1.39238	1.74648	1.1678	1.27361	1000	0.021978	0.00899101	0.563437	0.328671	up_DIFF>nDIFF *	up_DIFF>nDIFF **
CCCCAA	up_DIFF	1012	75	15	35	25	68	15	35	25	nDIFF	2000	170	55	65	50	154	51	63	46	0.87189	0.538987	1.06415	0.988142	1000	0.37962	0.042957	0.828172	0.933067		up_DIFF<nDIFF *
CCCCAC	up_DIFF	1012	189	83	61	45	140	75	48	41	nDIFF	2000	240	101	68	71	210	91	66	69	1.55632	1.62408	1.77284	1.25257	1000	0.000999001	0.002997	0.002997	0.228771	up_DIFF>nDIFF ***	up_DIFF>nDIFF **	up_DIFF>nDIFF **
CCCCAG	up_DIFF	1012	177	61	63	53	158	58	62	52	nDIFF	2000	353	127	105	121	299	118	101	114	0.990942	0.949239	1.18577	0.865645	1000	0.939061	0.773227	0.284715	0.41958
CCCCAT	up_DIFF	1012	111	44	40	27	94	40	39	26	nDIFF	2000	182	52	62	68	172	52	61	67	1.20532	1.67224	1.27502	0.784701	1000	0.170829	0.011988	0.251748	0.354645		up_DIFF>nDIFF *
CCCCCA	up_DIFF	1012	169	62	65	42	130	52	55	38	nDIFF	2000	257	101	76	80	215	92	70	77	1.29958	1.21316	1.69024	1.03755	1000	0.021978	0.272727	0.00699301	0.829171	up_DIFF>nDIFF *		up_DIFF>nDIFF **
CCCCCC	up_DIFF	1012	71	22	30	19	48	18	22	11	nDIFF	2000	156	66	56	34	95	33	39	30	0.899463	0.658762	1.05872	1.10439	1000	0.653347	0.331668	0.843157	0.846154
CCCCCG	up_DIFF	1012	56	14	24	18	46	11	21	17	nDIFF	2000	67	29	20	18	64	28	20	18	1.65182	0.954068	2.37154	1.97628	1000	0.014985	0.874126	0.00999001	0.042957	up_DIFF>nDIFF *		up_DIFF>nDIFF **	up_DIFF>nDIFF *
CCCCCT	up_DIFF	1012	121	41	56	24	97	39	52	20	nDIFF	2000	182	62	55	65	163	60	54	60	1.3139	1.3069	2.01222	0.729705	1000	0.037962	0.204795	0.000999001	0.262737	up_DIFF>nDIFF *		up_DIFF>nDIFF ***
CCCCGA	up_DIFF	1012	42	13	10	19	42	13	10	19	nDIFF	2000	52	19	14	19	52	19	14	19	1.59623	1.35219	1.41163	1.97628	1000	0.034965	0.455544	0.529471	0.047952	up_DIFF>nDIFF *			up_DIFF>nDIFF *
CCCCGC	up_DIFF	1012	85	38	27	20	69	36	23	18	nDIFF	2000	82	32	25	25	71	31	22	25	2.04859	2.34684	2.13439	1.58103	1000	0.000999001	0.001998	0.022977	0.176823	up_DIFF>nDIFF ***	up_DIFF>nDIFF **	up_DIFF>nDIFF *
CCCCGG	up_DIFF	1012	42	21	11	10	39	19	11	10	nDIFF	2000	86	37	23	26	78	36	23	25	0.965162	1.12168	0.94518	0.760109	1000	0.866134	0.671329	1	0.484515
CCCCGT	up_DIFF	1012	33	15	8	10	27	14	6	9	nDIFF	2000	49	16	16	17	49	16	16	17	1.33097	1.85277	0.988142	1.16252	1000	0.304695	0.0649351	0.938062	0.822178
CCCCTA	up_DIFF	1012	43	19	14	10	42	18	14	10	nDIFF	2000	87	30	28	29	84	30	28	28	0.976784	1.25165	0.988142	0.681477	1000	0.926074	0.381618	1	0.31968
CCCCTC	up_DIFF	1012	178	72	62	44	147	63	58	41	nDIFF	2000	265	91	85	89	219	80	81	84	1.32747	1.56365	1.44153	0.97704	1000	0.00999001	0.00999001	0.034965	0.928072	up_DIFF>nDIFF **	up_DIFF>nDIFF **	up_DIFF>nDIFF *
CCCCTG	up_DIFF	1012	156	56	57	43	125	53	56	37	nDIFF	2000	293	107	103	83	249	96	96	77	1.05222	1.03432	1.09367	1.02386	1000	0.676324	0.828172	0.617383	0.936064
CCCCTT	up_DIFF	1012	135	54	49	32	128	54	45	32	nDIFF	2000	174	63	69	42	162	63	66	42	1.53332	1.69396	1.40345	1.50574	1000	0.000999001	0.003996	0.0939061	0.0819181	up_DIFF>nDIFF ***	up_DIFF>nDIFF **
CCCGAA	up_DIFF	1012	15	3	5	7	15	3	5	7	nDIFF	2000	25	9	8	8	25	9	8	8	1.18577	0.658762	1.23518	1.72925	1000	0.596404	0.537463	0.777223	0.425574
CCCGAC	up_DIFF	1012	25	10	11	4	23	10	11	4	nDIFF	2000	29	11	7	11	28	11	7	11	1.70369	1.79662	3.10559	0.718649	1000	0.0609391	0.274725	0.018981	0.601399			up_DIFF>nDIFF *
CCCGAG	up_DIFF	1012	38	15	12	11	36	13	12	11	nDIFF	2000	78	17	21	40	77	17	21	40	0.962805	1.74378	1.12931	0.543478	1000	0.915085	0.147852	0.868132	0.0579421
CCCGAT	up_DIFF	1012	16	5	4	7	16	5	4	7	nDIFF	2000	13	4	5	4	13	4	5	4	2.43235	2.47036	1.58103	3.4585	1000	0.021978	0.2997	0.743257	0.038961	up_DIFF>nDIFF *			up_DIFF>nDIFF *
CCCGCA	up_DIFF	1012	32	15	9	8	32	15	9	8	nDIFF	2000	36	8	15	13	34	8	15	12	1.7567	3.70553	1.18577	1.21618	1000	0.026973	0.004995	0.815185	0.802198	up_DIFF>nDIFF *	up_DIFF>nDIFF **
CCCGCC	up_DIFF	1012	86	37	27	22	72	31	25	20	nDIFF	2000	99	38	30	31	79	30	26	30	1.71677	1.92428	1.77866	1.40252	1000	0.003996	0.024975	0.0669331	0.232767	up_DIFF>nDIFF **	up_DIFF>nDIFF *
CCCGCG	up_DIFF	1012	21	5	9	7	16	4	7	6	nDIFF	2000	18	5	8	5	17	4	8	5	2.30567	1.97628	2.22332	2.7668	1000	0.021978	0.411588	0.151848	0.160839	up_DIFF>nDIFF *
CCCGCT	up_DIFF	1012	51	26	10	15	42	25	10	13	nDIFF	2000	47	24	10	13	46	23	10	13	2.14448	2.14097	1.97628	2.28033	1000	0.000999001	0.00599401	0.155844	0.032967	up_DIFF>nDIFF ***	up_DIFF>nDIFF **		up_DIFF>nDIFF *
CCCGGA	up_DIFF	1012	13	5	3	5	13	5	3	5	nDIFF	2000	38	17	10	11	36	16	10	11	0.676097	0.58126	0.592885	0.898311	1000	0.241758	0.34965	0.585415	1
CCCGGC	up_DIFF	1012	61	23	27	11	54	23	26	11	nDIFF	2000	81	30	27	24	70	28	25	24	1.48831	1.51515	1.97628	0.905797	1000	0.035964	0.104895	0.018981	0.882118	up_DIFF>nDIFF *		up_DIFF>nDIFF *
CCCGGG	up_DIFF	1012	57	22	18	17	55	22	18	17	nDIFF	2000	126	41	39	46	113	40	38	45	0.894034	1.06045	0.912131	0.730366	1000	0.563437	0.895105	0.774226	0.286713
CCCGGT	up_DIFF	1012	17	6	6	5	17	6	6	5	nDIFF	2000	42	14	16	12	42	14	16	12	0.799925	0.846979	0.741107	0.823452	1000	0.5005	0.801199	0.657343	0.79021
CCCGTA	up_DIFF	1012	8	6	2	0	8	6	2	0	nDIFF	2000	15	4	4	7	14	4	4	6	1.05402	2.96443	0.988142	0	1000	0.875125	0.111888	1	0.101898
CCCGTC	up_DIFF	1012	37	16	9	12	35	15	9	12	nDIFF	2000	41	17	10	14	40	17	10	14	1.78348	1.86003	1.77866	1.69396	1000	0.00899101	0.0789211	0.232767	0.222777	up_DIFF>nDIFF **
CCCGTG	up_DIFF	1012	44	17	16	11	34	15	14	10	nDIFF	2000	63	20	20	23	60	20	20	23	1.38026	1.67984	1.58103	0.94518	1000	0.150849	0.14985	0.246753	0.976024
CCCGTT	up_DIFF	1012	21	10	6	5	21	10	6	5	nDIFF	2000	23	8	10	5	23	8	10	5	1.80443	2.47036	1.18577	1.97628	1000	0.0529471	0.0729271	0.791209	0.318681
CCCTAA	up_DIFF	1012	53	18	18	17	51	18	18	17	nDIFF	2000	97	27	38	32	80	27	31	28	1.07983	1.31752	0.936135	1.0499	1000	0.745255	0.452547	0.855145	0.906094
CCCTAC	up_DIFF	1012	54	23	19	12	54	23	19	12	nDIFF	2000	62	17	18	27	62	17	18	27	1.72128	2.6738	2.08608	0.878349	1000	0.00599401	0.001998	0.030969	0.732268	up_DIFF>nDIFF **	up_DIFF>nDIFF **	up_DIFF>nDIFF *
CCCTAG	up_DIFF	1012	35	10	15	10	33	10	15	9	nDIFF	2000	101	33	30	38	97	32	30	38	0.684851	0.598874	0.988142	0.520075	1000	0.0749251	0.194805	1	0.0789211
CCCTAT	up_DIFF	1012	36	13	14	9	35	13	13	9	nDIFF	2000	76	19	32	25	72	19	31	23	0.936135	1.35219	0.864625	0.711462	1000	0.757243	0.456543	0.737263	0.486513
CCCTCA	up_DIFF	1012	124	43	37	44	110	40	34	44	nDIFF	2000	162	54	55	53	153	54	53	52	1.51271	1.57371	1.3295	1.64069	1000	0.002997	0.037962	0.184815	0.00799201	up_DIFF>nDIFF **	up_DIFF>nDIFF *		up_DIFF>nDIFF **
CCCTCC	up_DIFF	1012	225	90	82	53	166	74	74	50	nDIFF	2000	288	103	99	86	234	99	85	79	1.54397	1.72685	1.63692	1.21794	1000	0.001998	0.001998	0.002997	0.361638	up_DIFF>nDIFF **	up_DIFF>nDIFF **	up_DIFF>nDIFF **
CCCTCG	up_DIFF	1012	28	8	15	5	25	6	14	5	nDIFF	2000	59	28	15	16	55	28	14	16	0.937898	0.564653	1.97628	0.617589	1000	0.828172	0.166833	0.0889111	0.371628
CCCTCT	up_DIFF	1012	166	59	56	51	145	59	51	50	nDIFF	2000	254	86	83	85	212	79	81	79	1.29159	1.35582	1.3334	1.18577	1000	0.01998	0.0869131	0.114885	0.373626	up_DIFF>nDIFF *
CCCTGA	up_DIFF	1012	113	40	40	33	102	40	37	32	nDIFF	2000	194	68	65	61	170	68	63	55	1.15113	1.16252	1.21618	1.06914	1000	0.287712	0.452547	0.343656	0.739261
CCCTGC	up_DIFF	1012	194	62	63	69	156	58	56	63	nDIFF	2000	320	104	111	105	275	95	104	99	1.19812	1.17817	1.12168	1.2987	1000	0.0779221	0.325674	0.5005	0.101898
CCCTGG	up_DIFF	1012	170	53	56	61	136	49	51	54	nDIFF	2000	354	140	113	101	294	131	104	94	0.949063	0.748165	0.979398	1.1936	1000	0.596404	0.0949051	0.939061	0.272727
CCCTGT	up_DIFF	1012	99	38	34	27	87	34	34	27	nDIFF	2000	227	67	89	71	211	64	86	70	0.861904	1.12088	0.754985	0.751545	1000	0.242757	0.605395	0.17982	0.241758
CCCTTA	up_DIFF	1012	59	21	18	20	56	20	18	20	nDIFF	2000	94	36	32	26	93	36	32	26	1.24043	1.15283	1.11166	1.52022	1000	0.215784	0.661339	0.756244	0.167832
CCCTTC	up_DIFF	1012	132	49	48	35	120	49	47	34	nDIFF	2000	220	89	81	50	202	86	78	50	1.18577	1.08807	1.17113	1.3834	1000	0.154845	0.66034	0.42957	0.193806
CCCTTG	up_DIFF	1012	96	29	35	32	92	28	35	30	nDIFF	2000	154	59	55	40	143	58	53	40	1.23197	0.971394	1.25764	1.58103	1000	0.10989	0.899101	0.334665	0.0669331
CCCTTT	up_DIFF	1012	142	52	56	34	127	47	56	33	nDIFF	2000	215	76	51	88	207	76	51	88	1.30527	1.35219	2.17004	0.763564	1000	0.00999001	0.107892	0.000999001	0.190809	up_DIFF>nDIFF **		up_DIFF>nDIFF ***
CCGAAA	up_DIFF	1012	12	4	3	5	12	4	3	5	nDIFF	2000	17	5	6	6	17	5	6	6	1.39502	1.58103	0.988142	1.6469	1000	0.415584	0.734266	1	0.509491
CCGAAC	up_DIFF	1012	8	1	3	4	8	1	3	4	nDIFF	2000	15	8	3	4	15	8	3	4	1.05402	0.247036	1.97628	1.97628	1000	1	0.1998	0.66034	0.486513
CCGAAG	up_DIFF	1012	11	2	5	4	11	2	5	4	nDIFF	2000	16	9	5	2	16	9	5	2	1.3587	0.439174	1.97628	3.95257	1000	0.532468	0.335664	0.316683	0.177822
CCGAAT	up_DIFF	1012	10	1	4	5	9	1	4	5	nDIFF	2000	16	3	5	8	16	3	5	8	1.23518	0.658762	1.58103	1.23518	1000	0.697303	1	0.744256	0.782218
CCGACA	up_DIFF	1012	8	3	4	1	8	3	4	1	nDIFF	2000	15	4	6	5	15	4	6	5	1.05402	1.48221	1.31752	0.395257	1000	1	0.685315	0.723277	0.448551
CCGACC	up_DIFF	1012	18	6	10	2	17	6	10	2	nDIFF	2000	15	7	6	2	14	7	6	2	2.37154	1.69396	3.29381	1.97628	1000	0.01998	0.405594	0.015984	0.595405	up_DIFF>nDIFF *		up_DIFF>nDIFF *
CCGACG	up_DIFF	1012	7	0	1	6	7	0	1	6	nDIFF	2000	12	4	3	5	11	4	3	5	1.15283	0	0.658762	2.37154	1000	0.663337	0.303696	1	0.182817
CCGACT	up_DIFF	1012	21	9	6	6	19	9	6	6	nDIFF	2000	18	9	6	3	18	9	6	3	2.30567	1.97628	1.97628	3.95257	1000	0.012987	0.193806	0.377622	0.0739261	up_DIFF>nDIFF *
CCGAGA	up_DIFF	1012	34	9	16	9	33	9	16	9	nDIFF	2000	28	4	9	15	28	4	9	15	2.39977	4.44664	3.51339	1.18577	1000	0.000999001	0.00699301	0.003996	0.835165	up_DIFF>nDIFF ***	up_DIFF>nDIFF **	up_DIFF>nDIFF **
CCGAGC	up_DIFF	1012	25	14	8	3	23	13	8	3	nDIFF	2000	33	9	12	12	32	9	12	12	1.49719	3.07422	1.31752	0.494071	1000	0.10989	0.00999001	0.611389	0.270729		up_DIFF>nDIFF **
CCGAGG	up_DIFF	1012	24	8	3	13	23	8	3	13	nDIFF	2000	70	19	27	24	67	19	27	24	0.677583	0.83212	0.219587	1.07049	1000	0.116883	0.691309	0.00799201	0.863137			up_DIFF<nDIFF **
CCGAGT	up_DIFF	1012	15	9	2	4	15	9	2	4	nDIFF	2000	54	9	17	28	53	9	17	28	0.548968	1.97628	0.232504	0.282326	1000	0.040959	0.216783	0.04995	0.014985	up_DIFF<nDIFF *		up_DIFF<nDIFF *	up_DIFF<nDIFF *
CCGATA	up_DIFF	1012	0	0	0	0	0	0	0	0	nDIFF	2000	9	2	5	2	9	2	5	2	0	0	0	0	1000	0.023976	0.544456	0.180819	0.542458	up_DIFF<nDIFF *
CCGATC	up_DIFF	1012	4	2	1	1	4	2	1	1	nDIFF	2000	9	2	4	3	9	2	4	3	0.878349	1.97628	0.494071	0.658762	1000	1	0.626374	0.661339	1
CCGATG	up_DIFF	1012	8	5	2	1	8	5	2	1	nDIFF	2000	14	4	5	5	14	4	5	5	1.12931	2.47036	0.790514	0.395257	1000	0.834166	0.295704	1	0.46953
CCGATT	up_DIFF	1012	12	4	2	6	12	4	2	6	nDIFF	2000	13	1	4	8	13	1	4	8	1.82426	7.90514	0.988142	1.48221	1000	0.147852	0.045954	1	0.548452		up_DIFF>nDIFF *
CCGCAA	up_DIFF	1012	8	1	3	4	8	1	3	4	nDIFF	2000	20	3	9	8	20	3	9	8	0.790514	0.658762	0.658762	0.988142	1000	0.672328	1	0.551449	1
CCGCAC	up_DIFF	1012	25	11	12	2	25	11	12	2	nDIFF	2000	20	7	5	8	20	7	5	8	2.47036	3.10559	4.74308	0.494071	1000	0.004995	0.02997	0.002997	0.504496	up_DIFF>nDIFF **	up_DIFF>nDIFF *	up_DIFF>nDIFF **
CCGCAG	up_DIFF	1012	26	6	9	11	25	6	9	10	nDIFF	2000	52	16	20	16	51	16	20	15	0.988142	0.741107	0.889328	1.3587	1000	1	0.641359	0.847153	0.578422
CCGCAT	up_DIFF	1012	14	6	5	3	14	6	5	3	nDIFF	2000	19	5	4	10	18	5	4	10	1.45621	2.37154	2.47036	0.592885	1000	0.273726	0.195804	0.283716	0.555445
CCGCCA	up_DIFF	1012	40	14	18	8	40	14	18	8	nDIFF	2000	58	14	19	25	57	14	19	25	1.36295	1.97628	1.87227	0.632411	1000	0.116883	0.0699301	0.0519481	0.268731
CCGCCC	up_DIFF	1012	72	33	26	13	55	28	22	12	nDIFF	2000	83	37	21	25	67	29	21	22	1.71437	1.76263	2.44683	1.02767	1000	0.001998	0.044955	0.004995	0.921079	up_DIFF>nDIFF **	up_DIFF>nDIFF *	up_DIFF>nDIFF **
CCGCCG	up_DIFF	1012	15	5	4	6	12	4	3	6	nDIFF	2000	28	9	10	9	23	8	9	7	1.05872	1.09794	0.790514	1.31752	1000	0.876124	0.997003	0.734266	0.839161
CCGCCT	up_DIFF	1012	49	13	16	20	46	13	16	20	nDIFF	2000	82	19	27	36	76	18	27	35	1.18095	1.35219	1.17113	1.09794	1000	0.428571	0.435564	0.62038	0.792208
CCGCGA	up_DIFF	1012	2	2	0	0	2	2	0	0	nDIFF	2000	10	3	5	2	10	3	5	2	0.395257	1.31752	0	0	1000	0.248751	1	0.152847	0.56044
CCGCGC	up_DIFF	1012	22	9	9	4	20	9	7	4	nDIFF	2000	22	10	8	4	21	9	8	4	1.97628	1.77866	2.22332	1.97628	1000	0.024975	0.234765	0.144855	0.43956	up_DIFF>nDIFF *
CCGCGG	up_DIFF	1012	16	4	10	2	15	4	10	2	nDIFF	2000	22	7	8	7	20	6	8	7	1.4373	1.12931	2.47036	0.564653	1000	0.307692	1	0.0739261	0.547453
CCGCGT	up_DIFF	1012	10	4	3	3	8	4	3	2	nDIFF	2000	17	3	10	4	17	3	10	4	1.16252	2.63505	0.592885	1.48221	1000	0.86014	0.224775	0.58042	0.745255
CCGCTA	up_DIFF	1012	6	1	4	1	6	1	4	1	nDIFF	2000	8	3	4	1	8	3	4	1	1.48221	0.658762	1.97628	1.97628	1000	0.589411	1	0.473526	1
CCGCTC	up_DIFF	1012	29	16	6	7	29	16	6	7	nDIFF	2000	41	22	12	7	39	20	12	7	1.39786	1.4373	0.988142	1.97628	1000	0.198801	0.267732	1	0.255744
CCGCTG	up_DIFF	1012	36	16	7	13	33	16	7	11	nDIFF	2000	57	20	12	25	54	19	12	24	1.24818	1.58103	1.15283	1.02767	1000	0.354645	0.213786	0.821179	0.906094
CCGCTT	up_DIFF	1012	37	10	16	11	34	10	16	11	nDIFF	2000	34	13	11	10	31	12	11	10	2.15066	1.52022	2.8746	2.17391	1000	0.003996	0.388611	0.00699301	0.0909091	up_DIFF>nDIFF **		up_DIFF>nDIFF **
CCGGAA	up_DIFF	1012	6	2	1	3	6	2	1	3	nDIFF	2000	17	8	4	5	17	8	4	5	0.697512	0.494071	0.494071	1.18577	1000	0.507493	0.52048	0.681319	1
CCGGAC	up_DIFF	1012	9	4	3	2	9	4	3	2	nDIFF	2000	21	5	9	7	21	5	9	7	0.846979	1.58103	0.658762	0.564653	1000	0.716284	0.731269	0.583417	0.502498
CCGGAG	up_DIFF	1012	21	13	4	4	19	13	3	4	nDIFF	2000	45	16	10	19	42	15	10	19	0.922266	1.60573	0.790514	0.41606	1000	0.721279	0.227772	0.784216	0.108891
CCGGAT	up_DIFF	1012	6	2	1	3	6	2	1	3	nDIFF	2000	12	5	4	3	12	5	4	3	0.988142	0.790514	0.494071	1.97628	1000	1	1	0.693307	0.668332
CCGGCA	up_DIFF	1012	29	13	13	3	27	12	12	3	nDIFF	2000	32	11	15	6	31	11	15	6	1.79101	2.33561	1.71278	0.988142	1000	0.026973	0.048951	0.174825	1	up_DIFF>nDIFF *	up_DIFF>nDIFF *
CCGGCC	up_DIFF	1012	38	12	15	11	37	12	15	11	nDIFF	2000	74	35	18	21	60	32	17	21	1.01485	0.677583	1.6469	1.0352	1000	0.954046	0.276723	0.202797	1
CCGGCG	up_DIFF	1012	14	4	3	7	14	4	3	7	nDIFF	2000	16	5	7	4	16	5	7	4	1.72925	1.58103	0.846979	3.4585	1000	0.146853	0.731269	1	0.0549451
CCGGCT	up_DIFF	1012	27	11	8	8	27	11	8	8	nDIFF	2000	52	13	20	19	51	13	20	19	1.02615	1.67224	0.790514	0.83212	1000	0.992008	0.280719	0.67033	0.69031
CCGGGA	up_DIFF	1012	32	14	8	10	32	14	8	10	nDIFF	2000	66	29	20	17	58	27	19	17	0.958199	0.954068	0.790514	1.16252	1000	0.93007	0.975025	0.699301	0.824176
CCGGGC	up_DIFF	1012	54	17	15	22	48	16	15	20	nDIFF	2000	102	35	36	31	95	33	36	30	1.04627	0.95991	0.823452	1.40252	1000	0.816184	0.926074	0.566434	0.245754
CCGGGG	up_DIFF	1012	42	19	10	13	38	18	9	12	nDIFF	2000	101	48	22	31	88	44	21	29	0.821821	0.782279	0.898311	0.828765	1000	0.31968	0.348651	0.824176	0.628372
CCGGGT	up_DIFF	1012	20	4	7	9	19	4	7	9	nDIFF	2000	71	15	23	33	67	14	23	31	0.5567	0.527009	0.601478	0.538987	1000	0.026973	0.350649	0.253746	0.103896	up_DIFF<nDIFF *
CCGGTA	up_DIFF	1012	4	1	2	1	4	1	2	1	nDIFF	2000	12	1	4	7	11	1	4	7	0.658762	1.97628	0.988142	0.282326	1000	0.584416	1	1	0.284715
CCGGTC	up_DIFF	1012	14	2	9	3	14	2	9	3	nDIFF	2000	21	10	7	4	21	10	7	4	1.31752	0.395257	2.54094	1.48221	1000	0.472527	0.242757	0.0589411	0.688312
CCGGTG	up_DIFF	1012	16	6	7	3	16	6	7	3	nDIFF	2000	29	13	7	9	29	13	7	9	1.09036	0.912131	1.97628	0.658762	1000	0.857143	1	0.266733	0.585415
CCGGTT	up_DIFF	1012	12	5	4	3	12	5	4	3	nDIFF	2000	25	9	12	4	25	9	12	4	0.948617	1.09794	0.658762	1.48221	1000	1	1	0.589411	0.706294
CCGTAA	up_DIFF	1012	5	0	5	0	5	0	5	0	nDIFF	2000	8	3	2	3	8	3	2	3	1.23518	0	4.94071	0	1000	0.77023	0.334665	0.030969	0.336663			up_DIFF>nDIFF *
CCGTAC	up_DIFF	1012	9	6	2	1	9	6	2	1	nDIFF	2000	12	4	4	4	12	4	4	4	1.48221	2.96443	0.988142	0.494071	1000	0.491508	0.0899101	1	0.66034
CCGTAG	up_DIFF	1012	11	4	5	2	11	4	5	2	nDIFF	2000	20	8	4	8	18	8	4	7	1.08696	0.988142	2.47036	0.494071	1000	0.714286	1	0.272727	0.448551
CCGTAT	up_DIFF	1012	3	1	2	0	3	1	2	0	nDIFF	2000	21	3	10	8	21	3	10	8	0.282326	0.658762	0.395257	0	1000	0.037962	1	0.210789	0.0509491	up_DIFF<nDIFF *
CCGTCA	up_DIFF	1012	8	4	3	1	8	4	3	1	nDIFF	2000	23	8	9	6	23	8	9	6	0.687403	0.988142	0.658762	0.329381	1000	0.457542	1	0.588412	0.430569
CCGTCC	up_DIFF	1012	26	10	7	9	25	10	6	9	nDIFF	2000	30	16	5	9	29	15	5	9	1.71278	1.23518	2.7668	1.97628	1000	0.041958	0.594406	0.0979021	0.196803	up_DIFF>nDIFF *
CCGTCG	up_DIFF	1012	7	2	2	3	7	2	2	3	nDIFF	2000	6	1	4	1	6	1	4	1	2.30567	3.95257	0.988142	5.92885	1000	0.151848	0.578422	1	0.11988
CCGTCT	up_DIFF	1012	37	11	7	19	36	11	7	19	nDIFF	2000	56	21	16	19	55	21	16	18	1.30576	1.0352	0.864625	1.97628	1000	0.210789	1	0.827173	0.036963				up_DIFF>nDIFF *
CCGTGA	up_DIFF	1012	16	4	6	6	16	4	6	6	nDIFF	2000	28	4	12	12	28	4	12	12	1.12931	1.97628	0.988142	0.988142	1000	0.753247	0.441558	1	1
CCGTGC	up_DIFF	1012	29	8	10	11	27	8	10	10	nDIFF	2000	47	15	16	16	45	15	16	16	1.21941	1.05402	1.23518	1.3587	1000	0.470529	1	0.665335	0.466533
CCGTGG	up_DIFF	1012	29	8	11	10	24	6	11	10	nDIFF	2000	67	22	26	19	63	22	25	18	0.855407	0.718649	0.83612	1.04015	1000	0.514486	0.476523	0.71029	0.904096
CCGTGT	up_DIFF	1012	38	13	11	14	30	13	9	13	nDIFF	2000	43	19	10	14	39	18	10	13	1.74648	1.35219	2.17391	1.97628	1000	0.024975	0.435564	0.13986	0.0729271	up_DIFF>nDIFF *
CCGTTA	up_DIFF	1012	4	3	0	1	4	3	0	1	nDIFF	2000	11	5	4	2	11	5	4	2	0.718649	1.18577	0	0.988142	1000	0.601399	1	0.323676	1
CCGTTC	up_DIFF	1012	12	6	4	2	12	6	4	2	nDIFF	2000	25	7	9	9	25	7	9	9	0.948617	1.69396	0.878349	0.439174	1000	1	0.405594	1	0.334665
CCGTTG	up_DIFF	1012	18	3	9	6	18	3	9	6	nDIFF	2000	8	2	4	2	8	2	4	2	4.44664	2.96443	4.44664	5.92885	1000	0.000999001	0.360639	0.00899101	0.015984	up_DIFF>nDIFF ***		up_DIFF>nDIFF **	up_DIFF>nDIFF *
CCGTTT	up_DIFF	1012	24	11	6	7	24	11	6	7	nDIFF	2000	37	11	17	9	37	11	17	9	1.28191	1.97628	0.697512	1.53711	1000	0.344655	0.114885	0.527473	0.448551
CCTAAA	up_DIFF	1012	60	18	20	22	58	18	20	21	nDIFF	2000	126	43	40	43	120	42	40	43	0.941088	0.827282	0.988142	1.01112	1000	0.716284	0.576424	1	0.992008
CCTAAC	up_DIFF	1012	28	12	12	4	27	11	12	4	nDIFF	2000	78	15	31	32	67	15	24	30	0.709435	1.58103	0.765013	0.247036	1000	0.201798	0.311688	0.54046	0.003996				up_DIFF<nDIFF **
CCTAAG	up_DIFF	1012	43	12	15	16	41	12	15	16	nDIFF	2000	84	21	34	29	80	21	34	29	1.01167	1.12931	0.87189	1.09036	1000	1	0.853147	0.759241	0.861139
CCTAAT	up_DIFF	1012	52	17	14	21	52	17	14	21	nDIFF	2000	70	28	16	26	68	28	16	26	1.4681	1.19989	1.72925	1.59623	1000	0.037962	0.633367	0.150849	0.120879	up_DIFF>nDIFF *
CCTACA	up_DIFF	1012	38	14	15	9	38	14	15	9	nDIFF	2000	58	17	17	24	56	16	17	24	1.29481	1.62753	1.74378	0.741107	1000	0.237762	0.201798	0.115884	0.445554
CCTACC	up_DIFF	1012	50	27	12	11	49	26	12	11	nDIFF	2000	94	28	25	41	91	26	25	41	1.05122	1.9057	0.948617	0.530223	1000	0.785215	0.012987	1	0.0689311		up_DIFF>nDIFF *
CCTACG	up_DIFF	1012	4	1	2	1	4	1	2	1	nDIFF	2000	16	2	8	6	16	2	8	6	0.494071	0.988142	0.494071	0.329381	1000	0.221778	1	0.508492	0.400599
CCTACT	up_DIFF	1012	50	10	23	17	48	9	22	17	nDIFF	2000	81	26	32	23	76	26	32	23	1.21993	0.760109	1.42045	1.46073	1000	0.334665	0.508492	0.214785	0.251748
CCTAGA	up_DIFF	1012	39	10	12	17	39	10	12	17	nDIFF	2000	105	34	31	40	99	32	30	39	0.734049	0.58126	0.765013	0.839921	1000	0.110889	0.143856	0.493506	0.579421
CCTAGC	up_DIFF	1012	40	15	18	7	39	15	18	7	nDIFF	2000	98	39	26	33	93	38	25	33	0.806647	0.760109	1.3682	0.419212	1000	0.295704	0.392607	0.318681	0.044955				up_DIFF<nDIFF *
CCTAGG	up_DIFF	1012	49	16	14	19	45	16	13	19	nDIFF	2000	144	36	54	54	137	36	54	54	0.672486	0.878349	0.51237	0.695359	1000	0.013986	0.752248	0.01998	0.183816	up_DIFF<nDIFF *		up_DIFF<nDIFF *
CCTAGT	up_DIFF	1012	31	15	9	7	31	15	9	7	nDIFF	2000	67	21	17	29	67	21	17	29	0.9144	1.41163	1.04627	0.477034	1000	0.755245	0.394605	1	0.0809191
CCTATA	up_DIFF	1012	38	2	19	17	36	2	19	16	nDIFF	2000	63	22	23	18	59	22	22	18	1.19204	0.179662	1.63258	1.86649	1000	0.382617	0.00699301	0.128871	0.0689311		up_DIFF<nDIFF **
CCTATC	up_DIFF	1012	29	7	13	9	28	7	13	9	nDIFF	2000	48	18	14	16	46	18	13	15	1.19401	0.768555	1.83512	1.11166	1000	0.452547	0.661339	0.160839	0.72028
CCTATG	up_DIFF	1012	29	20	6	3	28	20	6	3	nDIFF	2000	76	15	32	29	73	15	32	29	0.754109	2.63505	0.370553	0.204443	1000	0.222777	0.00699301	0.013986	0.00599401		up_DIFF>nDIFF **	up_DIFF<nDIFF *	up_DIFF<nDIFF **
CCTATT	up_DIFF	1012	48	14	17	17	47	14	17	17	nDIFF	2000	102	28	39	35	99	28	39	34	0.930016	0.988142	0.861457	0.95991	1000	0.732268	1	0.67033	0.994006
CCTCAA	up_DIFF	1012	61	25	18	18	59	24	17	18	nDIFF	2000	111	32	50	29	106	32	48	28	1.08607	1.54397	0.711462	1.22666	1000	0.624376	0.0969031	0.21978	0.529471
CCTCAC	up_DIFF	1012	128	49	49	30	107	44	41	30	nDIFF	2000	141	46	45	50	133	45	44	48	1.79407	2.10517	2.15195	1.18577	1000	0.000999001	0.002997	0.000999001	0.462537	up_DIFF>nDIFF ***	up_DIFF>nDIFF **	up_DIFF>nDIFF ***
CCTCAG	up_DIFF	1012	172	48	56	68	157	43	56	67	nDIFF	2000	296	90	95	111	268	86	93	108	1.14838	1.05402	1.16497	1.2107	1000	0.176823	0.758242	0.40959	0.226773
CCTCAT	up_DIFF	1012	67	14	27	26	62	14	27	24	nDIFF	2000	148	49	44	55	137	48	44	54	0.894669	0.564653	1.21272	0.934244	1000	0.505495	0.0779221	0.454545	0.84016
CCTCCA	up_DIFF	1012	151	54	44	53	135	51	44	51	nDIFF	2000	216	66	79	71	191	63	74	68	1.38157	1.61696	1.10072	1.47525	1000	0.004995	0.014985	0.603397	0.038961	up_DIFF>nDIFF **	up_DIFF>nDIFF *		up_DIFF>nDIFF *
CCTCCC	up_DIFF	1012	298	94	125	79	216	73	108	71	nDIFF	2000	431	125	151	155	335	112	132	134	1.36643	1.48617	1.636	1.00727	1000	0.000999001	0.014985	0.000999001	1	up_DIFF>nDIFF ***	up_DIFF>nDIFF *	up_DIFF>nDIFF ***
CCTCCG	up_DIFF	1012	51	14	18	19	46	13	17	19	nDIFF	2000	73	15	30	28	69	14	30	26	1.38069	1.84453	1.18577	1.34105	1000	0.0949051	0.128871	0.638362	0.361638
CCTCCT	up_DIFF	1012	197	62	63	72	150	53	54	64	nDIFF	2000	320	114	102	104	261	98	91	97	1.21665	1.07482	1.22065	1.3682	1000	0.0549451	0.722278	0.265734	0.0509491
CCTCGA	up_DIFF	1012	15	3	5	7	15	3	5	7	nDIFF	2000	33	9	11	13	33	9	11	13	0.898311	0.658762	0.898311	1.06415	1000	0.761239	0.589411	1	1
CCTCGC	up_DIFF	1012	35	17	7	11	33	17	7	11	nDIFF	2000	55	25	23	7	53	24	23	7	1.25764	1.34387	0.601478	3.10559	1000	0.331668	0.388611	0.241758	0.020979				up_DIFF>nDIFF *
CCTCGG	up_DIFF	1012	36	8	20	8	36	8	20	8	nDIFF	2000	85	35	27	23	75	33	24	21	0.837015	0.451722	1.46391	0.687403	1000	0.426573	0.0659341	0.190809	0.433566
CCTCGT	up_DIFF	1012	31	13	12	6	27	11	11	6	nDIFF	2000	45	15	17	13	42	15	16	12	1.36144	1.71278	1.39502	0.912131	1000	0.272727	0.148851	0.426573	0.957043
CCTCTA	up_DIFF	1012	63	20	24	19	61	20	23	19	nDIFF	2000	88	27	30	31	84	27	29	30	1.41484	1.46391	1.58103	1.21127	1000	0.0529471	0.238761	0.100899	0.555445
CCTCTC	up_DIFF	1012	156	49	51	56	140	48	46	54	nDIFF	2000	257	92	93	72	218	86	89	67	1.19961	1.05259	1.08377	1.53711	1000	0.106893	0.783217	0.646354	0.034965				up_DIFF>nDIFF *
CCTCTG	up_DIFF	1012	175	59	59	57	157	56	56	57	nDIFF	2000	317	112	104	101	274	107	97	99	1.09101	1.04108	1.12116	1.11533	1000	0.391608	0.789211	0.515485	0.548452
CCTCTT	up_DIFF	1012	140	50	46	44	128	49	46	43	nDIFF	2000	212	74	69	69	193	72	66	66	1.30509	1.33533	1.31752	1.26024	1000	0.024975	0.147852	0.170829	0.220779	up_DIFF>nDIFF *
CCTGAA	up_DIFF	1012	88	33	23	32	84	33	23	32	nDIFF	2000	162	50	61	51	156	50	61	49	1.07354	1.30435	0.745156	1.24002	1000	0.574426	0.228771	0.233766	0.340659
CCTGAC	up_DIFF	1012	104	50	31	23	100	50	28	23	nDIFF	2000	160	58	48	54	147	57	47	52	1.28458	1.70369	1.27635	0.841751	1000	0.0569431	0.004995	0.358641	0.562438		up_DIFF>nDIFF **
CCTGAG	up_DIFF	1012	136	44	48	44	119	42	43	43	nDIFF	2000	264	68	91	105	242	65	89	100	1.01809	1.27877	1.04244	0.828157	1000	0.871129	0.228771	0.865135	0.301698
CCTGAT	up_DIFF	1012	53	20	18	15	52	20	18	14	nDIFF	2000	118	23	44	51	111	23	42	51	0.887653	1.71851	0.80848	0.58126	1000	0.488511	0.0699301	0.477522	0.0679321
CCTGCA	up_DIFF	1012	110	31	36	43	102	30	36	43	nDIFF	2000	190	78	62	50	183	77	61	49	1.14416	0.785446	1.14752	1.6996	1000	0.266733	0.252747	0.519481	0.014985				up_DIFF>nDIFF *
CCTGCC	up_DIFF	1012	229	68	85	76	187	63	79	71	nDIFF	2000	400	116	141	143	325	105	132	128	1.13142	1.15851	1.19138	1.05033	1000	0.193806	0.377622	0.238761	0.765235
CCTGCG	up_DIFF	1012	26	10	7	9	26	10	7	9	nDIFF	2000	65	27	21	17	59	27	21	16	0.790514	0.731957	0.658762	1.04627	1000	0.324675	0.468531	0.416583	0.977023
CCTGCT	up_DIFF	1012	189	53	72	64	162	52	64	58	nDIFF	2000	275	96	80	99	241	92	77	91	1.35825	1.09107	1.77866	1.2776	1000	0.000999001	0.653347	0.002997	0.176823	up_DIFF>nDIFF ***		up_DIFF>nDIFF **
CCTGGA	up_DIFF	1012	122	38	42	42	113	37	40	42	nDIFF	2000	239	75	88	76	222	71	87	74	1.00881	1.00132	0.943227	1.09216	1000	0.941059	0.99001	0.782218	0.704296
CCTGGC	up_DIFF	1012	146	52	52	42	130	51	51	42	nDIFF	2000	361	119	115	127	311	109	109	123	0.799273	0.863587	0.893624	0.653574	1000	0.02997	0.422577	0.502498	0.014985	up_DIFF<nDIFF *			up_DIFF<nDIFF *
CCTGGG	up_DIFF	1012	227	70	77	80	184	67	74	73	nDIFF	2000	476	175	153	148	392	161	144	140	0.942472	0.790514	0.994601	1.06826	1000	0.484515	0.121878	0.991009	0.639361
CCTGGT	up_DIFF	1012	110	38	28	44	103	36	28	42	nDIFF	2000	192	47	73	72	180	47	69	70	1.13225	1.59785	0.758027	1.20773	1000	0.306693	0.03996	0.221778	0.322677		up_DIFF>nDIFF *
CCTGTA	up_DIFF	1012	77	24	26	27	73	24	26	27	nDIFF	2000	215	44	83	88	200	44	82	88	0.707786	1.07797	0.619077	0.60636	1000	0.013986	0.798202	0.02997	0.013986	up_DIFF<nDIFF *		up_DIFF<nDIFF *	up_DIFF<nDIFF *
CCTGTC	up_DIFF	1012	130	53	41	36	115	49	40	35	nDIFF	2000	194	55	69	70	186	55	67	70	1.32431	1.90442	1.17431	1.01637	1000	0.014985	0.000999001	0.441558	0.996004	up_DIFF>nDIFF *	up_DIFF>nDIFF ***
CCTGTG	up_DIFF	1012	134	45	56	33	124	45	53	32	nDIFF	2000	285	89	89	107	259	84	85	104	0.9292	0.999245	1.2435	0.609508	1000	0.512488	0.996004	0.23976	0.00999001				up_DIFF<nDIFF **
CCTGTT	up_DIFF	1012	110	34	39	37	107	34	39	37	nDIFF	2000	182	63	66	53	171	60	65	52	1.19446	1.06657	1.1678	1.37967	1000	0.156843	0.817183	0.444555	0.152847
CCTTAA	up_DIFF	1012	57	12	22	23	57	12	22	23	nDIFF	2000	103	42	31	30	100	40	31	30	1.09367	0.564653	1.40252	1.51515	1000	0.563437	0.0639361	0.235764	0.131868
CCTTAC	up_DIFF	1012	45	18	9	18	44	18	9	18	nDIFF	2000	76	19	26	31	73	18	26	29	1.17017	1.87227	0.684099	1.14752	1000	0.447552	0.042957	0.345654	0.632368		up_DIFF>nDIFF *
CCTTAG	up_DIFF	1012	50	6	28	16	50	6	28	16	nDIFF	2000	124	44	44	36	121	43	44	35	0.796889	0.269493	1.25764	0.878349	1000	0.186813	0.00599401	0.360639	0.755245		up_DIFF<nDIFF **
CCTTAT	up_DIFF	1012	61	21	18	22	57	21	18	22	nDIFF	2000	116	42	42	32	112	42	42	31	1.03925	0.988142	0.846979	1.3587	1000	0.79021	1	0.592408	0.330669
CCTTCA	up_DIFF	1012	100	44	32	24	92	42	31	24	nDIFF	2000	152	59	42	51	146	58	41	49	1.30019	1.47384	1.50574	0.930016	1000	0.04995	0.0549451	0.0909091	0.8002	up_DIFF>nDIFF *
CCTTCC	up_DIFF	1012	172	54	76	42	142	48	68	36	nDIFF	2000	260	89	105	66	227	81	99	64	1.30739	1.19909	1.43045	1.25764	1000	0.014985	0.348651	0.01998	0.300699	up_DIFF>nDIFF *		up_DIFF>nDIFF *
CCTTCG	up_DIFF	1012	14	3	5	6	14	3	5	6	nDIFF	2000	36	10	12	14	35	9	12	14	0.768555	0.592885	0.823452	0.846979	1000	0.457542	0.468531	0.807193	0.83017
CCTTCT	up_DIFF	1012	143	52	37	54	130	52	37	52	nDIFF	2000	241	83	98	60	221	81	92	60	1.17265	1.23815	0.746148	1.77866	1000	0.175824	0.221778	0.142857	0.002997				up_DIFF>nDIFF **
CCTTGA	up_DIFF	1012	82	27	32	23	75	26	32	23	nDIFF	2000	126	51	41	34	125	51	41	34	1.28615	1.04627	1.54247	1.3369	1000	0.0799201	0.892108	0.0949051	0.330669
CCTTGC	up_DIFF	1012	106	36	53	17	100	36	52	16	nDIFF	2000	138	51	47	40	127	48	46	39	1.51802	1.39502	2.22858	0.839921	1000	0.001998	0.135864	0.000999001	0.585415	up_DIFF>nDIFF **		up_DIFF>nDIFF ***
CCTTGG	up_DIFF	1012	102	32	45	25	92	31	45	23	nDIFF	2000	207	74	82	51	190	72	78	50	0.973821	0.85461	1.08455	0.968767	1000	0.864136	0.484515	0.699301	0.887113
CCTTGT	up_DIFF	1012	92	19	33	40	88	19	33	39	nDIFF	2000	155	55	47	53	149	55	47	51	1.17302	0.682716	1.3876	1.49154	1000	0.223776	0.17982	0.15984	0.0699301
CCTTTA	up_DIFF	1012	83	38	21	24	81	38	20	24	nDIFF	2000	145	49	41	55	141	49	41	55	1.13125	1.53263	1.01224	0.862379	1000	0.422577	0.0549451	0.993007	0.537463
CCTTTC	up_DIFF	1012	144	53	63	28	134	53	60	28	nDIFF	2000	207	76	61	70	188	71	60	69	1.37481	1.3782	2.04108	0.790514	1000	0.002997	0.0849151	0.000999001	0.34965	up_DIFF>nDIFF **		up_DIFF>nDIFF ***
CCTTTG	up_DIFF	1012	116	40	45	31	109	39	45	31	nDIFF	2000	212	74	65	73	202	73	64	73	1.08136	1.06826	1.3682	0.839244	1000	0.496503	0.771229	0.0909091	0.470529
CCTTTT	up_DIFF	1012	181	65	62	54	163	61	59	51	nDIFF	2000	298	104	107	87	274	102	103	86	1.20036	1.23518	1.14514	1.22666	1000	0.0519481	0.20979	0.441558	0.213786
CGAAAA	up_DIFF	1012	9	3	0	6	9	3	0	6	nDIFF	2000	19	8	5	6	19	8	5	6	0.936135	0.741107	0	1.97628	1000	1	0.772228	0.175824	0.37962
CGAAAC	up_DIFF	1012	4	0	3	1	4	0	3	1	nDIFF	2000	20	7	7	6	20	7	7	6	0.395257	0	0.846979	0.329381	1000	0.0959041	0.114885	1	0.436563
CGAAAG	up_DIFF	1012	6	1	1	4	6	1	1	4	nDIFF	2000	8	2	4	2	8	2	4	2	1.48221	0.988142	0.494071	3.95257	1000	0.578422	1	0.656344	0.210789
CGAAAT	up_DIFF	1012	12	4	3	5	12	4	3	5	nDIFF	2000	21	7	9	5	21	7	9	5	1.12931	1.12931	0.658762	1.97628	1000	0.866134	1	0.544456	0.358641
CGAACA	up_DIFF	1012	6	1	2	3	6	1	2	3	nDIFF	2000	14	4	4	6	14	4	4	6	0.846979	0.494071	0.988142	0.988142	1000	0.81019	0.685315	1	1
CGAACC	up_DIFF	1012	10	1	3	6	10	1	3	6	nDIFF	2000	12	5	4	3	12	5	4	3	1.6469	0.395257	1.48221	3.95257	1000	0.278721	0.428571	0.711289	0.0739261
CGAACG	up_DIFF	1012	2	1	0	1	2	1	0	1	nDIFF	2000	4	2	2	0	4	2	2	0	0.988142	0.988142	0	NA	1000	1	1	0.575425	0.332667
CGAACT	up_DIFF	1012	11	8	1	2	11	8	1	2	nDIFF	2000	12	5	3	4	12	5	3	4	1.81159	3.16206	0.658762	0.988142	1000	0.168831	0.034965	1	1		up_DIFF>nDIFF *
CGAAGA	up_DIFF	1012	8	0	3	5	8	0	3	5	nDIFF	2000	20	2	15	3	19	2	14	3	0.790514	0	0.395257	3.29381	1000	0.701299	0.548452	0.155844	0.131868
CGAAGC	up_DIFF	1012	5	1	3	1	5	1	3	1	nDIFF	2000	16	8	6	2	16	8	6	2	0.617589	0.247036	0.988142	0.988142	1000	0.345654	0.183816	1	1
CGAAGG	up_DIFF	1012	9	3	4	2	9	3	4	2	nDIFF	2000	23	8	9	6	23	8	9	6	0.773329	0.741107	0.878349	0.658762	1000	0.577423	0.774226	1	0.723277
CGAAGT	up_DIFF	1012	6	1	4	1	6	1	4	1	nDIFF	2000	28	8	11	9	26	8	10	8	0.42349	0.247036	0.718649	0.219587	1000	0.0799201	0.191808	0.632368	0.244755
CGAATA	up_DIFF	1012	8	2	5	1	8	2	5	1	nDIFF	2000	13	2	4	7	13	2	4	7	1.21618	1.97628	2.47036	0.282326	1000	0.807193	0.591409	0.291708	0.277722
CGAATC	up_DIFF	1012	6	1	2	3	6	1	2	3	nDIFF	2000	10	3	3	4	10	3	3	4	1.18577	0.658762	1.31752	1.48221	1000	0.813187	1	1	0.705295
CGAATG	up_DIFF	1012	6	2	1	3	6	2	1	3	nDIFF	2000	10	2	4	4	10	2	4	4	1.18577	1.97628	0.494071	1.48221	1000	0.813187	0.608392	0.669331	0.703297
CGAATT	up_DIFF	1012	7	1	2	4	6	1	2	4	nDIFF	2000	16	4	5	7	16	4	5	7	0.864625	0.494071	0.790514	1.12931	1000	0.8002	0.682318	1	1
CGACAA	up_DIFF	1012	6	1	3	2	6	1	3	2	nDIFF	2000	8	0	4	4	8	0	4	4	1.48221	NA	1.48221	0.988142	1000	0.555445	0.313686	0.679321	1
CGACAC	up_DIFF	1012	16	4	5	7	16	4	5	7	nDIFF	2000	15	3	5	7	15	3	5	7	2.10804	2.63505	1.97628	1.97628	1000	0.036963	0.222777	0.325674	0.272727	up_DIFF>nDIFF *
CGACAG	up_DIFF	1012	13	8	5	0	13	8	5	0	nDIFF	2000	16	4	6	6	16	4	6	6	1.60573	3.95257	1.6469	0	1000	0.255744	0.027972	0.515485	0.117882		up_DIFF>nDIFF *
CGACAT	up_DIFF	1012	3	0	3	0	3	0	3	0	nDIFF	2000	16	5	7	4	16	5	7	4	0.370553	0	0.846979	0	1000	0.144855	0.172827	1	0.326673
CGACCA	up_DIFF	1012	3	0	2	1	3	0	2	1	nDIFF	2000	10	4	4	2	9	3	4	2	0.592885	0	0.988142	0.988142	1000	0.601399	0.502498	1	1
CGACCC	up_DIFF	1012	20	7	9	4	20	7	9	4	nDIFF	2000	16	5	5	6	16	5	5	6	2.47036	2.7668	3.55731	1.31752	1000	0.00799201	0.125874	0.031968	0.724276	up_DIFF>nDIFF **		up_DIFF>nDIFF *
CGACCG	up_DIFF	1012	4	1	3	0	4	1	3	0	nDIFF	2000	5	3	1	1	5	3	1	1	1.58103	0.658762	5.92885	0	1000	0.717283	1	0.113886	1
CGACCT	up_DIFF	1012	17	6	5	6	17	6	5	6	nDIFF	2000	23	8	10	5	23	8	10	5	1.46073	1.48221	0.988142	2.37154	1000	0.238761	0.56044	1	0.225774
CGACGA	up_DIFF	1012	3	0	0	3	3	0	0	3	nDIFF	2000	9	2	2	5	7	2	2	3	0.658762	0	0	1.18577	1000	0.656344	0.576424	0.543457	0.964036
CGACGC	up_DIFF	1012	4	0	1	3	4	0	1	3	nDIFF	2000	5	0	1	4	5	0	1	4	1.58103	NA	1.97628	1.48221	1000	0.72028	1	1	0.71029
CGACGG	up_DIFF	1012	6	4	2	0	6	4	2	0	nDIFF	2000	8	4	2	2	8	4	2	2	1.48221	1.97628	1.97628	0	1000	0.591409	0.480519	0.622378	0.527473
CGACGT	up_DIFF	1012	2	0	2	0	2	0	2	0	nDIFF	2000	10	3	2	5	10	3	2	5	0.395257	0	1.97628	0	1000	0.250749	0.335664	0.624376	0.173826
CGACTA	up_DIFF	1012	11	6	3	2	11	6	3	2	nDIFF	2000	7	3	1	3	7	3	1	3	3.10559	3.95257	5.92885	1.31752	1000	0.013986	0.0629371	0.105894	1	up_DIFF>nDIFF *
CGACTC	up_DIFF	1012	17	7	6	4	17	7	6	4	nDIFF	2000	21	8	8	5	20	8	8	5	1.59985	1.72925	1.48221	1.58103	1000	0.118881	0.40959	0.553447	0.721279
CGACTG	up_DIFF	1012	8	4	1	3	8	4	1	3	nDIFF	2000	18	8	6	4	17	8	6	4	0.878349	0.988142	0.329381	1.48221	1000	0.808192	1	0.43956	0.7003
CGACTT	up_DIFF	1012	9	5	0	4	9	5	0	4	nDIFF	2000	16	7	6	3	16	7	6	3	1.11166	1.41163	0	2.63505	1000	0.855145	0.778222	0.106893	0.23976
CGAGAA	up_DIFF	1012	16	2	6	8	16	2	6	8	nDIFF	2000	19	1	14	4	19	1	14	4	1.66424	3.95257	0.846979	3.95257	1000	0.156843	0.561439	0.824176	0.027972				up_DIFF>nDIFF *
CGAGAC	up_DIFF	1012	27	7	10	10	27	7	10	10	nDIFF	2000	45	3	20	22	45	3	20	22	1.18577	4.61133	0.988142	0.898311	1000	0.549451	0.020979	1	0.851149		up_DIFF>nDIFF *
CGAGAG	up_DIFF	1012	20	9	6	5	20	9	6	5	nDIFF	2000	40	11	18	11	39	11	18	10	0.988142	1.61696	0.658762	0.898311	1000	0.988012	0.34965	0.377622	0.863137
CGAGAT	up_DIFF	1012	13	3	5	5	13	3	5	5	nDIFF	2000	17	6	2	9	17	6	2	9	1.51128	0.988142	4.94071	1.09794	1000	0.327672	1	0.0519481	1
CGAGCA	up_DIFF	1012	18	7	5	6	18	7	5	6	nDIFF	2000	15	3	5	7	14	3	4	7	2.37154	4.61133	1.97628	1.69396	1000	0.00799201	0.022977	0.352647	0.372627	up_DIFF>nDIFF **	up_DIFF>nDIFF *
CGAGCC	up_DIFF	1012	23	9	7	7	21	8	7	7	nDIFF	2000	32	16	5	11	31	16	5	11	1.42045	1.11166	2.7668	1.25764	1000	0.176823	0.83017	0.133866	0.799201
CGAGCG	up_DIFF	1012	3	2	1	0	1	1	1	0	nDIFF	2000	7	3	1	3	7	3	1	3	0.846979	1.31752	1.97628	0	1000	1	1	1	0.33966
CGAGCT	up_DIFF	1012	16	6	6	4	16	6	6	4	nDIFF	2000	29	5	13	11	29	5	13	11	1.09036	2.37154	0.912131	0.718649	1000	0.886114	0.1998	1	0.584416
CGAGGA	up_DIFF	1012	12	5	2	5	12	5	2	5	nDIFF	2000	41	11	16	14	39	11	16	14	0.578425	0.898311	0.247036	0.705816	1000	0.135864	1	0.048951	0.643357			up_DIFF<nDIFF *
CGAGGC	up_DIFF	1012	18	6	5	7	17	6	5	7	nDIFF	2000	71	21	26	24	68	21	26	24	0.50103	0.564653	0.380055	0.576416	1000	0.013986	0.218781	0.048951	0.252747	up_DIFF<nDIFF *		up_DIFF<nDIFF *
CGAGGG	up_DIFF	1012	23	8	6	9	22	7	6	9	nDIFF	2000	54	23	14	17	52	23	14	17	0.841751	0.687403	0.846979	1.04627	1000	0.490509	0.456543	0.82018	1
CGAGGT	up_DIFF	1012	16	4	6	6	16	4	6	6	nDIFF	2000	39	7	13	19	37	7	13	18	0.810783	1.12931	0.912131	0.62409	1000	0.546454	1	1	0.433566
CGAGTA	up_DIFF	1012	8	3	3	2	8	3	3	2	nDIFF	2000	37	8	9	20	36	7	9	20	0.427305	0.741107	0.658762	0.197628	1000	0.031968	0.782218	0.553447	0.027972	up_DIFF<nDIFF *			up_DIFF<nDIFF *
CGAGTC	up_DIFF	1012	9	5	0	4	9	5	0	4	nDIFF	2000	27	5	10	12	27	5	10	12	0.658762	1.97628	0	0.658762	1000	0.286713	0.310689	0.033966	0.6004			up_DIFF<nDIFF *
CGAGTG	up_DIFF	1012	15	11	0	4	15	11	0	4	nDIFF	2000	25	6	13	6	24	6	12	6	1.18577	3.62319	0	1.31752	1000	0.522478	0.017982	0.012987	0.752248		up_DIFF>nDIFF *	up_DIFF<nDIFF *
CGAGTT	up_DIFF	1012	7	2	3	2	7	2	3	2	nDIFF	2000	22	4	7	11	22	4	7	11	0.628818	0.988142	0.846979	0.359324	1000	0.297702	1	1	0.225774
CGATAA	up_DIFF	1012	1	0	0	1	1	0	0	1	nDIFF	2000	13	4	5	4	13	4	5	4	0.152022	0	0	0.494071	1000	0.046953	0.318681	0.164835	0.668332	up_DIFF<nDIFF *
CGATAC	up_DIFF	1012	2	1	1	0	2	1	1	0	nDIFF	2000	13	5	3	5	13	5	3	5	0.304044	0.395257	0.658762	0	1000	0.102897	0.425574	1	0.185814
CGATAG	up_DIFF	1012	5	0	4	1	5	0	4	1	nDIFF	2000	8	2	2	4	8	2	2	4	1.23518	0	3.95257	0.494071	1000	0.763237	0.569431	0.185814	0.675325
CGATAT	up_DIFF	1012	5	2	1	2	5	2	1	2	nDIFF	2000	6	2	3	1	6	2	3	1	1.6469	1.97628	0.658762	3.95257	1000	0.522478	0.581419	1	0.553447
CGATCA	up_DIFF	1012	2	0	1	1	2	0	1	1	nDIFF	2000	10	2	4	4	10	2	4	4	0.395257	0	0.494071	0.494071	1000	0.24975	0.552448	0.671329	0.687313
CGATCC	up_DIFF	1012	12	5	4	3	12	5	4	3	nDIFF	2000	11	1	6	4	11	1	6	4	2.15595	9.88142	1.31752	1.48221	1000	0.0849151	0.022977	0.744256	0.681319		up_DIFF>nDIFF *
CGATCG	up_DIFF	1012	1	0	1	0	1	0	1	0	nDIFF	2000	1	0	0	1	1	0	0	1	1.97628	NA	NA	0	1000	1	1	0.321678	1
CGATCT	up_DIFF	1012	12	4	3	5	12	4	3	5	nDIFF	2000	37	6	15	16	36	6	15	16	0.640957	1.31752	0.395257	0.617589	1000	0.253746	0.741259	0.14985	0.375624
CGATGA	up_DIFF	1012	5	1	1	3	5	1	1	3	nDIFF	2000	14	4	5	5	14	4	5	5	0.705816	0.494071	0.395257	1.18577	1000	0.628372	0.691309	0.45954	1
CGATGC	up_DIFF	1012	8	3	2	3	8	3	2	3	nDIFF	2000	12	6	3	3	12	6	3	3	1.31752	0.988142	1.31752	1.97628	1000	0.65035	1	1	0.668332
CGATGG	up_DIFF	1012	14	4	7	3	14	4	7	3	nDIFF	2000	15	3	4	8	15	3	4	8	1.84453	2.63505	3.4585	0.741107	1000	0.126873	0.252747	0.0549451	0.787213
CGATGT	up_DIFF	1012	7	2	2	3	6	2	2	3	nDIFF	2000	15	7	6	2	15	7	6	2	0.922266	0.564653	0.658762	2.96443	1000	0.953047	0.519481	0.72028	0.333666
CGATTA	up_DIFF	1012	8	2	3	3	8	2	3	3	nDIFF	2000	6	1	1	4	6	1	1	4	2.63505	3.95257	5.92885	1.48221	1000	0.0799201	0.549451	0.110889	0.71029
CGATTC	up_DIFF	1012	12	0	1	11	12	0	1	11	nDIFF	2000	44	11	14	19	44	11	14	19	0.538987	0	0.141163	1.14416	1000	0.0609391	0.01998	0.025974	0.849151		up_DIFF<nDIFF *	up_DIFF<nDIFF *
CGATTG	up_DIFF	1012	13	1	7	5	13	1	7	5	nDIFF	2000	6	2	1	3	6	2	1	3	4.28195	0.988142	13.834	3.29381	1000	0.001998	1	0.003996	0.125874	up_DIFF>nDIFF **		up_DIFF>nDIFF **
CGATTT	up_DIFF	1012	12	3	4	5	12	3	4	5	nDIFF	2000	22	4	6	12	22	4	6	12	1.07797	1.48221	1.31752	0.823452	1000	0.862138	0.678322	0.757243	0.806194
CGCAAA	up_DIFF	1012	7	3	2	2	7	3	2	2	nDIFF	2000	13	4	5	4	13	4	5	4	1.06415	1.48221	0.790514	0.988142	1000	1	0.695305	1	1
CGCAAC	up_DIFF	1012	8	0	2	6	8	0	2	6	nDIFF	2000	13	2	5	6	13	2	5	6	1.21618	0	0.790514	1.97628	1000	0.807193	0.549451	1	0.360639
CGCAAG	up_DIFF	1012	5	3	2	0	5	3	2	0	nDIFF	2000	17	1	8	8	17	1	8	8	0.58126	5.92885	0.494071	0	1000	0.373626	0.10989	0.519481	0.0589411
CGCAAT	up_DIFF	1012	5	0	2	3	5	0	2	3	nDIFF	2000	13	2	7	4	13	2	7	4	0.760109	0	0.564653	1.48221	1000	0.611389	0.542458	0.504496	0.692308
CGCACA	up_DIFF	1012	24	12	6	6	22	11	6	5	nDIFF	2000	25	7	13	5	25	7	13	5	1.89723	3.38792	0.912131	2.37154	1000	0.02997	0.003996	1	0.166833	up_DIFF>nDIFF *	up_DIFF>nDIFF **
CGCACC	up_DIFF	1012	18	8	8	2	17	8	8	2	nDIFF	2000	22	6	6	10	21	6	6	10	1.61696	2.63505	2.63505	0.395257	1000	0.111888	0.0759241	0.0859141	0.224775
CGCACG	up_DIFF	1012	15	5	8	2	13	5	6	2	nDIFF	2000	7	3	2	2	6	2	2	2	4.2349	3.29381	7.90514	1.97628	1000	0.001998	0.188811	0.00799201	0.586414	up_DIFF>nDIFF **		up_DIFF>nDIFF **
CGCACT	up_DIFF	1012	6	3	2	1	6	3	2	1	nDIFF	2000	24	9	9	6	24	9	9	6	0.494071	0.658762	0.439174	0.329381	1000	0.141858	0.573427	0.356643	0.446553
CGCAGA	up_DIFF	1012	18	5	7	6	16	5	7	6	nDIFF	2000	28	7	12	9	28	7	12	9	1.27047	1.41163	1.15283	1.31752	1000	0.431568	0.771229	0.801199	0.768232
CGCAGC	up_DIFF	1012	23	8	7	8	23	8	7	8	nDIFF	2000	46	18	20	8	45	18	19	8	0.988142	0.878349	0.6917	1.97628	1000	0.99001	0.838162	0.358641	0.205794
CGCAGG	up_DIFF	1012	29	11	11	7	27	11	11	7	nDIFF	2000	43	14	19	10	43	14	19	10	1.33284	1.5528	1.14416	1.3834	1000	0.251748	0.291708	0.831169	0.616384
CGCAGT	up_DIFF	1012	20	7	2	11	20	7	2	11	nDIFF	2000	43	9	19	15	42	9	18	15	0.919202	1.53711	0.20803	1.44928	1000	0.787213	0.431568	0.023976	0.393606			up_DIFF<nDIFF *
CGCATA	up_DIFF	1012	5	2	1	2	5	2	1	2	nDIFF	2000	15	4	4	7	15	4	4	7	0.658762	0.988142	0.494071	0.564653	1000	0.474525	1	0.673327	0.522478
CGCATC	up_DIFF	1012	11	3	5	3	11	3	5	3	nDIFF	2000	16	5	4	7	14	5	4	7	1.3587	1.18577	2.47036	0.846979	1000	0.484515	1	0.296703	1
CGCATG	up_DIFF	1012	19	8	7	4	19	8	7	4	nDIFF	2000	27	8	9	10	27	8	9	10	1.39072	1.97628	1.53711	0.790514	1000	0.258741	0.170829	0.423576	0.787213
CGCATT	up_DIFF	1012	16	6	3	7	15	6	3	7	nDIFF	2000	9	1	3	5	9	1	3	5	3.51339	11.8577	1.97628	2.7668	1000	0.000999001	0.004995	0.676324	0.114885	up_DIFF>nDIFF ***	up_DIFF>nDIFF **
CGCCAA	up_DIFF	1012	12	5	4	3	12	5	4	3	nDIFF	2000	16	3	6	7	16	3	6	7	1.48221	3.29381	1.31752	0.846979	1000	0.313686	0.144855	0.717283	1
CGCCAC	up_DIFF	1012	45	14	20	11	40	14	17	11	nDIFF	2000	55	17	14	24	55	17	14	24	1.61696	1.62753	2.82326	0.905797	1000	0.028971	0.198801	0.004995	0.839161	up_DIFF>nDIFF *		up_DIFF>nDIFF **
CGCCAG	up_DIFF	1012	21	6	8	7	21	6	8	7	nDIFF	2000	47	13	17	17	45	13	17	17	0.883021	0.912131	0.930016	0.813764	1000	0.689311	1	1	0.682318
CGCCAT	up_DIFF	1012	24	11	7	6	24	11	7	6	nDIFF	2000	37	11	13	13	37	11	13	13	1.28191	1.97628	1.06415	0.912131	1000	0.33966	0.124875	1	1
CGCCCA	up_DIFF	1012	41	10	20	11	36	10	18	11	nDIFF	2000	68	23	18	27	67	23	18	27	1.19158	0.859254	2.19587	0.805153	1000	0.431568	0.735265	0.016983	0.601399			up_DIFF>nDIFF *
CGCCCC	up_DIFF	1012	69	31	27	11	54	25	22	11	nDIFF	2000	67	26	20	21	51	21	18	21	2.03528	2.35634	2.66798	1.0352	1000	0.000999001	0.00899101	0.001998	1	up_DIFF>nDIFF ***	up_DIFF>nDIFF **	up_DIFF>nDIFF **
CGCCCG	up_DIFF	1012	23	11	9	3	20	11	9	3	nDIFF	2000	43	18	11	14	35	15	11	13	1.05708	1.20773	1.61696	0.42349	1000	0.844156	0.683317	0.323676	0.22977
CGCCCT	up_DIFF	1012	30	17	7	6	26	17	7	5	nDIFF	2000	53	14	19	20	52	14	19	19	1.11865	2.39977	0.728105	0.592885	1000	0.634366	0.012987	0.561439	0.250749		up_DIFF>nDIFF *
CGCCGA	up_DIFF	1012	5	2	0	3	5	2	0	3	nDIFF	2000	9	2	4	3	9	2	4	3	1.09794	1.97628	0	1.97628	1000	1	0.593407	0.316683	0.673327
CGCCGC	up_DIFF	1012	12	3	7	2	10	2	6	2	nDIFF	2000	26	10	8	8	21	9	7	6	0.912131	0.592885	1.72925	0.494071	1000	0.889111	0.563437	0.438561	0.567433
CGCCGG	up_DIFF	1012	12	4	3	5	12	4	3	5	nDIFF	2000	20	10	2	8	20	10	2	8	1.18577	0.790514	2.96443	1.23518	1000	0.699301	0.799201	0.327672	0.76024
CGCCGT	up_DIFF	1012	6	2	2	2	6	2	2	2	nDIFF	2000	11	3	6	2	11	3	6	2	1.07797	1.31752	0.658762	1.97628	1000	1	1	0.7003	0.593407
CGCCTA	up_DIFF	1012	8	1	3	4	8	1	3	4	nDIFF	2000	23	4	10	9	23	4	10	9	0.687403	0.494071	0.592885	0.878349	1000	0.411588	0.661339	0.567433	1
CGCCTC	up_DIFF	1012	37	11	10	16	37	11	10	16	nDIFF	2000	81	27	22	32	77	27	21	31	0.902747	0.805153	0.898311	0.988142	1000	0.638362	0.608392	0.841159	0.994006
CGCCTG	up_DIFF	1012	45	23	12	10	41	23	12	10	nDIFF	2000	108	31	26	51	100	28	26	49	0.823452	1.46628	0.912131	0.387507	1000	0.315684	0.243756	0.861139	0.00899101				up_DIFF<nDIFF **
CGCCTT	up_DIFF	1012	28	7	11	10	28	7	11	10	nDIFF	2000	28	11	8	9	28	11	8	9	1.97628	1.25764	2.71739	2.19587	1000	0.010989	0.807193	0.033966	0.0899101	up_DIFF>nDIFF *		up_DIFF>nDIFF *
CGCGAA	up_DIFF	1012	2	1	1	0	2	1	1	0	nDIFF	2000	4	1	1	2	4	1	1	2	0.988142	1.97628	1.97628	0	1000	1	1	1	0.579421
CGCGAC	up_DIFF	1012	2	0	1	1	2	0	1	1	nDIFF	2000	7	2	2	3	7	2	2	3	0.564653	0	0.988142	0.658762	1000	0.537463	0.545455	1	1
CGCGAG	up_DIFF	1012	2	2	0	0	2	2	0	0	nDIFF	2000	11	6	3	2	11	6	3	2	0.359324	0.658762	0	0	1000	0.232767	0.742258	0.335664	0.548452
CGCGAT	up_DIFF	1012	1	0	1	0	1	0	1	0	nDIFF	2000	13	0	7	6	13	0	7	6	0.152022	NA	0.282326	0	1000	0.0509491	1	0.280719	0.116883
CGCGCA	up_DIFF	1012	5	3	2	0	5	3	2	0	nDIFF	2000	8	2	6	0	8	2	6	0	1.23518	2.96443	0.658762	NA	1000	0.755245	0.346653	0.706294	1
CGCGCC	up_DIFF	1012	20	4	8	8	18	4	6	8	nDIFF	2000	21	11	5	5	18	11	5	5	1.88218	0.718649	3.16206	3.16206	1000	0.0589411	0.612388	0.0629371	0.040959				up_DIFF>nDIFF *
CGCGCG	up_DIFF	1012	9	3	5	1	8	3	4	1	nDIFF	2000	9	3	4	2	8	3	4	2	1.97628	1.97628	2.47036	0.988142	1000	0.262737	0.663337	0.267732	1
CGCGCT	up_DIFF	1012	5	2	3	0	5	2	3	0	nDIFF	2000	10	3	3	4	10	3	3	4	0.988142	1.31752	1.97628	0	1000	1	1	0.669331	0.306693
CGCGGA	up_DIFF	1012	3	0	1	2	3	0	1	2	nDIFF	2000	11	6	1	4	11	6	1	4	0.538987	0	1.97628	0.988142	1000	0.412587	0.0989011	1	1
CGCGGC	up_DIFF	1012	11	5	4	2	11	5	4	2	nDIFF	2000	16	8	4	4	14	6	4	4	1.3587	1.23518	1.97628	0.988142	1000	0.498501	0.733267	0.415584	1
CGCGGG	up_DIFF	1012	12	4	7	1	11	4	6	1	nDIFF	2000	21	10	5	6	19	9	4	6	1.12931	0.790514	2.7668	0.329381	1000	0.787213	0.656344	0.198801	0.424575
CGCGGT	up_DIFF	1012	11	3	4	4	11	3	4	4	nDIFF	2000	15	4	7	4	15	4	7	4	1.44928	1.48221	1.12931	1.97628	1000	0.405594	0.702298	1	0.458541
CGCGTA	up_DIFF	1012	5	1	4	0	5	1	4	0	nDIFF	2000	0	0	0	0	0	0	0	0	NA	NA	NA	NA	1000	0.00599401	0.348651	0.015984	1	up_DIFF>nDIFF **		up_DIFF>nDIFF *
CGCGTC	up_DIFF	1012	5	2	2	1	5	2	2	1	nDIFF	2000	10	1	7	2	10	1	7	2	0.988142	3.95257	0.564653	0.988142	1000	1	0.562438	0.5005	1
CGCGTG	up_DIFF	1012	11	2	6	3	10	2	6	2	nDIFF	2000	24	8	11	5	23	8	10	5	0.905797	0.494071	1.07797	1.18577	1000	0.832168	0.51049	0.964036	0.967033
CGCGTT	up_DIFF	1012	7	5	0	2	7	5	0	2	nDIFF	2000	5	0	1	4	5	0	1	4	2.7668	NA	0	0.988142	1000	0.124875	0.002997	1	1		up_DIFF>nDIFF **
CGCTAA	up_DIFF	1012	4	1	3	0	4	1	3	0	nDIFF	2000	8	3	4	1	8	3	4	1	0.988142	0.658762	1.48221	0	1000	1	1	0.684316	1
CGCTAC	up_DIFF	1012	10	2	5	3	10	2	5	3	nDIFF	2000	8	4	0	4	8	4	0	4	2.47036	0.988142	NA	1.48221	1000	0.0789211	1	0.002997	0.682318			up_DIFF>nDIFF **
CGCTAG	up_DIFF	1012	3	0	2	1	3	0	2	1	nDIFF	2000	6	2	3	1	6	2	3	1	0.988142	0	1.31752	1.97628	1000	1	0.545455	1	1
CGCTAT	up_DIFF	1012	11	5	4	2	11	5	4	2	nDIFF	2000	13	3	3	7	13	3	3	7	1.67224	3.29381	2.63505	0.564653	1000	0.287712	0.114885	0.204795	0.551449
CGCTCA	up_DIFF	1012	23	10	1	12	23	10	1	12	nDIFF	2000	33	12	8	13	32	11	8	13	1.37741	1.6469	0.247036	1.82426	1000	0.252747	0.274725	0.195804	0.158841
CGCTCC	up_DIFF	1012	26	12	9	5	24	11	9	5	nDIFF	2000	44	21	15	8	42	21	15	8	1.1678	1.12931	1.18577	1.23518	1000	0.628372	0.834166	0.835165	0.777223
CGCTCG	up_DIFF	1012	12	8	2	2	12	8	2	2	nDIFF	2000	10	4	3	3	10	4	3	3	2.37154	3.95257	1.31752	1.31752	1000	0.04995	0.030969	1	1	up_DIFF>nDIFF *	up_DIFF>nDIFF *
CGCTCT	up_DIFF	1012	25	8	10	7	25	8	10	7	nDIFF	2000	50	14	23	13	50	14	23	13	0.988142	1.12931	0.859254	1.06415	1000	1	0.814186	0.708292	1
CGCTGA	up_DIFF	1012	17	6	4	7	17	6	4	7	nDIFF	2000	33	9	11	13	32	9	11	13	1.01809	1.31752	0.718649	1.06415	1000	0.992008	0.78022	0.622378	1
CGCTGC	up_DIFF	1012	32	11	12	9	32	11	12	9	nDIFF	2000	57	26	13	18	55	26	12	18	1.10949	0.83612	1.82426	0.988142	1000	0.582418	0.727273	0.170829	1
CGCTGG	up_DIFF	1012	15	9	2	4	15	9	2	4	nDIFF	2000	52	19	13	20	49	19	12	19	0.570082	0.936135	0.304044	0.395257	1000	0.0709291	1	0.141858	0.0999001
CGCTGT	up_DIFF	1012	36	9	10	17	35	9	9	17	nDIFF	2000	41	15	8	18	41	15	8	18	1.73527	1.18577	2.47036	1.86649	1000	0.011988	0.818182	0.0879121	0.0579421	up_DIFF>nDIFF *
CGCTTA	up_DIFF	1012	3	2	0	1	3	2	0	1	nDIFF	2000	10	3	4	3	10	3	4	3	0.592885	1.31752	0	0.658762	1000	0.572428	1	0.301698	1
CGCTTC	up_DIFF	1012	29	10	8	11	27	10	8	11	nDIFF	2000	23	8	9	6	23	8	9	6	2.49184	2.47036	1.7567	3.62319	1000	0.000999001	0.0709291	0.307692	0.00699301	up_DIFF>nDIFF ***			up_DIFF>nDIFF **
CGCTTG	up_DIFF	1012	22	6	10	6	22	6	10	6	nDIFF	2000	40	16	11	13	38	15	11	13	1.08696	0.741107	1.79662	0.912131	1000	0.726274	0.674326	0.254745	1
CGCTTT	up_DIFF	1012	20	5	6	9	20	5	6	9	nDIFF	2000	37	11	15	11	36	11	15	11	1.06826	0.898311	0.790514	1.61696	1000	0.863137	1	0.675325	0.322677
CGGAAA	up_DIFF	1012	10	2	4	4	10	2	4	4	nDIFF	2000	20	8	5	7	20	8	5	7	0.988142	0.494071	1.58103	1.12931	1000	1	0.501499	0.721279	1
CGGAAC	up_DIFF	1012	12	4	1	7	12	4	1	7	nDIFF	2000	18	9	3	6	16	8	3	5	1.31752	0.878349	0.658762	2.30567	1000	0.508492	1	1	0.185814
CGGAAG	up_DIFF	1012	13	3	5	5	13	3	5	5	nDIFF	2000	18	6	4	8	17	6	4	7	1.42732	0.988142	2.47036	1.23518	1000	0.292707	1	0.313686	0.787213
CGGAAT	up_DIFF	1012	15	1	3	11	15	1	3	11	nDIFF	2000	15	4	5	6	15	4	5	6	1.97628	0.494071	1.18577	3.62319	1000	0.0769231	0.672328	1	0.00599401				up_DIFF>nDIFF **
CGGACA	up_DIFF	1012	16	5	8	3	15	5	8	3	nDIFF	2000	24	7	10	7	24	7	10	7	1.31752	1.41163	1.58103	0.846979	1000	0.430569	0.769231	0.463536	1
CGGACC	up_DIFF	1012	10	2	4	4	10	2	4	4	nDIFF	2000	27	13	9	5	26	13	9	5	0.731957	0.304044	0.878349	1.58103	1000	0.465534	0.103896	1	0.737263
CGGACG	up_DIFF	1012	5	3	1	1	5	3	1	1	nDIFF	2000	4	1	0	3	4	1	0	3	2.47036	5.92885	NA	0.658762	1000	0.294705	0.118881	0.347652	1
CGGACT	up_DIFF	1012	12	4	4	4	12	4	4	4	nDIFF	2000	17	8	4	5	17	8	4	5	1.39502	0.988142	1.97628	1.58103	1000	0.45954	1	0.425574	0.717283
CGGAGA	up_DIFF	1012	28	12	3	13	27	12	3	13	nDIFF	2000	26	8	7	11	25	8	7	11	2.12831	2.96443	0.846979	2.33561	1000	0.00999001	0.017982	1	0.0509491	up_DIFF>nDIFF **	up_DIFF>nDIFF *
CGGAGC	up_DIFF	1012	14	8	2	4	14	8	2	4	nDIFF	2000	41	12	14	15	38	11	14	15	0.674829	1.31752	0.282326	0.527009	1000	0.278721	0.666334	0.0999001	0.330669
CGGAGG	up_DIFF	1012	30	11	5	14	29	11	5	14	nDIFF	2000	56	17	15	24	55	17	14	24	1.05872	1.27877	0.658762	1.15283	1000	0.811189	0.551449	0.406593	0.723277
CGGAGT	up_DIFF	1012	20	5	9	6	20	5	9	6	nDIFF	2000	48	16	17	15	48	16	17	15	0.823452	0.617589	1.04627	0.790514	1000	0.4995	0.372627	1	0.635365
CGGATA	up_DIFF	1012	3	1	1	1	3	1	1	1	nDIFF	2000	13	2	6	5	13	2	6	5	0.456066	0.988142	0.329381	0.395257	1000	0.253746	1	0.416583	0.426573
CGGATC	up_DIFF	1012	8	1	4	3	8	1	4	3	nDIFF	2000	24	6	7	11	24	6	7	11	0.658762	0.329381	1.12931	0.538987	1000	0.356643	0.455544	1	0.414585
CGGATG	up_DIFF	1012	11	2	4	5	10	2	4	4	nDIFF	2000	14	3	4	7	14	3	4	7	1.5528	1.31752	1.97628	1.41163	1000	0.322677	1	0.451548	0.737263
CGGATT	up_DIFF	1012	9	1	5	3	9	1	5	3	nDIFF	2000	15	2	7	6	15	2	7	6	1.18577	0.988142	1.41163	0.988142	1000	0.837163	1	0.765235	1
CGGCAA	up_DIFF	1012	11	8	2	1	11	8	2	1	nDIFF	2000	14	5	7	2	14	5	7	2	1.5528	3.16206	0.564653	0.988142	1000	0.262737	0.035964	0.522478	1		up_DIFF>nDIFF *
CGGCAC	up_DIFF	1012	26	13	7	6	22	12	7	6	nDIFF	2000	28	12	12	4	27	12	12	4	1.83512	2.14097	1.15283	2.96443	1000	0.032967	0.0709291	0.831169	0.0999001	up_DIFF>nDIFF *
CGGCAG	up_DIFF	1012	31	7	14	10	28	7	13	9	nDIFF	2000	41	13	15	13	39	13	15	13	1.49426	1.06415	1.84453	1.52022	1000	0.123876	1	0.138861	0.406593
CGGCAT	up_DIFF	1012	22	7	5	10	22	7	5	10	nDIFF	2000	17	5	4	8	17	5	4	8	2.55754	2.7668	2.47036	2.47036	1000	0.003996	0.112887	0.305694	0.0819181	up_DIFF>nDIFF **
CGGCCA	up_DIFF	1012	18	8	6	4	18	8	6	4	nDIFF	2000	39	14	15	10	38	14	15	10	0.912131	1.12931	0.790514	0.790514	1000	0.793207	0.838162	0.655345	0.78022
CGGCCC	up_DIFF	1012	32	7	11	14	30	7	11	13	nDIFF	2000	61	25	15	21	59	25	15	21	1.03674	0.55336	1.44928	1.31752	1000	0.886114	0.17982	0.413586	0.401598
CGGCCG	up_DIFF	1012	18	8	9	1	18	8	9	1	nDIFF	2000	28	12	7	9	23	10	7	9	1.27047	1.31752	2.54094	0.219587	1000	0.394605	0.648352	0.0589411	0.201798
CGGCCT	up_DIFF	1012	40	10	21	9	39	10	21	9	nDIFF	2000	60	19	19	22	55	18	18	21	1.31752	1.04015	2.18431	0.80848	1000	0.197802	0.969031	0.013986	0.711289			up_DIFF>nDIFF *
CGGCGA	up_DIFF	1012	3	1	2	0	3	1	2	0	nDIFF	2000	13	5	4	4	12	5	4	3	0.456066	0.395257	0.988142	0	1000	0.292707	0.456543	1	0.472527
CGGCGC	up_DIFF	1012	17	4	6	7	17	4	6	7	nDIFF	2000	15	3	6	6	14	3	6	6	2.23979	2.63505	1.97628	2.30567	1000	0.013986	0.214785	0.333666	0.130869	up_DIFF>nDIFF *
CGGCGG	up_DIFF	1012	18	6	2	10	12	5	2	6	nDIFF	2000	21	5	10	6	18	5	9	5	1.69396	2.37154	0.395257	3.29381	1000	0.190809	0.234765	0.308691	0.034965				up_DIFF>nDIFF *
CGGCGT	up_DIFF	1012	7	4	0	3	7	4	0	3	nDIFF	2000	6	3	2	1	6	3	2	1	2.30567	2.63505	0	5.92885	1000	0.147852	0.225774	0.552448	0.131868
CGGCTA	up_DIFF	1012	13	10	2	1	13	10	2	1	nDIFF	2000	27	8	8	11	26	8	8	11	0.951544	2.47036	0.494071	0.179662	1000	0.982018	0.0749251	0.501499	0.04995				up_DIFF<nDIFF *
CGGCTC	up_DIFF	1012	33	7	13	13	32	7	13	13	nDIFF	2000	63	10	27	26	61	10	27	26	1.0352	1.3834	0.951544	0.988142	1000	0.906094	0.625375	1	1
CGGCTG	up_DIFF	1012	20	10	4	6	20	10	4	6	nDIFF	2000	59	22	22	15	58	21	22	15	0.669927	0.898311	0.359324	0.790514	1000	0.127872	0.847153	0.0629371	0.65035
CGGCTT	up_DIFF	1012	11	4	4	3	9	3	4	2	nDIFF	2000	29	9	7	13	29	9	7	13	0.749625	0.878349	1.12931	0.456066	1000	0.498501	1	1	0.346653
CGGGAA	up_DIFF	1012	18	9	4	5	18	9	4	5	nDIFF	2000	43	16	14	13	41	16	14	13	0.827282	1.11166	0.564653	0.760109	1000	0.632368	0.834166	0.334665	0.624376
CGGGAC	up_DIFF	1012	17	7	3	7	17	7	3	7	nDIFF	2000	44	19	16	9	37	18	15	9	0.763564	0.728105	0.370553	1.53711	1000	0.526474	0.549451	0.183816	0.458541
CGGGAG	up_DIFF	1012	42	14	15	13	39	13	15	13	nDIFF	2000	85	39	24	22	78	36	23	21	0.976517	0.709435	1.23518	1.1678	1000	0.933067	0.303696	0.579421	0.743257
CGGGAT	up_DIFF	1012	10	4	4	2	10	4	4	2	nDIFF	2000	21	6	10	5	21	6	10	5	0.941088	1.31752	0.790514	0.790514	1000	1	0.726274	0.801199	1
CGGGCA	up_DIFF	1012	38	8	10	20	36	8	10	19	nDIFF	2000	61	19	20	22	59	19	20	22	1.23113	0.83212	0.988142	1.79662	1000	0.346653	0.681319	1	0.0679321
CGGGCC	up_DIFF	1012	43	18	14	11	37	16	13	10	nDIFF	2000	62	23	19	20	54	21	19	19	1.37065	1.54666	1.45621	1.08696	1000	0.162837	0.177822	0.34965	0.866134
CGGGCG	up_DIFF	1012	21	6	5	10	16	5	5	10	nDIFF	2000	52	21	16	15	45	20	14	15	0.798115	0.564653	0.617589	1.31752	1000	0.411588	0.218781	0.310689	0.531469
CGGGCT	up_DIFF	1012	31	13	7	11	30	13	7	10	nDIFF	2000	51	21	17	13	51	21	17	13	1.20127	1.22341	0.813764	1.67224	1000	0.494505	0.604396	0.677323	0.285714
CGGGGA	up_DIFF	1012	23	9	8	6	20	9	8	5	nDIFF	2000	71	21	25	25	67	20	25	24	0.640205	0.846979	0.632411	0.474308	1000	0.0719281	0.709291	0.286713	0.131868
CGGGGC	up_DIFF	1012	40	13	12	15	39	12	12	15	nDIFF	2000	88	43	20	25	80	41	19	24	0.898311	0.597481	1.18577	1.18577	1000	0.537463	0.12987	0.627373	0.591409
CGGGGG	up_DIFF	1012	35	15	13	7	33	14	13	6	nDIFF	2000	85	39	27	19	76	38	26	16	0.813764	0.760109	0.951544	0.728105	1000	0.353646	0.404595	0.983017	0.568432
CGGGGT	up_DIFF	1012	40	23	12	5	33	21	10	5	nDIFF	2000	76	38	17	21	73	38	17	20	1.04015	1.19617	1.39502	0.470544	1000	0.851149	0.403596	0.403596	0.163836
CGGGTA	up_DIFF	1012	5	3	1	1	5	3	1	1	nDIFF	2000	23	7	8	8	23	7	8	8	0.429627	0.846979	0.247036	0.247036	1000	0.106893	1	0.174825	0.158841
CGGGTC	up_DIFF	1012	13	6	4	3	13	6	4	3	nDIFF	2000	33	19	6	8	30	17	6	8	0.778536	0.62409	1.31752	0.741107	1000	0.57043	0.477522	0.753247	0.754246
CGGGTG	up_DIFF	1012	24	9	10	5	23	9	10	5	nDIFF	2000	75	20	20	35	73	20	20	34	0.632411	0.889328	0.988142	0.282326	1000	0.0529471	0.843157	1	0.00899101				up_DIFF<nDIFF **
CGGGTT	up_DIFF	1012	20	4	6	10	20	4	6	10	nDIFF	2000	41	8	15	18	40	8	15	18	0.964041	0.988142	0.790514	1.09794	1000	0.987013	1	0.653347	0.847153
CGGTAA	up_DIFF	1012	6	1	3	2	6	1	3	2	nDIFF	2000	13	3	3	7	13	3	3	7	0.912131	0.658762	1.97628	0.564653	1000	1	1	0.657343	0.534466
CGGTAC	up_DIFF	1012	5	1	3	1	5	1	3	1	nDIFF	2000	8	3	4	1	8	3	4	1	1.23518	0.658762	1.48221	1.97628	1000	0.752248	1	0.674326	1
CGGTAG	up_DIFF	1012	6	4	1	1	6	4	1	1	nDIFF	2000	17	5	5	7	17	5	5	7	0.697512	1.58103	0.395257	0.282326	1000	0.495504	0.725275	0.444555	0.248751
CGGTAT	up_DIFF	1012	3	0	1	2	3	0	1	2	nDIFF	2000	11	5	2	4	11	5	2	4	0.538987	0	0.988142	0.988142	1000	0.411588	0.161838	1	1
CGGTCA	up_DIFF	1012	22	6	9	7	22	6	9	7	nDIFF	2000	15	2	7	6	15	2	7	6	2.89855	5.92885	2.54094	2.30567	1000	0.001998	0.024975	0.04995	0.132867	up_DIFF>nDIFF **	up_DIFF>nDIFF *	up_DIFF>nDIFF *
CGGTCC	up_DIFF	1012	8	4	3	1	8	4	3	1	nDIFF	2000	32	16	11	5	32	16	11	5	0.494071	0.494071	0.538987	0.395257	1000	0.0999001	0.235764	0.404595	0.468531
CGGTCG	up_DIFF	1012	5	1	4	0	5	1	4	0	nDIFF	2000	7	2	3	2	7	2	3	2	1.41163	0.988142	2.63505	0	1000	0.759241	1	0.227772	0.563437
CGGTCT	up_DIFF	1012	14	5	3	6	14	5	3	6	nDIFF	2000	24	12	6	6	24	12	6	6	1.15283	0.823452	0.988142	1.97628	1000	0.706294	0.805195	1	0.353646
CGGTGA	up_DIFF	1012	12	1	6	5	11	1	6	4	nDIFF	2000	32	12	9	11	32	12	9	11	0.741107	0.16469	1.31752	0.898311	1000	0.428571	0.0899101	0.785215	0.985015
CGGTGC	up_DIFF	1012	25	8	11	6	23	8	11	6	nDIFF	2000	30	11	6	13	30	11	6	13	1.6469	1.4373	3.62319	0.912131	1000	0.0679321	0.470529	0.011988	1			up_DIFF>nDIFF *
CGGTGG	up_DIFF	1012	31	13	8	10	30	12	8	10	nDIFF	2000	78	30	22	26	78	30	22	26	0.785446	0.85639	0.718649	0.760109	1000	0.257742	0.734266	0.427572	0.486513
CGGTGT	up_DIFF	1012	9	5	3	1	9	5	3	1	nDIFF	2000	33	12	7	14	32	12	6	14	0.538987	0.823452	0.846979	0.141163	1000	0.0919081	0.8002	1	0.02997				up_DIFF<nDIFF *
CGGTTA	up_DIFF	1012	13	4	4	5	13	4	4	5	nDIFF	2000	14	6	5	3	14	6	5	3	1.83512	1.31752	1.58103	3.29381	1000	0.147852	0.734266	0.718282	0.130869
CGGTTC	up_DIFF	1012	16	9	3	4	16	9	3	4	nDIFF	2000	27	10	13	4	27	10	13	4	1.17113	1.77866	0.456066	1.97628	1000	0.616384	0.221778	0.303696	0.475524
CGGTTG	up_DIFF	1012	4	2	2	0	4	2	2	0	nDIFF	2000	20	9	7	4	20	9	7	4	0.395257	0.439174	0.564653	0	1000	0.0819181	0.374625	0.491508	0.324675
CGGTTT	up_DIFF	1012	14	4	3	7	14	4	3	7	nDIFF	2000	27	5	12	10	27	5	12	10	1.02474	1.58103	0.494071	1.3834	1000	1	0.731269	0.304695	0.604396
CGTAAA	up_DIFF	1012	11	5	5	1	11	5	5	1	nDIFF	2000	12	6	2	4	12	6	2	4	1.81159	1.6469	4.94071	0.494071	1000	0.172827	0.491508	0.045954	0.644356			up_DIFF>nDIFF *
CGTAAC	up_DIFF	1012	4	2	0	2	4	2	0	2	nDIFF	2000	11	3	5	3	11	3	5	3	0.718649	1.31752	0	1.31752	1000	0.608392	1	0.171828	1
CGTAAG	up_DIFF	1012	8	1	6	1	8	1	6	1	nDIFF	2000	12	5	4	3	12	5	4	3	1.31752	0.395257	2.96443	0.658762	1000	0.643357	0.440559	0.0899101	1
CGTAAT	up_DIFF	1012	7	1	3	3	7	1	3	3	nDIFF	2000	15	7	3	5	15	7	3	5	0.922266	0.282326	1.97628	1.18577	1000	1	0.292707	0.669331	1
CGTACA	up_DIFF	1012	6	2	2	2	6	2	2	2	nDIFF	2000	17	3	6	8	17	3	6	8	0.697512	1.31752	0.658762	0.494071	1000	0.537463	1	0.73027	0.523477
CGTACC	up_DIFF	1012	18	6	9	3	18	6	9	3	nDIFF	2000	15	4	8	3	15	4	8	3	2.37154	2.96443	2.22332	1.97628	1000	0.003996	0.0929071	0.114885	0.672328	up_DIFF>nDIFF **
CGTACG	up_DIFF	1012	6	3	0	3	6	3	0	3	nDIFF	2000	0	0	0	0	0	0	0	0	NA	NA	NA	NA	1000	0.002997	0.0569431	1	0.0509491	up_DIFF>nDIFF **
CGTACT	up_DIFF	1012	9	6	1	2	9	6	1	2	nDIFF	2000	8	3	2	3	8	3	2	3	2.22332	3.95257	0.988142	1.31752	1000	0.10989	0.0739261	1	1
CGTAGA	up_DIFF	1012	6	4	2	0	6	4	2	0	nDIFF	2000	15	4	4	7	15	4	4	7	0.790514	1.97628	0.988142	0	1000	0.67033	0.453546	1	0.10989
CGTAGC	up_DIFF	1012	12	5	6	1	12	5	6	1	nDIFF	2000	15	5	4	6	15	5	4	6	1.58103	1.97628	2.96443	0.329381	1000	0.305694	0.326673	0.0939061	0.433566
CGTAGG	up_DIFF	1012	11	6	5	0	11	6	5	0	nDIFF	2000	20	8	6	6	20	8	6	6	1.08696	1.48221	1.6469	0	1000	0.857143	0.554446	0.539461	0.122877
CGTAGT	up_DIFF	1012	13	4	5	4	13	4	5	4	nDIFF	2000	22	8	7	7	21	8	7	7	1.1678	0.988142	1.41163	1.12931	1000	0.7003	1	0.765235	1
CGTATA	up_DIFF	1012	8	3	4	1	8	3	4	1	nDIFF	2000	13	5	6	2	13	5	6	2	1.21618	1.18577	1.31752	0.988142	1000	0.832168	1	0.757243	1
CGTATC	up_DIFF	1012	3	2	0	1	3	2	0	1	nDIFF	2000	14	7	6	1	14	7	6	1	0.42349	0.564653	0	1.97628	1000	0.210789	0.526474	0.0939061	1
CGTATG	up_DIFF	1012	8	3	2	3	8	3	2	3	nDIFF	2000	19	1	10	8	19	1	10	8	0.83212	5.92885	0.395257	0.741107	1000	0.648352	0.10989	0.22977	0.756244
CGTATT	up_DIFF	1012	12	4	3	5	12	4	3	5	nDIFF	2000	22	7	10	5	22	7	10	5	1.07797	1.12931	0.592885	1.97628	1000	0.86014	1	0.568432	0.311688
CGTCAA	up_DIFF	1012	5	3	1	1	5	3	1	1	nDIFF	2000	12	2	8	2	12	2	8	2	0.823452	2.96443	0.247036	0.988142	1000	0.79021	0.316683	0.174825	1
CGTCAC	up_DIFF	1012	19	3	9	7	19	3	9	7	nDIFF	2000	28	6	9	13	28	6	9	13	1.34105	0.988142	1.97628	1.06415	1000	0.363636	1	0.247752	1
CGTCAG	up_DIFF	1012	9	4	4	1	9	4	4	1	nDIFF	2000	22	3	11	8	22	3	11	8	0.80848	2.63505	0.718649	0.247036	1000	0.707293	0.241758	0.608392	0.18981
CGTCAT	up_DIFF	1012	11	8	3	0	11	8	3	0	nDIFF	2000	21	9	7	5	21	9	7	5	1.0352	1.7567	0.846979	0	1000	1	0.303696	1	0.158841
CGTCCA	up_DIFF	1012	12	5	4	3	12	5	4	3	nDIFF	2000	26	12	4	10	26	12	4	10	0.912131	0.823452	1.97628	0.592885	1000	0.863137	0.793207	0.461538	0.532468
CGTCCC	up_DIFF	1012	31	16	7	8	28	14	6	8	nDIFF	2000	39	18	13	8	39	18	13	8	1.57089	1.7567	1.06415	1.97628	1000	0.0789211	0.112887	0.857143	0.1998
CGTCCG	up_DIFF	1012	3	2	0	1	3	2	0	1	nDIFF	2000	7	1	1	5	7	1	1	5	0.846979	3.95257	0	0.395257	1000	1	0.562438	1	0.447552
CGTCCT	up_DIFF	1012	34	12	15	7	34	12	15	7	nDIFF	2000	47	15	14	18	38	15	10	15	1.42965	1.58103	2.11745	0.768555	1000	0.231768	0.290709	0.0859141	0.744256
CGTCGA	up_DIFF	1012	0	0	0	0	0	0	0	0	nDIFF	2000	3	1	1	1	2	1	1	1	0	0	0	0	1000	0.549451	1	1	1
CGTCGC	up_DIFF	1012	5	0	2	3	5	0	2	3	nDIFF	2000	11	3	3	5	10	2	3	5	0.898311	0	1.31752	1.18577	1000	0.971029	0.577423	1	1
CGTCGG	up_DIFF	1012	4	4	0	0	4	4	0	0	nDIFF	2000	13	5	6	2	11	5	6	2	0.608088	1.58103	0	0	1000	0.430569	0.727273	0.114885	0.585415
CGTCGT	up_DIFF	1012	8	0	5	3	8	0	5	3	nDIFF	2000	9	3	5	1	9	3	5	1	1.7567	0	1.97628	5.92885	1000	0.28971	0.324675	0.301698	0.113886
CGTCTA	up_DIFF	1012	9	4	3	2	9	4	3	2	nDIFF	2000	5	2	1	2	5	2	1	2	3.55731	3.95257	5.92885	1.97628	1000	0.021978	0.190809	0.123876	0.597403	up_DIFF>nDIFF *
CGTCTC	up_DIFF	1012	33	12	10	11	32	12	10	11	nDIFF	2000	59	21	18	20	59	21	18	20	1.10538	1.12931	1.09794	1.08696	1000	0.659341	0.864136	0.841159	0.868132
CGTCTG	up_DIFF	1012	25	12	4	9	25	12	4	9	nDIFF	2000	32	15	13	4	32	15	13	4	1.54397	1.58103	0.608088	4.44664	1000	0.130869	0.308691	0.448551	0.010989				up_DIFF>nDIFF *
CGTCTT	up_DIFF	1012	18	3	7	8	18	3	7	8	nDIFF	2000	38	13	9	16	37	13	9	16	0.936135	0.456066	1.53711	0.988142	1000	0.876124	0.282717	0.422577	1
CGTGAA	up_DIFF	1012	11	4	6	1	11	4	6	1	nDIFF	2000	31	8	14	9	31	8	14	9	0.701262	0.988142	0.846979	0.219587	1000	0.338661	1	0.822178	0.166833
CGTGAC	up_DIFF	1012	11	1	6	4	11	1	6	4	nDIFF	2000	21	5	9	7	21	5	9	7	1.0352	0.395257	1.31752	1.12931	1000	1	0.445554	0.776224	1
CGTGAG	up_DIFF	1012	30	10	10	10	28	10	10	9	nDIFF	2000	43	8	24	11	41	8	23	10	1.3788	2.47036	0.823452	1.79662	1000	0.208791	0.0739261	0.708292	0.222777
CGTGAT	up_DIFF	1012	21	6	8	7	21	6	8	7	nDIFF	2000	44	9	23	12	44	9	23	12	0.943227	1.31752	0.687403	1.15283	1000	0.902098	0.785215	0.487512	0.799201
CGTGCA	up_DIFF	1012	35	12	13	10	32	12	13	10	nDIFF	2000	35	9	11	15	33	9	11	14	1.97628	2.63505	2.33561	1.31752	1000	0.00899101	0.030969	0.0569431	0.450549	up_DIFF>nDIFF **	up_DIFF>nDIFF *
CGTGCC	up_DIFF	1012	42	23	9	10	40	21	9	10	nDIFF	2000	53	21	11	21	52	21	10	21	1.56611	2.1645	1.61696	0.941088	1000	0.02997	0.011988	0.366633	1	up_DIFF>nDIFF *	up_DIFF>nDIFF *
CGTGCG	up_DIFF	1012	3	3	0	0	3	3	0	0	nDIFF	2000	13	6	4	3	11	5	4	3	0.456066	0.988142	0	0	1000	0.336663	1	0.315684	0.340659
CGTGCT	up_DIFF	1012	20	6	5	9	19	6	5	8	nDIFF	2000	43	18	17	8	42	18	17	8	0.919202	0.658762	0.58126	2.22332	1000	0.72028	0.417582	0.357642	0.138861
CGTGGA	up_DIFF	1012	22	5	8	9	22	5	8	9	nDIFF	2000	45	13	17	15	44	13	17	15	0.966184	0.760109	0.930016	1.18577	1000	0.888112	0.64036	1	0.841159
CGTGGC	up_DIFF	1012	24	13	5	6	24	13	5	6	nDIFF	2000	63	25	15	23	60	24	15	22	0.75287	1.02767	0.658762	0.515553	1000	0.271728	0.984016	0.506494	0.168831
CGTGGG	up_DIFF	1012	31	8	12	11	28	8	12	10	nDIFF	2000	76	31	24	21	73	31	23	21	0.806116	0.510009	0.988142	1.0352	1000	0.368631	0.0859141	0.986014	0.98002
CGTGGT	up_DIFF	1012	32	10	6	16	27	8	6	16	nDIFF	2000	65	18	19	28	61	18	17	28	0.97294	1.09794	0.62409	1.12931	1000	0.878122	0.827173	0.350649	0.712288
CGTGTA	up_DIFF	1012	10	1	5	4	10	1	5	4	nDIFF	2000	16	4	5	7	16	4	5	7	1.23518	0.494071	1.97628	1.12931	1000	0.679321	0.675325	0.312687	1
CGTGTC	up_DIFF	1012	29	11	7	11	21	10	6	7	nDIFF	2000	35	11	8	16	35	11	8	16	1.63749	1.97628	1.72925	1.3587	1000	0.201798	0.126873	0.430569	0.662338
CGTGTG	up_DIFF	1012	45	22	11	12	39	21	10	12	nDIFF	2000	78	23	32	23	64	20	26	22	1.14016	1.89036	0.679348	1.03111	1000	0.579421	0.041958	0.433566	1		up_DIFF>nDIFF *
CGTGTT	up_DIFF	1012	26	9	10	7	26	9	10	7	nDIFF	2000	42	13	9	20	40	12	9	19	1.22341	1.3682	2.19587	0.6917	1000	0.422577	0.490509	0.0939061	0.438561
CGTTAA	up_DIFF	1012	9	4	2	3	9	4	2	3	nDIFF	2000	14	3	5	6	14	3	5	6	1.27047	2.63505	0.790514	0.988142	1000	0.666334	0.224775	1	1
CGTTAC	up_DIFF	1012	4	3	0	1	4	3	0	1	nDIFF	2000	12	6	3	3	11	6	3	2	0.658762	0.988142	0	0.658762	1000	0.577423	1	0.321678	1
CGTTAG	up_DIFF	1012	3	2	1	0	3	2	1	0	nDIFF	2000	11	4	4	3	11	4	4	3	0.538987	0.988142	0.494071	0	1000	0.414585	1	0.655345	0.323676
CGTTAT	up_DIFF	1012	7	5	2	0	7	5	2	0	nDIFF	2000	23	9	7	7	23	9	7	7	0.601478	1.09794	0.564653	0	1000	0.23976	1	0.543457	0.0969031
CGTTCA	up_DIFF	1012	19	8	8	3	19	8	8	3	nDIFF	2000	21	3	11	7	21	3	11	7	1.78807	5.27009	1.4373	0.846979	1000	0.0509491	0.010989	0.465534	1		up_DIFF>nDIFF *
CGTTCC	up_DIFF	1012	15	6	4	5	15	6	4	5	nDIFF	2000	20	6	7	7	20	6	7	7	1.48221	1.97628	1.12931	1.41163	1000	0.26973	0.355644	1	0.737263
CGTTCG	up_DIFF	1012	2	0	2	0	2	0	2	0	nDIFF	2000	5	3	1	1	5	3	1	1	0.790514	0	3.95257	0	1000	1	0.376623	0.556444	1
CGTTCT	up_DIFF	1012	17	7	6	4	16	7	6	3	nDIFF	2000	35	13	17	5	35	13	17	5	0.95991	1.06415	0.697512	1.58103	1000	0.913087	1	0.53047	0.736264
CGTTGA	up_DIFF	1012	8	1	3	4	8	1	3	4	nDIFF	2000	14	6	3	5	14	6	3	5	1.12931	0.329381	1.97628	1.58103	1000	0.812188	0.424575	0.661339	0.719281
CGTTGC	up_DIFF	1012	12	7	4	1	12	7	4	1	nDIFF	2000	25	16	3	6	25	16	3	6	0.948617	0.864625	2.63505	0.329381	1000	1	0.816184	0.251748	0.44955
CGTTGG	up_DIFF	1012	11	3	5	3	10	2	5	3	nDIFF	2000	21	6	13	2	21	6	13	2	1.0352	0.988142	0.760109	2.96443	1000	0.992008	1	0.62038	0.353646
CGTTGT	up_DIFF	1012	24	8	11	5	24	8	11	5	nDIFF	2000	21	7	3	11	21	7	3	11	2.25861	2.25861	7.24638	0.898311	1000	0.00899101	0.170829	0.000999001	1	up_DIFF>nDIFF **		up_DIFF>nDIFF ***
CGTTTA	up_DIFF	1012	12	5	5	2	12	5	5	2	nDIFF	2000	28	6	10	12	28	6	10	12	0.846979	1.6469	0.988142	0.329381	1000	0.754246	0.509491	1	0.171828
CGTTTC	up_DIFF	1012	24	14	2	8	23	14	2	8	nDIFF	2000	38	12	17	9	37	12	17	9	1.24818	2.30567	0.232504	1.7567	1000	0.408591	0.035964	0.0519481	0.334665		up_DIFF>nDIFF *
CGTTTG	up_DIFF	1012	36	19	9	8	34	19	9	8	nDIFF	2000	28	9	9	10	28	9	9	10	2.54094	4.17216	1.97628	1.58103	1000	0.001998	0.000999001	0.184815	0.433566	up_DIFF>nDIFF **	up_DIFF>nDIFF ***
CGTTTT	up_DIFF	1012	38	15	11	12	37	15	11	12	nDIFF	2000	61	24	20	17	57	23	20	17	1.23113	1.23518	1.08696	1.39502	1000	0.355644	0.578422	0.86014	0.433566
CTAAAA	up_DIFF	1012	104	26	41	37	94	25	38	36	nDIFF	2000	223	62	81	80	214	59	80	80	0.921675	0.828765	1.00034	0.914032	1000	0.506494	0.421578	0.922078	0.721279
CTAAAC	up_DIFF	1012	40	11	20	9	37	11	17	9	nDIFF	2000	63	15	23	25	61	15	23	25	1.25478	1.44928	1.71851	0.711462	1000	0.297702	0.416583	0.0679321	0.463536
CTAAAG	up_DIFF	1012	41	8	16	17	41	8	16	17	nDIFF	2000	121	47	35	39	114	46	35	37	0.66965	0.336389	0.903444	0.861457	1000	0.035964	0.002997	0.745255	0.636364	up_DIFF<nDIFF *	up_DIFF<nDIFF **
CTAAAT	up_DIFF	1012	71	22	26	23	66	22	24	23	nDIFF	2000	154	49	57	48	147	48	57	48	0.911144	0.887311	0.901463	0.94697	1000	0.534466	0.697303	0.734266	0.895105
CTAACA	up_DIFF	1012	63	24	21	18	60	24	20	18	nDIFF	2000	87	20	27	40	85	20	27	40	1.4311	2.37154	1.53711	0.889328	1000	0.038961	0.00799201	0.170829	0.78022	up_DIFF>nDIFF *	up_DIFF>nDIFF **
CTAACC	up_DIFF	1012	39	11	17	11	37	11	16	11	nDIFF	2000	65	15	29	21	60	15	26	21	1.18577	1.44928	1.15851	1.0352	1000	0.442557	0.394605	0.654346	1
CTAACG	up_DIFF	1012	15	3	9	3	15	3	9	3	nDIFF	2000	17	4	9	4	17	4	9	4	1.74378	1.48221	1.97628	1.48221	1000	0.130869	0.687313	0.201798	0.719281
CTAACT	up_DIFF	1012	53	15	22	16	51	14	22	15	nDIFF	2000	88	26	39	23	79	26	35	21	1.19026	1.14016	1.11483	1.37481	1000	0.391608	0.743257	0.704296	0.457542
CTAAGA	up_DIFF	1012	49	18	15	16	49	18	15	16	nDIFF	2000	86	24	38	24	83	24	38	24	1.12602	1.48221	0.780112	1.31752	1000	0.51049	0.253746	0.455544	0.36963
CTAAGC	up_DIFF	1012	35	15	15	5	35	15	15	5	nDIFF	2000	65	22	20	23	63	22	20	23	1.06415	1.34747	1.48221	0.429627	1000	0.801199	0.383616	0.266733	0.106893
CTAAGG	up_DIFF	1012	30	5	10	15	30	5	10	15	nDIFF	2000	75	22	33	20	71	22	33	20	0.790514	0.449156	0.598874	1.48221	1000	0.296703	0.113886	0.185814	0.283716
CTAAGT	up_DIFF	1012	37	11	15	11	37	11	15	11	nDIFF	2000	83	27	27	29	77	25	26	28	0.880994	0.805153	1.09794	0.749625	1000	0.58042	0.532468	0.878122	0.435564
CTAATA	up_DIFF	1012	61	20	18	23	60	20	18	22	nDIFF	2000	83	38	26	19	80	37	26	19	1.45245	1.04015	1.3682	2.39234	1000	0.032967	0.874126	0.317682	0.001998	up_DIFF>nDIFF *			up_DIFF>nDIFF **
CTAATC	up_DIFF	1012	47	16	16	15	44	16	16	15	nDIFF	2000	52	18	18	16	52	18	18	16	1.78626	1.7567	1.7567	1.85277	1000	0.000999001	0.100899	0.100899	0.0949051	up_DIFF>nDIFF ***
CTAATG	up_DIFF	1012	54	20	18	16	52	20	18	16	nDIFF	2000	83	32	26	25	81	32	25	25	1.28578	1.23518	1.3682	1.26482	1000	0.180819	0.462537	0.340659	0.516484
CTAATT	up_DIFF	1012	112	45	35	32	107	45	33	32	nDIFF	2000	176	67	41	68	166	65	40	68	1.25764	1.32736	1.68707	0.930016	1000	0.0779221	0.165834	0.034965	0.743257			up_DIFF>nDIFF *
CTACAA	up_DIFF	1012	27	13	8	6	27	13	8	6	nDIFF	2000	80	19	29	32	79	19	29	32	0.666996	1.35219	0.545182	0.370553	1000	0.0759241	0.435564	0.155844	0.023976				up_DIFF<nDIFF *
CTACAC	up_DIFF	1012	41	9	22	10	41	9	22	10	nDIFF	2000	40	15	10	15	40	15	10	15	2.02569	1.18577	4.34783	1.31752	1000	0.001998	0.836164	0.000999001	0.512488	up_DIFF>nDIFF **		up_DIFF>nDIFF ***
CTACAG	up_DIFF	1012	47	14	13	20	47	14	13	20	nDIFF	2000	106	31	33	42	102	29	33	42	0.876277	0.892516	0.778536	0.941088	1000	0.48951	0.757243	0.548452	0.893107
CTACAT	up_DIFF	1012	31	13	6	12	31	13	6	12	nDIFF	2000	70	22	16	32	70	22	16	32	0.875212	1.1678	0.741107	0.741107	1000	0.595405	0.722278	0.665335	0.443556
CTACCA	up_DIFF	1012	43	14	21	8	43	14	21	8	nDIFF	2000	75	19	20	36	72	19	20	35	1.13307	1.45621	2.0751	0.439174	1000	0.558442	0.333666	0.02997	0.042957			up_DIFF>nDIFF *	up_DIFF<nDIFF *
CTACCC	up_DIFF	1012	50	23	11	16	49	23	11	15	nDIFF	2000	81	24	33	24	77	24	33	22	1.21993	1.89394	0.658762	1.31752	1000	0.27972	0.026973	0.260739	0.3996		up_DIFF>nDIFF *
CTACCG	up_DIFF	1012	10	8	2	0	10	8	2	0	nDIFF	2000	10	3	4	3	10	3	4	3	1.97628	5.27009	0.988142	0	1000	0.160839	0.00699301	1	0.338661		up_DIFF>nDIFF **
CTACCT	up_DIFF	1012	50	20	10	20	49	20	10	20	nDIFF	2000	97	29	34	34	94	28	34	34	1.0187	1.36295	0.58126	1.16252	1000	0.911089	0.295704	0.144855	0.641359
CTACGA	up_DIFF	1012	4	1	1	2	4	1	1	2	nDIFF	2000	14	0	8	6	14	0	8	6	0.564653	NA	0.247036	0.658762	1000	0.332667	0.33966	0.181818	0.74026
CTACGC	up_DIFF	1012	3	2	1	0	3	2	1	0	nDIFF	2000	12	2	7	3	12	2	7	3	0.494071	1.97628	0.282326	0	1000	0.313686	0.605395	0.282717	0.351648
CTACGG	up_DIFF	1012	5	1	3	1	5	1	3	1	nDIFF	2000	18	2	8	8	17	2	8	8	0.548968	0.988142	0.741107	0.247036	1000	0.257742	1	0.75025	0.194805
CTACGT	up_DIFF	1012	14	4	8	2	14	4	8	2	nDIFF	2000	18	4	7	7	18	4	7	7	1.53711	1.97628	2.25861	0.564653	1000	0.255744	0.460539	0.172827	0.541459
CTACTA	up_DIFF	1012	38	12	10	16	37	11	10	16	nDIFF	2000	111	29	38	44	108	28	38	44	0.676566	0.817773	0.520075	0.718649	1000	0.043956	0.555445	0.0719281	0.283716	up_DIFF<nDIFF *
CTACTC	up_DIFF	1012	45	11	17	17	45	11	17	17	nDIFF	2000	69	19	24	26	65	18	24	25	1.28888	1.14416	1.39987	1.29219	1000	0.208791	0.807193	0.343656	0.437562
CTACTG	up_DIFF	1012	46	11	20	15	46	11	20	15	nDIFF	2000	94	32	35	27	93	32	35	26	0.967118	0.679348	1.12931	1.09794	1000	0.853147	0.34965	0.668332	0.858142
CTACTT	up_DIFF	1012	56	21	17	18	51	21	17	17	nDIFF	2000	149	39	61	49	140	38	60	47	0.742765	1.06415	0.550768	0.725982	1000	0.0659341	0.873127	0.030969	0.271728			up_DIFF<nDIFF *
CTAGAA	up_DIFF	1012	53	20	16	17	52	20	16	17	nDIFF	2000	125	42	43	40	117	39	42	38	0.837945	0.941088	0.735362	0.839921	1000	0.314685	0.872128	0.35964	0.52048
CTAGAC	up_DIFF	1012	32	14	11	7	31	14	11	7	nDIFF	2000	55	15	22	18	53	15	21	18	1.14984	1.84453	0.988142	0.768555	1000	0.568432	0.113886	0.981019	0.672328
CTAGAG	up_DIFF	1012	45	11	14	20	45	11	14	20	nDIFF	2000	115	39	35	41	112	39	32	41	0.773329	0.557414	0.790514	0.964041	1000	0.156843	0.0959041	0.55045	1
CTAGAT	up_DIFF	1012	33	5	11	17	33	5	11	17	nDIFF	2000	94	26	29	39	92	25	29	39	0.693802	0.380055	0.749625	0.861457	1000	0.0599401	0.0579421	0.491508	0.656344
CTAGCA	up_DIFF	1012	46	19	20	7	45	19	20	7	nDIFF	2000	87	32	30	25	84	32	30	24	1.04493	1.17342	1.31752	0.55336	1000	0.839161	0.655345	0.383616	0.225774
CTAGCC	up_DIFF	1012	23	8	6	9	21	8	6	9	nDIFF	2000	84	35	23	26	82	34	23	26	0.541126	0.451722	0.515553	0.684099	1000	0.010989	0.0569431	0.185814	0.348651	up_DIFF<nDIFF *
CTAGCG	up_DIFF	1012	7	3	3	1	7	3	3	1	nDIFF	2000	9	4	1	4	9	4	1	4	1.53711	1.48221	5.92885	0.494071	1000	0.430569	0.691309	0.125874	0.654346
CTAGCT	up_DIFF	1012	42	13	19	10	39	13	19	10	nDIFF	2000	91	39	21	31	90	39	21	30	0.912131	0.658762	1.78807	0.637511	1000	0.593407	0.221778	0.0599401	0.267732
CTAGGA	up_DIFF	1012	47	8	21	18	45	8	20	18	nDIFF	2000	107	32	39	36	104	32	39	35	0.868088	0.494071	1.06415	0.988142	1000	0.455544	0.0759241	0.878122	0.994006
CTAGGC	up_DIFF	1012	42	14	18	10	41	14	18	10	nDIFF	2000	95	23	38	34	94	23	38	34	0.873726	1.20296	0.936135	0.58126	1000	0.392607	0.615385	0.87013	0.14985
CTAGGG	up_DIFF	1012	47	17	19	11	46	17	19	11	nDIFF	2000	108	41	34	33	105	38	34	33	0.86005	0.819435	1.10439	0.658762	1000	0.365634	0.563437	0.744256	0.275724
CTAGGT	up_DIFF	1012	28	6	11	11	28	6	11	11	nDIFF	2000	87	24	31	32	87	24	31	32	0.636046	0.494071	0.701262	0.679348	1000	0.032967	0.114885	0.346653	0.335664	up_DIFF<nDIFF *
CTAGTA	up_DIFF	1012	22	12	3	7	22	12	3	7	nDIFF	2000	64	21	24	19	63	21	24	19	0.679348	1.12931	0.247036	0.728105	1000	0.135864	0.863137	0.015984	0.551449			up_DIFF<nDIFF *
CTAGTC	up_DIFF	1012	41	10	21	10	41	10	21	10	nDIFF	2000	55	20	17	18	54	20	17	18	1.47323	0.988142	2.44129	1.09794	1000	0.0609391	1	0.00599401	0.852148			up_DIFF>nDIFF **
CTAGTG	up_DIFF	1012	34	15	8	11	32	15	8	9	nDIFF	2000	89	23	33	33	88	23	33	33	0.754985	1.28888	0.479099	0.658762	1000	0.183816	0.498501	0.0619381	0.285714
CTAGTT	up_DIFF	1012	55	22	19	14	53	21	19	14	nDIFF	2000	83	26	29	28	80	26	29	27	1.30959	1.67224	1.29481	0.988142	1000	0.120879	0.0929071	0.44955	0.994006
CTATAA	up_DIFF	1012	43	6	17	20	42	6	17	19	nDIFF	2000	103	31	34	38	101	31	34	38	0.825051	0.382507	0.988142	1.04015	1000	0.254745	0.045954	1	0.789211		up_DIFF<nDIFF *
CTATAC	up_DIFF	1012	32	12	8	12	32	12	8	12	nDIFF	2000	47	15	15	17	46	15	14	17	1.34556	1.58103	1.05402	1.39502	1000	0.218781	0.323676	0.959041	0.440559
CTATAG	up_DIFF	1012	22	5	6	11	20	5	6	10	nDIFF	2000	69	20	28	21	68	20	28	21	0.63012	0.494071	0.42349	1.0352	1000	0.043956	0.182817	0.0579421	0.978022	up_DIFF<nDIFF *
CTATAT	up_DIFF	1012	35	12	8	15	35	12	8	15	nDIFF	2000	102	43	38	21	95	43	36	19	0.678137	0.551521	0.41606	1.41163	1000	0.0599401	0.0839161	0.034965	0.376623			up_DIFF<nDIFF *
CTATCA	up_DIFF	1012	35	12	8	15	34	12	8	15	nDIFF	2000	49	12	23	14	48	12	23	14	1.41163	1.97628	0.687403	2.11745	1000	0.128871	0.132867	0.417582	0.044955				up_DIFF>nDIFF *
CTATCC	up_DIFF	1012	33	14	10	9	33	14	10	9	nDIFF	2000	53	14	21	18	50	14	21	17	1.23052	1.97628	0.941088	0.988142	1000	0.354645	0.0739261	1	1
CTATCG	up_DIFF	1012	2	1	1	0	2	1	1	0	nDIFF	2000	10	4	2	4	10	4	2	4	0.395257	0.494071	0.988142	0	1000	0.225774	0.665335	1	0.324675
CTATCT	up_DIFF	1012	41	12	15	14	41	12	15	14	nDIFF	2000	76	26	21	29	73	25	20	28	1.06615	0.912131	1.41163	0.954068	1000	0.754246	0.864136	0.374625	0.99001
CTATGA	up_DIFF	1012	23	12	4	7	23	12	4	7	nDIFF	2000	82	19	28	35	78	19	27	34	0.554324	1.24818	0.282326	0.395257	1000	0.014985	0.58042	0.022977	0.025974	up_DIFF<nDIFF *		up_DIFF<nDIFF *	up_DIFF<nDIFF *
CTATGC	up_DIFF	1012	34	15	11	8	33	15	11	8	nDIFF	2000	61	26	22	13	61	26	22	13	1.10154	1.14016	0.988142	1.21618	1000	0.662338	0.735265	1	0.821179
CTATGG	up_DIFF	1012	39	15	17	7	36	13	17	7	nDIFF	2000	76	26	27	23	72	26	26	22	1.01415	1.14016	1.24433	0.601478	1000	1	0.674326	0.514486	0.258741
CTATGT	up_DIFF	1012	47	15	14	18	45	14	14	18	nDIFF	2000	106	36	34	36	99	36	34	35	0.876277	0.823452	0.813764	0.988142	1000	0.456543	0.539461	0.54046	0.91009
CTATTA	up_DIFF	1012	37	16	11	10	36	16	11	10	nDIFF	2000	107	32	37	38	102	32	36	37	0.683388	0.988142	0.587544	0.520075	1000	0.0679321	1	0.138861	0.0769231
CTATTC	up_DIFF	1012	31	11	8	12	31	11	8	12	nDIFF	2000	88	28	32	28	87	28	32	27	0.696191	0.776398	0.494071	0.846979	1000	0.0979021	0.511489	0.0949051	0.728272
CTATTG	up_DIFF	1012	39	11	13	15	38	11	12	15	nDIFF	2000	83	36	20	27	82	36	20	27	0.928616	0.603865	1.28458	1.09794	1000	0.77023	0.150849	0.567433	0.872128
CTATTT	up_DIFF	1012	117	39	36	42	108	37	35	42	nDIFF	2000	195	70	64	61	179	69	62	57	1.18577	1.10107	1.11166	1.36072	1000	0.171828	0.687313	0.671329	0.15984
CTCAAA	up_DIFF	1012	97	31	37	29	93	30	37	29	nDIFF	2000	142	47	47	48	136	46	46	46	1.35	1.30351	1.5558	1.19401	1000	0.023976	0.282717	0.035964	0.457542	up_DIFF>nDIFF *		up_DIFF>nDIFF *
CTCAAC	up_DIFF	1012	45	15	15	15	44	15	15	15	nDIFF	2000	61	17	27	17	61	17	27	17	1.45791	1.74378	1.09794	1.74378	1000	0.0879121	0.141858	0.875125	0.140859
CTCAAG	up_DIFF	1012	60	14	25	21	58	13	24	21	nDIFF	2000	140	32	59	49	133	32	58	48	0.846979	0.864625	0.837409	0.846979	1000	0.280719	0.759241	0.492507	0.547453
CTCAAT	up_DIFF	1012	46	14	8	24	45	14	8	24	nDIFF	2000	65	29	22	14	63	28	22	14	1.3986	0.954068	0.718649	3.38792	1000	0.0999001	0.907093	0.457542	0.001998				up_DIFF>nDIFF **
CTCACA	up_DIFF	1012	107	37	48	22	101	36	46	22	nDIFF	2000	150	40	64	46	145	40	63	45	1.40975	1.82806	1.48221	0.94518	1000	0.00799201	0.00899101	0.03996	0.886114	up_DIFF>nDIFF **	up_DIFF>nDIFF **	up_DIFF>nDIFF *
CTCACC	up_DIFF	1012	135	54	38	43	120	52	34	41	nDIFF	2000	131	43	41	47	126	43	39	47	2.03663	2.48185	1.83168	1.80809	1000	0.000999001	0.000999001	0.017982	0.00599401	up_DIFF>nDIFF ***	up_DIFF>nDIFF ***	up_DIFF>nDIFF *	up_DIFF>nDIFF **
CTCACG	up_DIFF	1012	46	22	12	12	42	19	12	12	nDIFF	2000	76	14	30	32	73	14	29	32	1.19617	3.10559	0.790514	0.741107	1000	0.35964	0.000999001	0.526474	0.404595		up_DIFF>nDIFF ***
CTCACT	up_DIFF	1012	153	50	48	55	137	48	45	51	nDIFF	2000	252	55	96	101	227	54	93	97	1.19989	1.79662	0.988142	1.07619	1000	0.112887	0.003996	0.99001	0.67033		up_DIFF>nDIFF **
CTCAGA	up_DIFF	1012	104	39	28	37	97	36	28	37	nDIFF	2000	177	61	64	52	164	61	62	51	1.16121	1.26353	0.864625	1.4062	1000	0.223776	0.257742	0.554446	0.11988
CTCAGC	up_DIFF	1012	149	39	46	64	126	37	44	59	nDIFF	2000	297	72	100	125	261	71	95	118	0.991469	1.07049	0.909091	1.01186	1000	0.962038	0.773227	0.595405	0.936064
CTCAGG	up_DIFF	1012	142	39	57	46	133	39	57	45	nDIFF	2000	218	68	77	73	200	64	75	72	1.2873	1.13346	1.46296	1.24533	1000	0.020979	0.54046	0.036963	0.243756	up_DIFF>nDIFF *		up_DIFF>nDIFF *
CTCAGT	up_DIFF	1012	97	40	25	32	92	39	24	32	nDIFF	2000	188	70	64	54	167	67	62	52	1.01968	1.12931	0.771986	1.17113	1000	0.913087	0.576424	0.313686	0.514486
CTCATA	up_DIFF	1012	44	9	26	9	40	9	26	9	nDIFF	2000	94	24	41	29	90	24	41	29	0.925069	0.741107	1.25325	0.61333	1000	0.663337	0.446553	0.451548	0.221778
CTCATC	up_DIFF	1012	82	13	36	33	77	13	36	32	nDIFF	2000	141	30	49	62	131	29	49	61	1.14933	0.85639	1.45196	1.05189	1000	0.322677	0.763237	0.107892	0.833167
CTCATG	up_DIFF	1012	76	21	21	34	73	21	21	34	nDIFF	2000	150	44	52	54	142	43	51	54	1.00132	0.943227	0.798115	1.24433	1000	0.999001	0.882118	0.398601	0.367632
CTCATT	up_DIFF	1012	101	31	42	28	96	31	42	26	nDIFF	2000	189	66	60	63	176	64	59	60	1.05611	0.928255	1.3834	0.878349	1000	0.672328	0.755245	0.107892	0.601399
CTCCAA	up_DIFF	1012	61	19	19	23	60	19	19	23	nDIFF	2000	122	43	46	33	115	43	44	33	0.988142	0.873242	0.816291	1.37741	1000	0.955045	0.668332	0.532468	0.250749
CTCCAC	up_DIFF	1012	123	46	38	39	111	44	35	38	nDIFF	2000	146	38	55	53	133	36	53	51	1.66495	2.39234	1.36543	1.45425	1000	0.000999001	0.000999001	0.196803	0.0789211	up_DIFF>nDIFF ***	up_DIFF>nDIFF ***
CTCCAG	up_DIFF	1012	143	45	43	55	134	42	42	53	nDIFF	2000	227	68	78	81	206	68	73	80	1.24497	1.30784	1.08949	1.34192	1000	0.044955	0.181818	0.614386	0.0939061	up_DIFF>nDIFF *
CTCCAT	up_DIFF	1012	99	32	40	27	98	32	40	27	nDIFF	2000	172	43	67	62	161	43	66	58	1.13751	1.47072	1.17987	0.86064	1000	0.350649	0.10989	0.401598	0.615385
CTCCCA	up_DIFF	1012	193	50	76	67	172	47	71	67	nDIFF	2000	293	81	116	96	258	78	112	88	1.30178	1.21993	1.29481	1.37928	1000	0.00699301	0.340659	0.103896	0.0519481	up_DIFF>nDIFF **
CTCCCC	up_DIFF	1012	200	87	70	43	154	69	61	41	nDIFF	2000	276	106	79	91	223	92	69	86	1.43209	1.62204	1.75114	0.933849	1000	0.004995	0.00599401	0.00699301	0.713287	up_DIFF>nDIFF **	up_DIFF>nDIFF **	up_DIFF>nDIFF **
CTCCCG	up_DIFF	1012	64	21	22	21	58	18	22	21	nDIFF	2000	103	20	39	44	93	20	38	40	1.22798	2.0751	1.11483	0.943227	1000	0.252747	0.023976	0.7003	0.901099		up_DIFF>nDIFF *
CTCCCT	up_DIFF	1012	191	47	75	69	155	46	68	64	nDIFF	2000	298	114	91	93	243	103	77	82	1.26668	0.814784	1.62881	1.46628	1000	0.030969	0.252747	0.00599401	0.026973	up_DIFF>nDIFF *		up_DIFF>nDIFF **	up_DIFF>nDIFF *
CTCCGA	up_DIFF	1012	14	3	6	5	14	3	6	5	nDIFF	2000	19	5	7	7	18	5	7	7	1.45621	1.18577	1.69396	1.41163	1000	0.350649	1	0.367632	0.755245
CTCCGC	up_DIFF	1012	39	10	13	16	39	10	13	16	nDIFF	2000	75	16	25	34	74	16	25	34	1.02767	1.23518	1.02767	0.930016	1000	0.924076	0.695305	1	0.89011
CTCCGG	up_DIFF	1012	29	9	10	10	29	9	10	10	nDIFF	2000	43	15	13	15	40	15	13	15	1.33284	1.18577	1.52022	1.31752	1000	0.227772	0.812188	0.367632	0.509491
CTCCGT	up_DIFF	1012	30	10	10	10	28	9	9	10	nDIFF	2000	40	14	15	11	39	14	15	11	1.48221	1.41163	1.31752	1.79662	1000	0.128871	0.448551	0.470529	0.238761
CTCCTA	up_DIFF	1012	53	17	19	17	52	17	19	17	nDIFF	2000	100	30	33	37	99	30	33	37	1.04743	1.11989	1.13786	0.908023	1000	0.8002	0.77023	0.645355	0.798202
CTCCTC	up_DIFF	1012	148	56	46	46	115	49	36	40	nDIFF	2000	227	94	68	65	192	84	58	62	1.2885	1.17736	1.3369	1.3986	1000	0.033966	0.397602	0.201798	0.112887	up_DIFF>nDIFF *
CTCCTG	up_DIFF	1012	208	64	63	81	174	58	56	75	nDIFF	2000	391	98	133	160	332	94	124	141	1.05132	1.29063	0.936135	1.00049	1000	0.607393	0.116883	0.705295	1
CTCCTT	up_DIFF	1012	151	41	68	42	138	41	68	41	nDIFF	2000	228	89	69	70	203	84	68	66	1.30886	0.910423	1.94764	1.18577	1000	0.00999001	0.638362	0.000999001	0.425574	up_DIFF>nDIFF **		up_DIFF>nDIFF ***
CTCGAA	up_DIFF	1012	15	7	2	6	15	7	2	6	nDIFF	2000	17	6	6	5	17	6	6	5	1.74378	2.30567	0.658762	2.37154	1000	0.123876	0.148851	0.737263	0.197802
CTCGAC	up_DIFF	1012	6	3	0	3	6	3	0	3	nDIFF	2000	13	5	3	5	12	4	3	5	0.912131	1.18577	0	1.18577	1000	0.961039	0.966034	0.334665	1
CTCGAG	up_DIFF	1012	11	3	3	5	11	3	3	5	nDIFF	2000	37	11	10	16	35	11	10	16	0.587544	0.538987	0.592885	0.617589	1000	0.134865	0.406593	0.555445	0.362637
CTCGAT	up_DIFF	1012	7	4	2	1	7	4	2	1	nDIFF	2000	16	8	4	4	16	8	4	4	0.864625	0.988142	0.988142	0.494071	1000	0.839161	1	1	0.685315
CTCGCA	up_DIFF	1012	11	1	1	9	10	1	1	9	nDIFF	2000	23	4	14	5	22	4	13	5	0.94518	0.494071	0.141163	3.55731	1000	0.961039	0.666334	0.045954	0.017982			up_DIFF<nDIFF *	up_DIFF>nDIFF *
CTCGCC	up_DIFF	1012	37	18	11	8	34	18	11	8	nDIFF	2000	45	18	17	10	45	18	17	10	1.62495	1.97628	1.27877	1.58103	1000	0.036963	0.041958	0.561439	0.438561	up_DIFF>nDIFF *	up_DIFF>nDIFF *
CTCGCG	up_DIFF	1012	3	2	0	1	3	2	0	1	nDIFF	2000	10	5	2	3	10	5	2	3	0.592885	0.790514	0	0.658762	1000	0.567433	1	0.551449	1
CTCGCT	up_DIFF	1012	34	11	12	11	34	11	12	11	nDIFF	2000	52	18	16	18	50	17	16	18	1.29219	1.20773	1.48221	1.20773	1000	0.248751	0.644356	0.340659	0.687313
CTCGGA	up_DIFF	1012	21	5	6	10	21	5	6	10	nDIFF	2000	31	9	11	11	31	9	11	11	1.33877	1.09794	1.07797	1.79662	1000	0.318681	1	1	0.246753
CTCGGC	up_DIFF	1012	38	13	15	10	38	13	15	10	nDIFF	2000	80	21	29	30	78	21	28	30	0.938735	1.22341	1.02222	0.658762	1000	0.763237	0.589411	0.975025	0.311688
CTCGGG	up_DIFF	1012	31	18	5	8	29	17	5	7	nDIFF	2000	58	19	18	21	54	19	17	20	1.05629	1.87227	0.548968	0.75287	1000	0.833167	0.047952	0.268731	0.564436		up_DIFF>nDIFF *
CTCGGT	up_DIFF	1012	18	4	7	7	18	4	7	7	nDIFF	2000	34	16	11	7	34	16	11	7	1.04627	0.494071	1.25764	1.97628	1000	0.883117	0.220779	0.811189	0.258741
CTCGTA	up_DIFF	1012	10	5	4	1	10	5	4	1	nDIFF	2000	13	5	4	4	13	5	4	4	1.52022	1.97628	1.97628	0.494071	1000	0.386613	0.327672	0.471528	0.67033
CTCGTC	up_DIFF	1012	14	5	7	2	14	5	7	2	nDIFF	2000	31	6	14	11	28	6	13	10	0.892516	1.6469	0.988142	0.359324	1000	0.798202	0.548452	1	0.218781
CTCGTG	up_DIFF	1012	32	13	12	7	32	13	12	7	nDIFF	2000	50	13	19	18	49	13	18	18	1.26482	1.97628	1.24818	0.768555	1000	0.367632	0.0899101	0.553447	0.696304
CTCGTT	up_DIFF	1012	15	6	6	3	14	6	6	2	nDIFF	2000	27	14	6	7	27	14	6	7	1.09794	0.846979	1.97628	0.846979	1000	0.842158	0.818182	0.377622	1
CTCTAA	up_DIFF	1012	66	21	33	12	64	21	32	12	nDIFF	2000	98	31	36	31	95	31	36	31	1.33097	1.33877	1.81159	0.765013	1000	0.0829171	0.28971	0.021978	0.545455			up_DIFF>nDIFF *
CTCTAC	up_DIFF	1012	55	11	15	29	50	11	15	29	nDIFF	2000	111	26	37	48	109	26	36	48	0.97924	0.83612	0.801196	1.19401	1000	0.885115	0.723277	0.539461	0.471528
CTCTAG	up_DIFF	1012	61	17	31	13	60	17	31	13	nDIFF	2000	105	39	40	26	103	39	40	26	1.14813	0.861457	1.53162	0.988142	1000	0.394605	0.681319	0.0779221	1
CTCTAT	up_DIFF	1012	39	10	15	14	38	10	15	14	nDIFF	2000	77	24	28	25	74	24	28	24	1.00098	0.823452	1.05872	1.10672	1000	0.98002	0.712288	0.863137	0.864136
CTCTCA	up_DIFF	1012	122	39	50	33	111	38	48	33	nDIFF	2000	173	53	76	44	167	53	74	43	1.39368	1.45425	1.30019	1.48221	1000	0.00999001	0.0659341	0.176823	0.0949051	up_DIFF>nDIFF **
CTCTCC	up_DIFF	1012	163	48	46	69	137	48	44	62	nDIFF	2000	244	88	76	80	211	78	76	75	1.32022	1.07797	1.19617	1.70455	1000	0.014985	0.738262	0.357642	0.00599401	up_DIFF>nDIFF *			up_DIFF>nDIFF **
CTCTCG	up_DIFF	1012	18	8	2	8	17	7	2	8	nDIFF	2000	30	9	6	15	29	8	6	15	1.18577	1.7567	0.658762	1.05402	1000	0.565435	0.337662	0.732268	1
CTCTCT	up_DIFF	1012	197	69	61	67	130	45	47	48	nDIFF	2000	272	118	91	63	220	92	81	58	1.43135	1.15562	1.32476	2.10176	1000	0.003996	0.543457	0.144855	0.000999001	up_DIFF>nDIFF **			up_DIFF>nDIFF ***
CTCTGA	up_DIFF	1012	108	33	40	35	99	32	39	33	nDIFF	2000	227	73	75	79	220	72	75	79	0.940259	0.893389	1.05402	0.875569	1000	0.605395	0.611389	0.829171	0.537463
CTCTGC	up_DIFF	1012	193	70	67	56	169	67	66	52	nDIFF	2000	250	78	84	88	230	77	83	87	1.52569	1.77359	1.57632	1.25764	1000	0.000999001	0.000999001	0.00699301	0.185814	up_DIFF>nDIFF ***	up_DIFF>nDIFF ***	up_DIFF>nDIFF **
CTCTGG	up_DIFF	1012	134	60	39	35	121	59	39	34	nDIFF	2000	269	101	98	70	246	99	95	70	0.984469	1.17403	0.786481	0.988142	1000	0.922078	0.35964	0.205794	0.998002
CTCTGT	up_DIFF	1012	201	56	62	83	180	55	60	82	nDIFF	2000	348	113	134	101	309	106	127	98	1.14147	0.979398	0.9144	1.62408	1000	0.13986	0.941059	0.6004	0.000999001				up_DIFF>nDIFF ***
CTCTTA	up_DIFF	1012	63	21	18	24	61	21	17	24	nDIFF	2000	141	47	49	45	135	47	49	44	0.883021	0.883021	0.725982	1.05402	1000	0.442557	0.691309	0.250749	0.898102
CTCTTC	up_DIFF	1012	134	44	47	43	122	42	43	43	nDIFF	2000	218	75	70	73	203	72	68	69	1.21478	1.15942	1.32693	1.16411	1000	0.0909091	0.42957	0.155844	0.417582
CTCTTG	up_DIFF	1012	101	39	37	25	92	38	35	24	nDIFF	2000	188	62	69	57	176	60	68	53	1.06173	1.24315	1.05975	0.866791	1000	0.681319	0.286713	0.815185	0.537463
CTCTTT	up_DIFF	1012	169	65	50	54	148	60	50	53	nDIFF	2000	266	107	78	81	244	104	77	77	1.25561	1.20055	1.26685	1.31752	1000	0.018981	0.280719	0.220779	0.126873	up_DIFF>nDIFF *
CTGAAA	up_DIFF	1012	97	37	24	36	96	37	24	35	nDIFF	2000	219	75	67	77	203	75	65	74	0.875341	0.974967	0.707923	0.923977	1000	0.2997	0.927073	0.157842	0.764236
CTGAAC	up_DIFF	1012	52	21	13	18	51	21	13	18	nDIFF	2000	114	32	45	37	109	32	44	36	0.901463	1.29694	0.570927	0.961436	1000	0.51049	0.390609	0.0979021	0.994006
CTGAAG	up_DIFF	1012	76	18	33	25	73	17	33	24	nDIFF	2000	181	47	73	61	173	47	73	59	0.829821	0.756875	0.893389	0.809953	1000	0.205794	0.31968	0.592408	0.413586
CTGAAT	up_DIFF	1012	90	29	28	33	88	29	28	33	nDIFF	2000	136	53	43	40	129	53	42	40	1.30784	1.08136	1.28688	1.63043	1000	0.0519481	0.817183	0.328671	0.046953				up_DIFF>nDIFF *
CTGACA	up_DIFF	1012	73	22	30	21	69	22	29	21	nDIFF	2000	133	39	40	54	125	38	40	54	1.08473	1.11483	1.48221	0.768555	1000	0.606394	0.686314	0.118881	0.328671
CTGACC	up_DIFF	1012	95	44	29	22	90	43	28	22	nDIFF	2000	171	63	41	67	164	61	41	66	1.09794	1.38026	1.39786	0.648929	1000	0.484515	0.10989	0.198801	0.0919081
CTGACG	up_DIFF	1012	20	8	8	4	20	8	8	4	nDIFF	2000	40	15	6	19	40	15	6	19	0.988142	1.05402	2.63505	0.41606	1000	1	1	0.0759241	0.118881
CTGACT	up_DIFF	1012	91	41	24	26	87	39	24	26	nDIFF	2000	154	55	55	44	145	55	55	41	1.1678	1.47323	0.862379	1.1678	1000	0.267732	0.0679321	0.551449	0.612388
CTGAGA	up_DIFF	1012	108	34	49	25	106	34	48	25	nDIFF	2000	214	47	80	87	198	47	78	84	0.997377	1.42965	1.21047	0.567898	1000	1	0.150849	0.308691	0.010989				up_DIFF<nDIFF *
CTGAGC	up_DIFF	1012	116	41	44	31	109	41	44	30	nDIFF	2000	196	69	69	58	179	65	68	56	1.16964	1.17431	1.26024	1.05629	1000	0.206793	0.41958	0.244755	0.829171
CTGAGG	up_DIFF	1012	135	36	47	52	123	36	45	50	nDIFF	2000	325	109	103	113	288	102	101	110	0.820918	0.652718	0.9018	0.909441	1000	0.0699301	0.02997	0.602398	0.619381		up_DIFF<nDIFF *
CTGAGT	up_DIFF	1012	91	34	32	25	86	34	31	25	nDIFF	2000	188	59	57	72	178	58	55	71	0.956606	1.13888	1.10949	0.68621	1000	0.737263	0.585415	0.635365	0.0999001
CTGATA	up_DIFF	1012	53	15	25	13	49	15	25	13	nDIFF	2000	93	29	32	32	89	29	32	31	1.12627	1.02222	1.54397	0.802866	1000	0.56044	1	0.131868	0.541459
CTGATC	up_DIFF	1012	50	24	16	10	48	24	16	10	nDIFF	2000	96	27	40	29	93	27	39	29	1.02931	1.7567	0.790514	0.681477	1000	0.894106	0.048951	0.451548	0.305694		up_DIFF>nDIFF *
CTGATG	up_DIFF	1012	71	25	25	21	69	25	25	20	nDIFF	2000	132	49	39	44	131	49	39	44	1.063	1.00831	1.26685	0.943227	1000	0.714286	1	0.458541	0.889111
CTGATT	up_DIFF	1012	73	28	19	26	70	27	19	26	nDIFF	2000	173	54	53	66	165	54	52	66	0.833924	1.02474	0.708479	0.778536	1000	0.217782	0.994006	0.221778	0.318681
CTGCAA	up_DIFF	1012	85	23	24	38	83	22	23	38	nDIFF	2000	177	42	67	68	171	42	66	68	0.949063	1.08225	0.707923	1.10439	1000	0.683317	0.78022	0.170829	0.692308
CTGCAC	up_DIFF	1012	93	30	30	33	78	27	30	28	nDIFF	2000	130	47	45	38	126	46	44	38	1.4138	1.26146	1.31752	1.71625	1000	0.025974	0.28971	0.287712	0.028971	up_DIFF>nDIFF *			up_DIFF>nDIFF *
CTGCAG	up_DIFF	1012	140	53	46	41	131	52	46	40	nDIFF	2000	263	83	89	91	234	79	86	87	1.05201	1.26196	1.02145	0.890414	1000	0.659341	0.191808	0.917083	0.568432
CTGCAT	up_DIFF	1012	96	43	32	21	91	42	32	21	nDIFF	2000	150	51	56	43	145	51	55	43	1.26482	1.66628	1.12931	0.965162	1000	0.0819181	0.01998	0.626374	0.905095		up_DIFF>nDIFF *
CTGCCA	up_DIFF	1012	152	50	56	46	138	48	54	43	nDIFF	2000	219	64	91	64	206	61	89	64	1.37167	1.54397	1.21618	1.42045	1000	0.004995	0.027972	0.234765	0.0739261	up_DIFF>nDIFF **	up_DIFF>nDIFF *
CTGCCC	up_DIFF	1012	199	65	67	67	159	56	59	64	nDIFF	2000	317	127	96	94	269	118	88	91	1.24063	1.01148	1.37928	1.40863	1000	0.033966	1	0.0579421	0.036963	up_DIFF>nDIFF *			up_DIFF>nDIFF *
CTGCCG	up_DIFF	1012	30	9	12	9	28	9	12	9	nDIFF	2000	58	25	21	12	57	25	21	12	1.02222	0.711462	1.12931	1.48221	1000	0.992008	0.437562	0.84016	0.519481
CTGCCT	up_DIFF	1012	229	69	83	77	194	64	74	75	nDIFF	2000	379	95	141	143	312	87	126	130	1.19411	1.43541	1.16334	1.06415	1000	0.0529471	0.02997	0.320679	0.703297		up_DIFF>nDIFF *
CTGCGA	up_DIFF	1012	11	1	3	7	10	1	3	7	nDIFF	2000	21	6	10	5	21	6	10	5	1.0352	0.329381	0.592885	2.7668	1000	0.993007	0.434565	0.579421	0.130869
CTGCGC	up_DIFF	1012	20	10	7	3	20	10	7	3	nDIFF	2000	42	18	14	10	39	17	14	10	0.941088	1.09794	0.988142	0.592885	1000	0.884116	0.759241	1	0.569431
CTGCGG	up_DIFF	1012	23	10	7	6	23	10	7	6	nDIFF	2000	66	33	21	12	63	33	21	12	0.688705	0.598874	0.658762	0.988142	1000	0.142857	0.187812	0.411588	1
CTGCGT	up_DIFF	1012	19	5	8	6	19	5	8	6	nDIFF	2000	37	14	15	8	37	14	15	8	1.01485	0.705816	1.05402	1.48221	1000	1	0.629371	1	0.574426
CTGCTA	up_DIFF	1012	63	17	25	21	59	17	25	21	nDIFF	2000	92	36	24	32	90	36	24	32	1.35333	0.933245	2.05863	1.29694	1000	0.0839161	0.899101	0.010989	0.364635			up_DIFF>nDIFF *
CTGCTC	up_DIFF	1012	128	43	36	49	119	42	35	45	nDIFF	2000	212	66	67	79	188	63	66	73	1.19323	1.28758	1.06188	1.2258	1000	0.147852	0.253746	0.772228	0.351648
CTGCTG	up_DIFF	1012	170	59	55	56	139	54	51	46	nDIFF	2000	306	106	94	106	264	99	87	94	1.09794	1.10001	1.15634	1.04407	1000	0.407592	0.599401	0.448551	0.774226
CTGCTT	up_DIFF	1012	157	41	60	56	141	41	58	56	nDIFF	2000	233	91	69	73	213	88	67	72	1.33166	0.890414	1.71851	1.51605	1000	0.003996	0.579421	0.000999001	0.01998	up_DIFF>nDIFF **		up_DIFF>nDIFF ***	up_DIFF>nDIFF *
CTGGAA	up_DIFF	1012	87	37	25	25	82	36	25	25	nDIFF	2000	209	51	75	83	196	49	74	78	0.822664	1.43378	0.658762	0.595266	1000	0.173826	0.10989	0.0669331	0.033966				up_DIFF<nDIFF *
CTGGAC	up_DIFF	1012	72	15	27	30	68	15	27	27	nDIFF	2000	136	50	43	43	127	48	42	42	1.04627	0.592885	1.24092	1.3788	1000	0.78022	0.0749251	0.454545	0.231768
CTGGAG	up_DIFF	1012	132	33	41	58	126	32	41	57	nDIFF	2000	335	80	134	121	308	76	130	115	0.778715	0.815217	0.604684	0.94731	1000	0.013986	0.337662	0.00599401	0.749251	up_DIFF<nDIFF *		up_DIFF<nDIFF **
CTGGAT	up_DIFF	1012	58	21	21	16	56	21	21	16	nDIFF	2000	137	48	39	50	132	47	39	49	0.836675	0.864625	1.06415	0.632411	1000	0.266733	0.608392	0.906094	0.114885
CTGGCA	up_DIFF	1012	70	26	28	16	66	25	28	16	nDIFF	2000	191	70	66	55	179	70	63	54	0.724293	0.734049	0.838424	0.574919	1000	0.01998	0.160839	0.452547	0.0619381	up_DIFF<nDIFF *
CTGGCC	up_DIFF	1012	137	49	55	33	124	44	52	32	nDIFF	2000	290	95	94	101	261	92	91	100	0.933624	1.01935	1.15634	0.645717	1000	0.562438	0.94006	0.454545	0.024975				up_DIFF<nDIFF *
CTGGCG	up_DIFF	1012	21	9	6	6	21	9	6	6	nDIFF	2000	53	16	18	19	50	16	18	17	0.783056	1.11166	0.658762	0.62409	1000	0.36963	0.851149	0.394605	0.407592
CTGGCT	up_DIFF	1012	142	54	41	47	128	52	40	44	nDIFF	2000	302	101	100	101	267	99	94	92	0.929246	1.05663	0.810277	0.919657	1000	0.51049	0.8002	0.304695	0.699301
CTGGGA	up_DIFF	1012	216	73	85	58	191	71	83	55	nDIFF	2000	328	102	108	118	290	98	102	114	1.30146	1.4144	1.55541	0.971394	1000	0.00799201	0.027972	0.004995	0.883117	up_DIFF>nDIFF **	up_DIFF>nDIFF *	up_DIFF>nDIFF **
CTGGGC	up_DIFF	1012	180	75	47	58	154	66	45	57	nDIFF	2000	375	133	121	121	319	127	118	110	0.948617	1.11445	0.767648	0.94731	1000	0.609391	0.498501	0.146853	0.735265
CTGGGG	up_DIFF	1012	171	69	55	47	147	67	51	43	nDIFF	2000	419	185	132	102	345	170	123	95	0.806551	0.737101	0.823452	0.910641	1000	0.040959	0.044955	0.288711	0.612388	up_DIFF<nDIFF *	up_DIFF<nDIFF *
CTGGGT	up_DIFF	1012	132	44	38	50	117	42	36	49	nDIFF	2000	274	110	79	85	243	104	77	80	0.952079	0.790514	0.950618	1.16252	1000	0.724276	0.197802	0.839161	0.450549
CTGGTA	up_DIFF	1012	53	13	12	28	52	13	12	28	nDIFF	2000	60	12	27	21	60	12	27	21	1.74572	2.14097	0.878349	2.63505	1000	0.004995	0.0639361	0.727273	0.000999001	up_DIFF>nDIFF **			up_DIFF>nDIFF ***
CTGGTC	up_DIFF	1012	91	45	17	29	88	45	17	28	nDIFF	2000	162	53	53	56	156	53	51	56	1.11014	1.67798	0.633903	1.02343	1000	0.460539	0.00999001	0.0929071	0.997003		up_DIFF>nDIFF **
CTGGTG	up_DIFF	1012	102	28	32	42	96	28	31	42	nDIFF	2000	203	58	83	62	192	58	81	61	0.99301	0.954068	0.761941	1.33877	1000	1	0.898102	0.210789	0.134865
CTGGTT	up_DIFF	1012	80	29	29	22	76	27	29	22	nDIFF	2000	151	62	45	44	145	60	45	43	1.04704	0.924391	1.27361	0.988142	1000	0.757243	0.73027	0.320679	0.901099
CTGTAA	up_DIFF	1012	78	19	29	30	74	17	29	30	nDIFF	2000	264	55	100	109	238	55	98	107	0.583902	0.682716	0.573123	0.543932	1000	0.000999001	0.172827	0.00799201	0.003996	up_DIFF<nDIFF ***		up_DIFF<nDIFF **	up_DIFF<nDIFF **
CTGTAC	up_DIFF	1012	53	23	13	17	48	22	13	16	nDIFF	2000	83	23	28	32	83	23	28	32	1.26196	1.97628	0.917561	1.0499	1000	0.215784	0.024975	0.863137	0.85015		up_DIFF>nDIFF *
CTGTAG	up_DIFF	1012	88	20	36	32	83	20	35	32	nDIFF	2000	139	47	46	46	137	47	46	45	1.25117	0.840972	1.54666	1.37481	1000	0.112887	0.503497	0.0699301	0.200799
CTGTAT	up_DIFF	1012	62	26	21	15	62	26	21	15	nDIFF	2000	140	45	49	46	134	44	48	46	0.875212	1.14185	0.846979	0.644441	1000	0.392607	0.62038	0.543457	0.152847
CTGTCA	up_DIFF	1012	88	39	21	28	84	39	21	26	nDIFF	2000	181	48	74	59	173	48	72	59	0.960846	1.60573	0.560838	0.937898	1000	0.797203	0.026973	0.025974	0.801199		up_DIFF>nDIFF *	up_DIFF<nDIFF *
CTGTCC	up_DIFF	1012	158	53	62	43	147	52	59	43	nDIFF	2000	201	77	70	54	184	75	65	53	1.5535	1.3603	1.75042	1.57371	1000	0.000999001	0.0959041	0.001998	0.032967	up_DIFF>nDIFF ***		up_DIFF>nDIFF **	up_DIFF>nDIFF *
CTGTCG	up_DIFF	1012	26	12	5	9	26	12	5	9	nDIFF	2000	48	16	12	20	48	16	12	20	1.07049	1.48221	0.823452	0.889328	1000	0.8002	0.320679	0.78022	0.841159
CTGTCT	up_DIFF	1012	174	60	50	64	158	58	43	63	nDIFF	2000	257	74	97	86	236	69	94	84	1.33803	1.60239	1.0187	1.47072	1000	0.004995	0.00899101	0.928072	0.025974	up_DIFF>nDIFF **	up_DIFF>nDIFF **		up_DIFF>nDIFF *
CTGTGA	up_DIFF	1012	117	43	38	36	108	41	36	36	nDIFF	2000	195	61	65	69	184	59	61	69	1.18577	1.39312	1.15537	1.03111	1000	0.151848	0.107892	0.516484	0.911089
CTGTGC	up_DIFF	1012	120	41	41	38	113	41	41	37	nDIFF	2000	195	60	66	69	178	57	65	65	1.21618	1.35046	1.22769	1.08839	1000	0.102897	0.142857	0.277722	0.676324
CTGTGG	up_DIFF	1012	119	31	46	42	107	30	43	39	nDIFF	2000	304	107	96	101	279	105	96	95	0.773611	0.572568	0.94697	0.821821	1000	0.01998	0.00599401	0.774226	0.300699	up_DIFF<nDIFF *	up_DIFF<nDIFF **
CTGTGT	up_DIFF	1012	142	48	47	47	124	45	43	42	nDIFF	2000	308	113	107	88	282	110	104	86	0.911144	0.839484	0.868088	1.05552	1000	0.394605	0.317682	0.474525	0.806194
CTGTTA	up_DIFF	1012	67	26	18	23	67	26	18	23	nDIFF	2000	140	51	45	44	135	49	45	44	0.945793	1.00752	0.790514	1.03306	1000	0.705295	0.991009	0.407592	1
CTGTTC	up_DIFF	1012	104	36	31	37	99	36	29	35	nDIFF	2000	172	65	59	48	166	63	58	48	1.19496	1.09456	1.03839	1.52339	1000	0.166833	0.661339	0.912088	0.0909091
CTGTTG	up_DIFF	1012	101	31	39	31	98	31	39	31	nDIFF	2000	211	73	78	60	196	70	77	59	0.945994	0.839244	0.988142	1.02108	1000	0.69031	0.443556	0.997003	0.996004
CTGTTT	up_DIFF	1012	175	64	60	51	156	61	55	51	nDIFF	2000	270	85	107	78	248	84	105	74	1.28093	1.48803	1.1082	1.29219	1000	0.014985	0.020979	0.57043	0.150849	up_DIFF>nDIFF *	up_DIFF>nDIFF *
CTTAAA	up_DIFF	1012	93	27	28	38	85	26	28	38	nDIFF	2000	210	85	73	52	195	82	71	51	0.875212	0.627761	0.758027	1.44421	1000	0.322677	0.034965	0.208791	0.0959041		up_DIFF<nDIFF *
CTTAAC	up_DIFF	1012	48	21	17	10	48	21	17	10	nDIFF	2000	95	27	37	31	92	27	36	31	0.998544	1.53711	0.908023	0.637511	1000	1	0.164835	0.742258	0.275724
CTTAAG	up_DIFF	1012	43	13	17	13	43	13	17	13	nDIFF	2000	110	39	33	38	108	39	33	38	0.772548	0.658762	1.01809	0.676097	1000	0.164835	0.255744	1	0.245754
CTTAAT	up_DIFF	1012	92	26	36	30	84	26	32	30	nDIFF	2000	136	47	46	43	126	47	45	41	1.3369	1.09326	1.54666	1.3788	1000	0.04995	0.819181	0.0649351	0.235764	up_DIFF>nDIFF *
CTTACA	up_DIFF	1012	50	16	18	16	48	15	18	16	nDIFF	2000	117	35	43	39	113	35	43	38	0.844566	0.903444	0.827282	0.810783	1000	0.313686	0.677323	0.59041	0.551449
CTTACC	up_DIFF	1012	52	19	12	21	52	19	12	21	nDIFF	2000	82	26	33	23	81	26	33	23	1.25325	1.44421	0.718649	1.80443	1000	0.226773	0.256743	0.330669	0.0549451
CTTACG	up_DIFF	1012	11	2	4	5	11	2	4	5	nDIFF	2000	20	8	6	6	20	8	6	6	1.08696	0.494071	1.31752	1.6469	1000	0.854146	0.511489	0.741259	0.534466
CTTACT	up_DIFF	1012	60	26	13	21	57	26	13	21	nDIFF	2000	120	46	35	39	108	43	34	36	0.988142	1.11703	0.734049	1.06415	1000	1	0.716284	0.391608	0.861139
CTTAGA	up_DIFF	1012	53	13	17	23	47	13	15	22	nDIFF	2000	148	46	60	42	144	46	59	42	0.707724	0.558515	0.559947	1.08225	1000	0.027972	0.0779221	0.041958	0.768232	up_DIFF<nDIFF *		up_DIFF<nDIFF *
CTTAGC	up_DIFF	1012	42	12	21	9	42	12	21	9	nDIFF	2000	85	26	30	29	82	26	30	27	0.976517	0.912131	1.3834	0.61333	1000	0.938062	0.878122	0.291708	0.251748
CTTAGG	up_DIFF	1012	46	7	22	17	44	7	22	17	nDIFF	2000	125	50	48	27	120	50	48	26	0.727273	0.27668	0.905797	1.24433	1000	0.0639361	0.000999001	0.711289	0.524476		up_DIFF<nDIFF ***
CTTAGT	up_DIFF	1012	50	7	24	19	47	7	23	19	nDIFF	2000	122	42	47	33	114	41	47	33	0.809953	0.329381	1.00917	1.13786	1000	0.251748	0.00599401	0.994006	0.675325		up_DIFF<nDIFF **
CTTATA	up_DIFF	1012	48	16	15	17	44	16	15	15	nDIFF	2000	104	34	34	36	99	33	33	36	0.912131	0.930016	0.87189	0.933245	1000	0.592408	0.766234	0.757243	0.779221
CTTATC	up_DIFF	1012	68	14	26	28	63	14	26	28	nDIFF	2000	90	30	32	28	87	29	32	28	1.49319	0.922266	1.60573	1.97628	1000	0.00899101	0.881119	0.0549451	0.010989	up_DIFF>nDIFF **			up_DIFF>nDIFF *
CTTATG	up_DIFF	1012	35	9	13	13	35	9	13	13	nDIFF	2000	96	37	28	31	91	36	28	31	0.72052	0.480718	0.917561	0.828765	1000	0.110889	0.0709291	0.867133	0.604396
[truncated: 6,193 more rows]

## Sheet: 6mer_enrich_Exon
6-mer NAME	DATASETNAME_TEST_SET	NUMBER_SEQS_TEST_SET	NUMBER_HITS_ALL_TEST_SET	NUMBER_HITS_START_TEST_SET	NUMBER_HITS_INTERNAL_TEST_SET	NUMBER_HITS_END_TEST_SET	NUMBER_SEQS_WITHHITS_ALL_TEST_SET	NUMBER_SEQS_WITHHITS_START_TEST_SET	NUMBER_SEQS_WITHHITS_INTERNAL_TEST_SET	NUMBER_SEQS_WITHHITS_END_TEST_SET	DATASETNAME_BACKGROUND_SET	NUMBER_SEQS_BACKGROUND_SET	NUMBER_HITS_ALL_BACKGROUND_SET	NUMBER_HITS_START_BACKGROUND_SET	NUMBER_HITS_INTERNAL_BACKGROUND_SET	NUMBER_HITS_END_BACKGROUND_SET	NUMBER_SEQS_WITHHITS_ALL_BACKGROUND_SET	NUMBER_SEQS_WITHHITS_START_BACKGROUND_SET	NUMBER_SEQS_WITHHITS_INTERNAL_BACKGROUND_SET	NUMBER_SEQS_WITHHITS_END_BACKGROUND_SET	ENRICHMENT_ALL_TEST_SET_VS_BACKGROUND_SET	ENRICHMENT_FIRST_TEST_SET_VS_BACKGROUND_SET	ENRICHMENT_INTERNAL_TEST_SET_VS_BACKGROUND_SET	ENRICHMENT_END_TEST_SET_VS_BACKGROUND_SET	NUMBER_ITERATIONS_PERMUTATIONTEST	PVALUE_ALL	PVALUE_FIRST	PVALUE_INTERNAL	PVALUE_END	SIGNIFICANT_RESULT_ALL	SIGNIFICANT_RESULT_FIRST	SIGNIFICANT_RESULT_INTERNAL	SIGNIFICANT_RESULT_END
AAAAAA	up_DIFF	1012	153	48	23	82	55	23	18	22	nDIFF	2000	164	61	51	52	89	37	31	31	2.332	2.2067	1.0619	3.70343	1000	0.000999001	0.0549451	0.876124	0.000999001	up_DIFF>nDIFF ***			up_DIFF>nDIFF ***
AAAAAC	up_DIFF	1012	56	19	20	17	52	19	20	15	nDIFF	2000	85	33	32	20	75	33	28	20	1.58574	1.53859	1.4287	1.93548	1000	0.031968	0.174825	0.288711	0.108891	up_DIFF>nDIFF *
AAAAAG	up_DIFF	1012	87	29	21	37	77	27	20	37	nDIFF	2000	164	52	52	60	142	48	49	59	1.26769	1.39339	0.901435	1.44082	1000	0.181818	0.274725	0.738262	0.174825
AAAAAT	up_DIFF	1012	71	27	18	26	50	25	17	20	nDIFF	2000	160	55	60	45	132	52	55	41	0.897232	1.03884	0.71778	0.959461	1000	0.583417	0.898102	0.285714	0.913087
AAAACA	up_DIFF	1012	63	21	18	24	59	21	18	22	nDIFF	2000	128	50	40	38	113	47	37	37	1.08125	1.03073	0.970211	1.26807	1000	0.665335	0.926074	0.92008	0.494505
AAAACC	up_DIFF	1012	55	14	23	18	43	14	18	18	nDIFF	2000	91	39	21	31	80	38	20	28	1.11003	0.660041	1.91932	1.21555	1000	0.647353	0.324675	0.0639361	0.596404
AAAACG	up_DIFF	1012	21	5	10	6	21	5	10	6	nDIFF	2000	29	9	14	6	28	9	13	6	2.13356	3.75238	1.41956	1.65392	1000	0.025974	0.036963	0.477522	0.446553	up_DIFF>nDIFF *	up_DIFF>nDIFF *
AAAACT	up_DIFF	1012	49	17	16	16	48	17	16	16	nDIFF	2000	102	33	33	36	95	33	29	36	0.889848	0.896339	1.14696	0.683066	1000	0.583417	0.774226	0.722278	0.274725
AAAAGA	up_DIFF	1012	92	28	23	41	83	28	22	40	nDIFF	2000	185	73	61	51	155	66	54	50	0.963105	0.680524	0.955808	1.40262	1000	0.802198	0.18981	0.877123	0.184815
AAAAGC	up_DIFF	1012	52	13	19	20	45	13	19	19	nDIFF	2000	107	39	39	29	93	35	38	25	0.948028	0.715172	1.04913	1.16418	1000	0.817183	0.345654	0.888112	0.696304
AAAAGG	up_DIFF	1012	63	21	20	22	58	20	18	22	nDIFF	2000	112	35	31	46	106	34	31	45	1.39233	1.63494	1.45106	1.17847	1000	0.0759241	0.14985	0.268731	0.618382
AAAAGT	up_DIFF	1012	34	12	10	12	31	12	10	11	nDIFF	2000	87	29	34	24	82	29	33	24	0.603258	0.517616	0.570297	0.740526	1000	0.0539461	0.123876	0.215784	0.486513
AAAATA	up_DIFF	1012	47	24	13	10	42	24	13	8	nDIFF	2000	103	30	44	29	88	27	42	29	0.871136	1.93895	0.627261	0.356875	1000	0.564436	0.0739261	0.241758	0.0619381
AAAATC	up_DIFF	1012	43	9	16	18	39	9	16	18	nDIFF	2000	94	28	37	29	92	27	37	29	1.07536	1.68112	0.723836	0.957616	1000	0.778222	0.337662	0.414585	0.929071
AAAATG	up_DIFF	1012	48	16	15	17	42	14	14	15	nDIFF	2000	184	66	60	58	158	62	59	53	0.57848	0.388202	1.0331	0.412591	1000	0.012987	0.010989	0.932068	0.033966	up_DIFF<nDIFF *	up_DIFF<nDIFF *		up_DIFF<nDIFF *
AAAATT	up_DIFF	1012	47	17	13	17	41	17	13	16	nDIFF	2000	122	42	53	27	105	41	48	27	0.832591	0.975924	0.66139	0.914797	1000	0.396603	0.942058	0.204795	0.829171
AAACAA	up_DIFF	1012	48	17	12	19	47	17	12	19	nDIFF	2000	130	37	46	47	113	36	43	44	0.914228	1.45419	0.623341	0.885215	1000	0.652348	0.260739	0.225774	0.705295
AAACAC	up_DIFF	1012	33	9	7	17	32	9	7	17	nDIFF	2000	66	32	21	13	62	32	21	13	0.969445	0.525968	0.511848	3.82855	1000	0.925075	0.198801	0.197802	0.000999001				up_DIFF>nDIFF ***
AAACAG	up_DIFF	1012	65	18	19	28	62	18	19	28	nDIFF	2000	125	34	45	46	119	34	43	46	1.03783	0.933809	0.739529	1.33449	1000	0.846154	0.849151	0.366633	0.334665
AAACAT	up_DIFF	1012	41	14	13	14	39	14	12	14	nDIFF	2000	70	32	19	19	64	32	19	19	1.55484	0.743207	1.88588	2.93591	1000	0.048951	0.451548	0.124875	0.010989	up_DIFF>nDIFF *			up_DIFF>nDIFF *
AAACCA	up_DIFF	1012	62	14	22	26	60	14	22	25	nDIFF	2000	104	41	25	38	92	39	24	35	1.15198	0.633206	1.57326	1.46475	1000	0.463536	0.242757	0.16983	0.235764
AAACCC	up_DIFF	1012	38	10	13	15	34	10	13	15	nDIFF	2000	64	28	18	18	64	28	18	18	0.868035	0.372695	1.00296	1.49965	1000	0.55045	0.0699301	0.993007	0.297702
AAACCG	up_DIFF	1012	15	6	4	5	15	6	4	5	nDIFF	2000	27	11	7	9	27	11	7	9	0.876899	0.751749	0.986779	0.908606	1000	0.75025	0.642358	0.986014	0.872128
AAACCT	up_DIFF	1012	56	21	16	19	55	20	16	19	nDIFF	2000	92	36	26	30	88	36	25	30	1.07334	1.12468	1.24249	0.916997	1000	0.744256	0.753247	0.558442	0.794206
AAACGA	up_DIFF	1012	20	6	10	4	20	6	10	4	nDIFF	2000	24	10	8	6	24	10	8	6	2.30002	2.90682	2.56712	1.23196	1000	0.023976	0.0929071	0.0869131	0.732268	up_DIFF>nDIFF *
AAACGC	up_DIFF	1012	5	3	2	0	5	3	2	0	nDIFF	2000	10	4	4	2	10	4	4	2	1.80328	2.06013	2.70788	0	1000	0.335664	0.395604	0.343656	0.569431
AAACGG	up_DIFF	1012	12	2	2	8	12	2	2	8	nDIFF	2000	32	9	10	13	32	9	10	13	0.53905	0.491462	0.136025	1.20768	1000	0.158841	0.376623	0.0899101	0.729271
AAACGT	up_DIFF	1012	21	4	11	6	21	4	11	6	nDIFF	2000	25	12	7	6	25	12	7	6	2.18204	1.5007	2.52211	2.96195	1000	0.038961	0.594406	0.0979021	0.15984	up_DIFF>nDIFF *
AAACTA	up_DIFF	1012	23	10	5	8	23	10	5	8	nDIFF	2000	51	22	19	10	48	22	18	10	1.29783	1.04369	0.696922	3.01965	1000	0.37962	0.923077	0.539461	0.0699301
AAACTC	up_DIFF	1012	52	14	19	19	49	13	19	19	nDIFF	2000	67	25	18	24	67	25	18	24	1.25553	0.732862	1.84791	1.41814	1000	0.323676	0.487512	0.114885	0.306693
AAACTG	up_DIFF	1012	63	24	20	19	60	23	20	19	nDIFF	2000	102	37	29	36	94	37	29	36	1.26453	0.938718	1.65436	1.2912	1000	0.235764	0.856144	0.130869	0.482517
AAACTT	up_DIFF	1012	33	8	11	14	31	8	11	13	nDIFF	2000	104	28	35	41	95	28	32	40	0.5787	0.450007	0.64623	0.63029	1000	0.018981	0.0959041	0.297702	0.200799	up_DIFF<nDIFF *
AAAGAA	up_DIFF	1012	95	32	31	32	81	31	30	28	nDIFF	2000	233	80	77	76	189	69	69	72	0.823247	0.762089	0.957873	0.76319	1000	0.235764	0.306693	0.87013	0.324675
AAAGAC	up_DIFF	1012	38	9	12	17	34	9	12	16	nDIFF	2000	113	49	32	32	98	47	31	28	0.736647	0.432515	0.732765	1.54962	1000	0.175824	0.032967	0.450549	0.206793		up_DIFF<nDIFF *
AAAGAG	up_DIFF	1012	69	23	21	25	65	23	21	24	nDIFF	2000	143	57	37	49	129	52	34	48	0.959757	0.665754	1.61179	0.83285	1000	0.819181	0.175824	0.126873	0.526474
AAAGAT	up_DIFF	1012	53	18	18	17	46	18	18	16	nDIFF	2000	120	38	43	39	104	34	42	36	0.851877	1.08932	0.739832	0.753233	1000	0.426573	0.789211	0.34965	0.41958
AAAGCA	up_DIFF	1012	56	14	15	27	47	14	13	26	nDIFF	2000	123	33	46	44	108	32	43	42	1.00984	0.871232	0.501302	1.74611	1000	0.964036	0.705295	0.0859141	0.042957				up_DIFF>nDIFF *
AAAGCC	up_DIFF	1012	52	16	18	18	46	15	17	18	nDIFF	2000	124	41	40	43	112	40	39	41	0.89312	0.784583	1.25459	0.652063	1000	0.601399	0.509491	0.5005	0.312687
AAAGCG	up_DIFF	1012	13	5	4	4	13	5	4	4	nDIFF	2000	24	11	7	6	23	11	6	6	0.884323	0.654747	1.63077	0.546417	1000	0.748252	0.493506	0.512488	0.601399
AAAGCT	up_DIFF	1012	54	19	22	13	52	19	21	13	nDIFF	2000	106	33	46	27	98	31	45	26	1.09091	1.2228	1.10673	0.865388	1000	0.645355	0.537463	0.753247	0.714286
AAAGGA	up_DIFF	1012	73	31	16	26	63	30	14	24	nDIFF	2000	128	58	41	29	114	54	40	28	1.30057	1.53855	0.558824	2.22992	1000	0.134865	0.0879121	0.115884	0.002997				up_DIFF>nDIFF **
AAAGGC	up_DIFF	1012	39	9	17	13	39	9	17	13	nDIFF	2000	69	24	21	24	65	23	21	24	1.36955	0.740929	2.65999	1.04283	1000	0.18981	0.565435	0.010989	0.916084			up_DIFF>nDIFF *
AAAGGG	up_DIFF	1012	42	17	11	14	37	16	11	13	nDIFF	2000	66	18	21	27	61	18	20	26	1.4599	2.42303	0.97938	1.12763	1000	0.130869	0.04995	0.951049	0.759241		up_DIFF>nDIFF *
AAAGGT	up_DIFF	1012	22	11	10	1	22	11	10	1	nDIFF	2000	65	21	27	17	62	21	27	17	0.686147	1.02279	0.758848	0.132894	1000	0.232767	0.958042	0.629371	0.033966				up_DIFF<nDIFF *
AAAGTA	up_DIFF	1012	24	7	9	8	24	7	9	8	nDIFF	2000	65	15	25	25	58	15	23	24	0.779604	0.805725	0.752289	0.785895	1000	0.38961	0.708292	0.537463	0.616384
AAAGTC	up_DIFF	1012	26	7	7	12	22	6	7	11	nDIFF	2000	63	19	23	21	58	18	23	21	0.81925	0.587858	0.725649	1.16384	1000	0.542458	0.397602	0.544456	0.744256
AAAGTG	up_DIFF	1012	56	17	17	22	52	17	15	22	nDIFF	2000	92	28	38	26	82	28	35	26	1.12903	1.22143	0.732575	1.57397	1000	0.543457	0.566434	0.403596	0.167832
AAAGTT	up_DIFF	1012	32	18	10	4	31	18	10	4	nDIFF	2000	91	28	34	29	82	28	30	28	0.722137	1.22918	1.07759	0.153807	1000	0.196803	0.596404	0.841159	0.00699301				up_DIFF<nDIFF **
AAATAA	up_DIFF	1012	40	12	15	13	35	12	14	13	nDIFF	2000	83	35	28	20	67	31	24	19	0.885589	0.604685	1.02413	1.13102	1000	0.636364	0.271728	0.954046	0.789211
AAATAC	up_DIFF	1012	33	13	8	12	32	13	8	12	nDIFF	2000	70	19	28	23	61	18	27	22	1.27922	2.24168	0.624294	1.35674	1000	0.333666	0.0579421	0.328671	0.502498
AAATAG	up_DIFF	1012	11	4	4	3	11	4	4	3	nDIFF	2000	49	16	16	17	46	16	16	17	0.364919	0.452965	0.595252	0.16155	1000	0.011988	0.241758	0.413586	0.024975	up_DIFF<nDIFF *			up_DIFF<nDIFF *
AAATAT	up_DIFF	1012	38	13	12	13	32	12	12	11	nDIFF	2000	68	22	23	23	65	22	23	23	0.96112	0.904854	1.37921	0.652389	1000	0.859141	0.784216	0.4995	0.345654
AAATCA	up_DIFF	1012	45	12	18	15	41	12	18	14	nDIFF	2000	99	24	40	35	91	24	38	35	1.02481	1.29078	1.17431	0.643183	1000	0.895105	0.522478	0.632368	0.273726
AAATCC	up_DIFF	1012	44	15	19	10	40	15	18	10	nDIFF	2000	84	25	30	29	80	25	30	27	1.13481	1.65857	0.966692	0.807296	1000	0.62038	0.284715	0.932068	0.579421
AAATCG	up_DIFF	1012	8	1	7	0	8	1	7	0	nDIFF	2000	23	14	5	4	23	14	5	4	0.515512	0.149122	1.51142	0	1000	0.216783	0.04995	0.687313	0.312687		up_DIFF<nDIFF *
AAATCT	up_DIFF	1012	41	15	10	16	37	14	10	16	nDIFF	2000	73	18	25	30	70	18	24	28	1.18937	2.5648	0.575432	0.978401	1000	0.525475	0.038961	0.2997	0.967033		up_DIFF>nDIFF *
AAATGA	up_DIFF	1012	55	17	24	14	49	16	24	12	nDIFF	2000	156	55	57	44	138	54	54	41	0.884511	0.743457	1.34991	0.538681	1000	0.514486	0.340659	0.313686	0.116883
AAATGC	up_DIFF	1012	21	8	4	9	20	8	4	9	nDIFF	2000	95	26	33	36	87	26	33	35	0.256084	0.289963	0.167112	0.340488	1000	0.000999001	0.034965	0.003996	0.024975	up_DIFF<nDIFF ***	up_DIFF<nDIFF *	up_DIFF<nDIFF **	up_DIFF<nDIFF *
AAATGG	up_DIFF	1012	46	16	13	17	45	16	13	17	nDIFF	2000	131	44	42	45	124	44	42	45	0.660858	0.792646	0.605525	0.586055	1000	0.0579421	0.498501	0.178821	0.126873
AAATGT	up_DIFF	1012	43	16	13	14	43	16	13	14	nDIFF	2000	106	39	39	28	93	38	39	24	0.803389	0.737397	0.527496	1.45085	1000	0.317682	0.395604	0.114885	0.364635
AAATTA	up_DIFF	1012	24	12	6	6	24	12	6	6	nDIFF	2000	83	24	32	27	75	23	31	27	0.576382	0.806634	0.631427	0.33991	1000	0.045954	0.618382	0.307692	0.0519481	up_DIFF<nDIFF *
AAATTC	up_DIFF	1012	39	12	16	11	37	12	16	11	nDIFF	2000	85	30	38	17	77	28	37	17	0.712686	0.734205	0.533833	1.17937	1000	0.166833	0.442557	0.108891	0.77023
AAATTG	up_DIFF	1012	42	9	17	16	37	9	15	16	nDIFF	2000	91	28	35	28	86	28	34	28	0.936651	0.492523	1.16109	1.04402	1000	0.801199	0.165834	0.719281	0.906094
AAATTT	up_DIFF	1012	35	9	18	8	32	9	18	7	nDIFF	2000	96	29	37	30	86	29	31	29	0.841679	0.921394	1.27759	0.345329	1000	0.465534	0.851149	0.491508	0.033966				up_DIFF<nDIFF *
AACAAA	up_DIFF	1012	64	21	19	24	63	21	19	24	nDIFF	2000	132	40	44	48	113	40	41	43	0.832833	1.03289	0.70519	0.848327	1000	0.398601	0.917083	0.381618	0.598402
AACAAC	up_DIFF	1012	34	11	10	13	28	11	9	9	nDIFF	2000	109	38	32	39	94	35	30	35	0.645378	0.66805	0.513456	0.741849	1000	0.0659341	0.330669	0.13986	0.466533
AACAAG	up_DIFF	1012	59	15	20	24	55	14	20	24	nDIFF	2000	134	37	42	55	122	36	41	52	1.10115	0.925242	1.24242	1.12517	1000	0.611389	0.808192	0.484515	0.684316
AACAAT	up_DIFF	1012	19	11	2	6	18	11	2	6	nDIFF	2000	61	14	27	20	61	14	27	20	0.64235	2.13172	0.0523396	0.644506	1000	0.132867	0.108891	0.001998	0.385614			up_DIFF<nDIFF **
AACACA	up_DIFF	1012	37	10	13	14	36	9	13	14	nDIFF	2000	89	40	26	23	83	39	25	23	1.06392	0.631479	1.42224	1.43705	1000	0.786214	0.251748	0.367632	0.348651
AACACC	up_DIFF	1012	32	8	15	9	27	8	14	9	nDIFF	2000	75	25	25	25	73	25	24	25	0.714172	0.831513	0.829993	0.51873	1000	0.198801	0.678322	0.68032	0.156843
AACACG	up_DIFF	1012	12	5	4	3	12	5	4	3	nDIFF	2000	33	7	12	14	33	7	12	14	0.458371	0.564218	0.54525	0.298126	1000	0.113886	0.758242	0.36963	0.127872
AACACT	up_DIFF	1012	25	10	3	12	25	10	3	12	nDIFF	2000	60	21	24	15	56	21	24	15	0.906262	1.08804	0.229523	2.32661	1000	0.696304	0.847153	0.014985	0.03996			up_DIFF<nDIFF *	up_DIFF>nDIFF *
AACAGA	up_DIFF	1012	66	21	19	26	50	19	17	25	nDIFF	2000	114	31	42	41	106	30	41	40	0.955463	1.1313	0.749342	1.00907	1000	0.822178	0.738262	0.38961	0.978022
AACAGC	up_DIFF	1012	66	23	29	14	65	23	29	14	nDIFF	2000	114	43	41	30	108	43	40	29	1.09634	0.788059	1.12016	1.66169	1000	0.622378	0.467532	0.702298	0.153846
AACAGG	up_DIFF	1012	49	12	14	23	46	9	14	23	nDIFF	2000	107	24	35	48	100	24	32	48	0.962394	0.63281	0.978033	1.10609	1000	0.841159	0.376623	0.953047	0.746254
AACAGT	up_DIFF	1012	36	8	13	15	36	8	13	15	nDIFF	2000	75	29	23	23	70	29	22	23	1.41116	0.696896	1.90396	1.92486	1000	0.148851	0.457542	0.13986	0.0939061
AACATA	up_DIFF	1012	24	11	8	5	23	11	8	5	nDIFF	2000	38	14	11	13	35	14	11	13	1.79831	2.04897	1.84578	1.32622	1000	0.0869131	0.198801	0.28971	0.668332
AACATC	up_DIFF	1012	32	15	10	7	31	15	10	7	nDIFF	2000	82	33	21	28	78	33	21	28	1.00627	1.14023	1.16945	0.710494	1000	0.98002	0.726274	0.718282	0.432567
AACATG	up_DIFF	1012	36	7	12	17	35	6	12	17	nDIFF	2000	75	28	25	22	74	28	25	22	1.21645	0.580764	1.13039	2.12473	1000	0.407592	0.257742	0.776224	0.047952				up_DIFF>nDIFF *
AACATT	up_DIFF	1012	39	9	17	13	37	9	16	13	nDIFF	2000	67	18	25	24	63	18	23	24	1.32359	0.984069	1.36229	1.63541	1000	0.220779	0.972028	0.388611	0.228771
AACCAA	up_DIFF	1012	49	18	19	12	44	18	17	12	nDIFF	2000	63	24	14	25	57	23	14	24	1.22428	1.25588	1.57024	0.940057	1000	0.458541	0.57043	0.316683	0.911089
AACCAC	up_DIFF	1012	28	9	11	8	26	9	10	7	nDIFF	2000	75	23	27	25	67	23	26	22	0.828525	0.990431	0.923153	0.564148	1000	0.474525	0.978022	0.845155	0.2997
AACCAG	up_DIFF	1012	61	15	13	33	60	15	13	33	nDIFF	2000	127	40	35	52	117	40	32	52	0.866412	0.761133	0.645552	1.06799	1000	0.482517	0.474525	0.271728	0.765235
AACCAT	up_DIFF	1012	27	15	6	6	26	15	6	6	nDIFF	2000	51	17	14	20	49	16	14	19	0.927794	1.30349	0.999603	0.389702	1000	0.804196	0.64036	1	0.0909091
AACCCA	up_DIFF	1012	50	13	18	19	43	13	15	19	nDIFF	2000	86	27	32	27	82	27	30	27	1.16887	0.910373	0.904504	1.73655	1000	0.462537	0.848152	0.765235	0.0859141
AACCCC	up_DIFF	1012	42	10	21	11	34	10	16	11	nDIFF	2000	68	23	21	24	63	21	21	24	1.1457	0.658408	1.64403	1.12689	1000	0.58042	0.416583	0.186813	0.793207
AACCCG	up_DIFF	1012	13	3	6	4	13	3	6	4	nDIFF	2000	22	7	7	8	22	7	7	8	1.63328	0.687475	3.48341	1.06027	1000	0.280719	0.701299	0.0669331	0.926074
AACCCT	up_DIFF	1012	36	10	11	15	33	10	11	15	nDIFF	2000	82	36	27	19	82	36	27	19	0.595186	0.283981	0.564747	1.15158	1000	0.040959	0.012987	0.193806	0.731269	up_DIFF<nDIFF *	up_DIFF<nDIFF *
AACCGA	up_DIFF	1012	7	6	0	1	7	6	0	1	nDIFF	2000	26	11	11	4	26	11	11	4	0.290326	0.731539	0	0.249594	1000	0.048951	0.636364	0.042957	0.631369	up_DIFF<nDIFF *		up_DIFF<nDIFF *
AACCGC	up_DIFF	1012	17	4	4	9	17	4	4	9	nDIFF	2000	21	11	3	7	21	11	3	7	1.61774	0.638962	2.15145	3.16076	1000	0.187812	0.516484	0.315684	0.038961				up_DIFF>nDIFF *
AACCGG	up_DIFF	1012	13	6	5	2	13	6	5	2	nDIFF	2000	35	6	12	17	34	6	12	16	0.425991	1.29751	0.32609	0.149107	1000	0.0679321	0.769231	0.176823	0.028971				up_DIFF<nDIFF *
AACCGT	up_DIFF	1012	2	1	1	0	2	1	1	0	nDIFF	2000	15	5	5	5	15	5	5	5	0.284062	0.474807	0.356037	0	1000	0.0949051	0.529471	0.505495	0.171828
AACCTA	up_DIFF	1012	17	6	7	4	17	6	7	4	nDIFF	2000	36	13	9	14	36	13	9	14	0.7671	0.974074	1.34607	0.318609	1000	0.5005	0.957043	0.599401	0.190809
AACCTC	up_DIFF	1012	63	16	31	16	61	16	31	16	nDIFF	2000	106	27	53	26	102	26	51	26	1.3355	1.05356	1.5463	1.17538	1000	0.12987	0.926074	0.0969031	0.684316
AACCTG	up_DIFF	1012	72	21	26	25	66	21	25	25	nDIFF	2000	148	54	53	41	139	53	51	41	0.857888	0.754357	0.831956	1.01334	1000	0.37962	0.35964	0.547453	0.962038
AACCTT	up_DIFF	1012	29	10	10	9	27	9	10	9	nDIFF	2000	58	27	15	16	55	26	15	16	0.921688	0.332151	1.76829	1.10618	1000	0.812188	0.0609391	0.227772	0.878122
AACGAA	up_DIFF	1012	16	3	7	6	16	3	7	6	nDIFF	2000	26	3	13	10	26	3	13	10	1.34381	2.17891	1.451	1.12151	1000	0.380619	0.415584	0.462537	0.829171
AACGAC	up_DIFF	1012	6	2	2	2	6	2	2	2	nDIFF	2000	36	12	14	10	34	12	14	9	0.461728	1.05216	0.298747	0.310239	1000	0.0879121	0.947053	0.0929071	0.251748
AACGAG	up_DIFF	1012	25	8	10	7	24	8	10	7	nDIFF	2000	42	14	12	16	42	14	12	16	1.4955	1.94536	2.41798	0.680964	1000	0.182817	0.182817	0.111888	0.484515
AACGAT	up_DIFF	1012	8	4	3	1	8	4	3	1	nDIFF	2000	22	5	9	8	22	5	9	8	1.02048	2.13568	0.918386	0.418159	1000	0.964036	0.312687	0.905095	0.414585
AACGCA	up_DIFF	1012	10	8	2	0	10	8	2	0	nDIFF	2000	15	4	6	5	15	4	6	5	0.833711	3.95773	0.32438	0	1000	0.812188	0.020979	0.588412	0.224775		up_DIFF>nDIFF *
AACGCC	up_DIFF	1012	12	4	4	4	11	4	4	4	nDIFF	2000	26	9	9	8	26	9	9	8	0.682924	0.54882	0.698137	0.851809	1000	0.328671	0.403596	0.625375	0.834166
AACGCG	up_DIFF	1012	2	1	1	0	2	1	1	0	nDIFF	2000	4	1	2	1	4	1	2	1	0.722927	0.56807	2.32173	0	1000	0.815185	1	0.767233	1
AACGCT	up_DIFF	1012	11	8	1	2	11	8	1	2	nDIFF	2000	14	7	5	2	14	7	5	2	2.5849	3.56426	0.415963	4.99793	1000	0.041958	0.016983	0.45954	0.247752	up_DIFF>nDIFF *	up_DIFF>nDIFF *
AACGGA	up_DIFF	1012	7	3	1	3	7	3	1	3	nDIFF	2000	28	9	8	11	27	9	8	11	0.463261	0.574156	0.0685704	0.707706	1000	0.133866	0.465534	0.152847	0.67033
AACGGC	up_DIFF	1012	10	3	4	3	10	3	4	3	nDIFF	2000	24	9	8	7	24	9	8	7	0.7173	0.611356	1.15729	0.392139	1000	0.43956	0.494505	0.817183	0.372627
AACGGG	up_DIFF	1012	7	2	0	5	7	2	0	5	nDIFF	2000	27	10	10	7	26	10	10	7	0.428017	0.412211	0	1.51085	1000	0.113886	0.290709	0.0729271	0.551449
AACGGT	up_DIFF	1012	3	0	1	2	3	0	1	2	nDIFF	2000	16	7	7	2	16	7	7	2	0.193523	0	0.14202	1.54534	1000	0.0559441	0.0919081	0.190809	0.903097
AACGTA	up_DIFF	1012	4	0	2	2	4	0	2	2	nDIFF	2000	11	6	3	2	10	6	3	2	0.909	0	1.58104	3.36984	1000	0.895105	0.188811	0.608392	0.51049
AACGTC	up_DIFF	1012	8	4	3	1	8	4	3	1	nDIFF	2000	31	12	11	8	31	12	11	8	0.616435	1.12713	0.541395	0.269761	1000	0.222777	0.855145	0.431568	0.213786
AACGTG	up_DIFF	1012	29	8	11	10	29	8	11	10	nDIFF	2000	43	16	14	13	42	16	14	13	2.34565	1.44166	3.28622	2.87166	1000	0.011988	0.514486	0.0839161	0.0689311	up_DIFF>nDIFF *
AACGTT	up_DIFF	1012	5	1	4	0	5	1	4	0	nDIFF	2000	20	7	6	7	20	7	6	7	0.569081	0.252718	1.34703	0	1000	0.328671	0.314685	0.682318	0.125874
AACTAA	up_DIFF	1012	18	8	7	3	17	8	7	3	nDIFF	2000	38	12	12	14	38	12	12	14	1.52162	2.28528	1.16934	1.25911	1000	0.184815	0.0769231	0.776224	0.723277
AACTAC	up_DIFF	1012	26	5	10	11	26	5	10	11	nDIFF	2000	65	19	24	22	63	18	24	22	0.821419	0.704239	0.927036	0.821	1000	0.482517	0.549451	0.864136	0.653347
AACTAG	up_DIFF	1012	16	9	4	3	16	9	4	3	nDIFF	2000	22	8	7	7	22	8	7	7	1.38934	2.2413	1.60807	0.414653	1000	0.358641	0.12987	0.474525	0.323676
AACTAT	up_DIFF	1012	15	7	4	4	15	7	4	4	nDIFF	2000	38	14	12	12	37	14	12	12	0.642154	0.70788	0.598273	0.619232	1000	0.254745	0.556444	0.470529	0.495504
AACTCA	up_DIFF	1012	33	12	8	13	31	12	8	13	nDIFF	2000	60	18	20	22	59	18	19	22	0.828232	0.832199	0.666755	0.988149	1000	0.521479	0.706294	0.507493	0.981019
AACTCC	up_DIFF	1012	67	21	26	20	67	21	26	20	nDIFF	2000	74	20	36	18	68	20	34	18	1.9766	2.93125	1.59864	1.93103	1000	0.000999001	0.003996	0.113886	0.0819181	up_DIFF>nDIFF ***	up_DIFF>nDIFF **
AACTCG	up_DIFF	1012	10	2	6	2	10	2	6	2	nDIFF	2000	34	16	9	9	34	16	9	9	0.585396	0.0406237	1.56362	0.58189	1000	0.183816	0.012987	0.455544	0.481518		up_DIFF<nDIFF *
AACTCT	up_DIFF	1012	37	18	9	10	35	17	9	10	nDIFF	2000	66	26	20	20	65	25	20	20	0.729544	1.07425	0.453251	0.607699	1000	0.245754	0.867133	0.154845	0.316683
AACTGA	up_DIFF	1012	48	19	19	10	46	17	19	10	nDIFF	2000	64	26	24	14	62	25	24	14	2.12931	1.62427	2.95837	1.76837	1000	0.000999001	0.214785	0.000999001	0.21978	up_DIFF>nDIFF ***		up_DIFF>nDIFF ***
AACTGC	up_DIFF	1012	46	14	21	11	43	13	21	11	nDIFF	2000	89	27	34	28	85	27	34	27	0.925837	0.916082	1.02655	0.787816	1000	0.726274	0.865135	0.926074	0.544456
AACTGG	up_DIFF	1012	47	12	17	18	45	12	17	18	nDIFF	2000	110	36	41	33	104	35	40	33	0.840882	0.4694	0.701304	1.47157	1000	0.397602	0.0519481	0.326673	0.248751
AACTGT	up_DIFF	1012	23	3	7	13	23	3	7	13	nDIFF	2000	72	25	28	19	72	25	28	19	0.505794	0.210274	0.341632	1.16907	1000	0.014985	0.017982	0.040959	0.742258	up_DIFF<nDIFF *	up_DIFF<nDIFF *	up_DIFF<nDIFF *
AACTTA	up_DIFF	1012	17	3	4	10	17	3	4	10	nDIFF	2000	56	17	17	22	50	17	15	21	0.760128	0.470997	0.70378	0.994775	1000	0.395604	0.20979	0.598402	0.995005
AACTTC	up_DIFF	1012	39	11	15	13	36	11	15	13	nDIFF	2000	97	27	30	40	93	27	29	38	0.861612	0.980475	0.877132	0.753081	1000	0.491508	0.969031	0.762238	0.427572
AACTTG	up_DIFF	1012	35	17	6	12	31	15	6	12	nDIFF	2000	67	20	27	20	60	20	23	19	0.879204	1.10665	0.338856	1.25943	1000	0.631369	0.811189	0.0629371	0.56044
AACTTT	up_DIFF	1012	38	11	11	16	36	11	11	15	nDIFF	2000	81	25	30	26	73	25	28	26	0.873088	0.733241	0.68797	1.26059	1000	0.571429	0.460539	0.377622	0.542458
AAGAAA	up_DIFF	1012	116	31	43	42	101	31	40	41	nDIFF	2000	241	83	80	78	199	75	72	73	1.1402	1.04682	1.01322	1.3763	1000	0.335664	0.839161	0.959041	0.140859
AAGAAC	up_DIFF	1012	55	14	19	22	49	14	19	22	nDIFF	2000	137	45	51	41	123	43	48	38	0.801609	0.514373	1.08134	0.870321	1000	0.26973	0.0749251	0.797203	0.713287
AAGAAG	up_DIFF	1012	130	36	59	35	101	34	45	31	nDIFF	2000	295	106	88	101	232	94	81	91	0.924768	0.755453	1.34092	0.740469	1000	0.562438	0.274725	0.167832	0.204795
AAGAAT	up_DIFF	1012	56	23	9	24	55	23	9	24	nDIFF	2000	158	67	44	47	142	66	42	45	0.674703	0.740648	0.334755	0.961218	1000	0.044955	0.30969	0.018981	0.889111	up_DIFF<nDIFF *		up_DIFF<nDIFF *
AAGACA	up_DIFF	1012	57	20	17	20	47	19	17	15	nDIFF	2000	130	52	40	38	114	50	39	35	0.859187	0.640612	1.30179	0.741587	1000	0.437562	0.17982	0.416583	0.436563
AAGACC	up_DIFF	1012	41	7	19	15	38	7	19	13	nDIFF	2000	122	38	40	44	112	38	40	41	0.593186	0.190801	1.01326	0.602578	1000	0.020979	0.00699301	0.969031	0.160839	up_DIFF<nDIFF *	up_DIFF<nDIFF **
AAGACG	up_DIFF	1012	17	6	6	5	17	6	6	5	nDIFF	2000	41	14	11	16	41	14	11	16	0.896556	1.57862	0.710788	0.420697	1000	0.777223	0.491508	0.674326	0.204795
AAGACT	up_DIFF	1012	56	12	18	26	52	12	18	26	nDIFF	2000	103	47	32	24	92	44	31	22	1.11752	0.558543	1.05549	2.95174	1000	0.615385	0.160839	0.892108	0.001998				up_DIFF>nDIFF **
AAGAGA	up_DIFF	1012	85	25	38	22	73	24	38	21	nDIFF	2000	161	51	51	59	142	50	49	54	1.26276	1.08742	2.08598	0.628076	1000	0.174825	0.796204	0.00599401	0.126873			up_DIFF>nDIFF **
AAGAGC	up_DIFF	1012	56	20	18	18	52	20	17	18	nDIFF	2000	124	42	45	37	111	41	45	34	1.06857	0.850259	1.07696	1.36014	1000	0.703297	0.596404	0.797203	0.327672
AAGAGG	up_DIFF	1012	67	19	18	30	64	19	18	29	nDIFF	2000	171	52	56	63	154	49	51	63	0.743625	0.645719	0.692814	0.856743	1000	0.0639361	0.163836	0.194805	0.557443
AAGAGT	up_DIFF	1012	36	15	11	10	33	15	10	10	nDIFF	2000	82	31	28	23	78	29	28	23	0.904053	0.663842	0.994468	1.08408	1000	0.679321	0.393606	0.993007	0.843157
AAGATA	up_DIFF	1012	23	13	5	5	23	13	5	5	nDIFF	2000	74	29	21	24	69	29	21	24	0.572485	0.687137	0.606825	0.376491	1000	0.040959	0.317682	0.354645	0.0789211	up_DIFF<nDIFF *
AAGATC	up_DIFF	1012	28	10	13	5	27	10	13	5	nDIFF	2000	85	23	28	34	83	23	28	34	0.793335	0.902926	1.32574	0.334306	1000	0.334665	0.807193	0.52048	0.017982				up_DIFF<nDIFF *
AAGATG	up_DIFF	1012	71	19	30	22	62	19	30	20	nDIFF	2000	185	58	67	60	164	56	63	56	0.689825	0.664957	0.766085	0.624836	1000	0.027972	0.181818	0.320679	0.116883	up_DIFF<nDIFF *
AAGATT	up_DIFF	1012	39	13	13	13	34	13	13	13	nDIFF	2000	84	24	35	25	78	23	34	25	0.779408	0.8953	0.589819	0.934728	1000	0.304695	0.778222	0.174825	0.875125
AAGCAA	up_DIFF	1012	57	15	23	19	55	14	23	18	nDIFF	2000	116	35	35	46	103	35	34	41	0.981229	0.651397	1.12324	1.13137	1000	0.933067	0.302697	0.71029	0.72028
AAGCAC	up_DIFF	1012	38	12	7	19	37	12	7	19	nDIFF	2000	98	30	39	29	88	30	38	28	0.950516	1.05816	0.572525	1.33566	1000	0.811189	0.882118	0.200799	0.350649
AAGCAG	up_DIFF	1012	78	23	25	30	69	22	23	29	nDIFF	2000	187	54	66	67	160	52	60	64	0.804764	0.94549	0.585433	0.912067	1000	0.188811	0.856144	0.0719281	0.734266
AAGCAT	up_DIFF	1012	58	14	15	29	55	14	14	28	nDIFF	2000	61	17	25	19	59	17	24	19	1.78817	1.45394	0.978921	3.44215	1000	0.00999001	0.3996	0.965035	0.000999001	up_DIFF>nDIFF **			up_DIFF>nDIFF ***
AAGCCA	up_DIFF	1012	77	33	26	18	68	32	24	18	nDIFF	2000	165	57	54	54	147	53	53	51	1.00111	1.42038	0.955885	0.598059	1000	0.995005	0.180819	0.879121	0.125874
AAGCCC	up_DIFF	1012	56	18	20	18	55	18	20	17	nDIFF	2000	115	36	42	37	103	34	41	36	1.03991	1.07348	1.04816	0.991436	1000	0.859141	0.85015	0.866134	0.989011
AAGCCG	up_DIFF	1012	15	6	5	4	14	6	5	4	nDIFF	2000	34	20	7	7	33	20	7	7	0.964209	0.992168	2.41463	0.369819	1000	0.95005	0.99001	0.152847	0.517483
AAGCCT	up_DIFF	1012	49	18	15	16	43	17	15	16	nDIFF	2000	108	38	38	32	99	37	38	30	1.00221	1.09002	0.727821	1.46346	1000	0.99001	0.785215	0.465534	0.340659
AAGCGA	up_DIFF	1012	29	5	21	3	28	5	21	3	nDIFF	2000	34	9	19	6	34	9	19	6	1.69724	0.641945	2.52104	0.504886	1000	0.0549451	0.523477	0.00599401	0.501499			up_DIFF>nDIFF **
AAGCGC	up_DIFF	1012	8	2	1	5	7	2	1	5	nDIFF	2000	26	11	8	7	26	11	8	7	0.447487	0.226199	0.0222308	1.03012	1000	0.114885	0.102897	0.0969031	0.964036
AAGCGG	up_DIFF	1012	11	4	3	4	11	4	3	4	nDIFF	2000	35	11	15	9	32	11	14	9	0.741942	1.35898	0.161406	1.09742	1000	0.515485	0.732268	0.0629371	0.903097
AAGCGT	up_DIFF	1012	8	3	3	2	8	3	3	2	nDIFF	2000	23	10	8	5	23	10	8	5	0.726925	0.745794	0.583567	1.03407	1000	0.538462	0.726274	0.617383	0.967033
AAGCTA	up_DIFF	1012	28	10	13	5	27	10	13	5	nDIFF	2000	48	19	21	8	47	19	21	8	1.01462	1.26245	1.0274	0.615024	1000	0.959041	0.582418	0.942058	0.56044
AAGCTC	up_DIFF	1012	56	19	27	10	53	19	25	10	nDIFF	2000	88	25	30	33	82	25	29	33	1.45038	1.71156	2.04431	0.629761	1000	0.0699301	0.137862	0.031968	0.278721			up_DIFF>nDIFF *
AAGCTG	up_DIFF	1012	81	30	25	26	68	28	21	24	nDIFF	2000	199	72	74	53	180	70	71	51	0.718448	0.701515	0.589381	0.949091	1000	0.037962	0.177822	0.0549451	0.869131	up_DIFF<nDIFF *
AAGCTT	up_DIFF	1012	40	14	15	11	38	14	15	11	nDIFF	2000	70	25	22	23	67	25	21	23	1.15411	1.40392	1.40245	0.678949	1000	0.575425	0.40959	0.425574	0.390609
AAGGAA	up_DIFF	1012	82	27	35	20	73	24	34	19	nDIFF	2000	155	57	59	39	143	57	57	37	1.1909	1.1647	1.38626	0.950862	1000	0.280719	0.571429	0.197802	0.885115
AAGGAC	up_DIFF	1012	54	23	18	13	50	22	18	13	nDIFF	2000	126	48	42	36	112	45	40	36	0.942234	0.906155	1.02164	0.874491	1000	0.77023	0.805195	0.956044	0.74026
AAGGAG	up_DIFF	1012	108	30	45	33	91	30	41	31	nDIFF	2000	171	60	59	52	147	57	57	48	1.28383	1.19095	1.35779	1.31006	1000	0.0909091	0.480519	0.183816	0.342657
AAGGAT	up_DIFF	1012	55	22	19	14	54	22	19	14	nDIFF	2000	94	35	32	27	88	35	30	26	1.19011	1.50851	1.0434	0.893072	1000	0.377622	0.194805	0.909091	0.783217
AAGGCA	up_DIFF	1012	57	22	21	14	52	22	20	13	nDIFF	2000	113	41	36	36	100	40	35	35	1.07717	1.05298	1.43616	0.793534	1000	0.681319	0.869131	0.264735	0.512488
AAGGCC	up_DIFF	1012	47	21	13	13	46	21	13	12	nDIFF	2000	111	36	34	41	106	35	33	41	0.855955	0.93985	0.942121	0.719573	1000	0.46953	0.866134	0.872128	0.368631
AAGGCG	up_DIFF	1012	23	6	9	8	23	6	9	8	nDIFF	2000	19	5	7	7	19	5	7	7	2.22902	1.26656	3.51821	2.12084	1000	0.023976	0.78022	0.016983	0.162837	up_DIFF>nDIFF *		up_DIFF>nDIFF *
AAGGCT	up_DIFF	1012	36	13	16	7	36	13	16	7	nDIFF	2000	78	29	25	24	77	29	25	24	0.977706	0.918454	1.29879	0.63422	1000	0.939061	0.816184	0.523477	0.403596
AAGGGA	up_DIFF	1012	51	29	13	9	45	29	12	9	nDIFF	2000	79	29	26	24	72	28	25	23	1.10006	1.90813	0.733629	0.562805	1000	0.685315	0.042957	0.52048	0.228771		up_DIFF>nDIFF *
AAGGGC	up_DIFF	1012	47	13	22	12	42	11	22	11	nDIFF	2000	59	19	10	30	56	19	10	29	1.91782	2.0642	5.47536	0.48349	1000	0.015984	0.186813	0.000999001	0.10989	up_DIFF>nDIFF *		up_DIFF>nDIFF ***
AAGGGG	up_DIFF	1012	36	15	13	8	32	14	13	7	nDIFF	2000	66	16	30	20	62	16	27	20	1.23335	2.15665	0.804172	1.09587	1000	0.377622	0.0699301	0.553447	0.836164
AAGGGT	up_DIFF	1012	27	11	8	8	24	11	8	8	nDIFF	2000	35	11	16	8	32	11	16	8	1.46957	1.88811	0.528275	3.06719	1000	0.251748	0.214785	0.284715	0.0659341
AAGGTA	up_DIFF	1012	18	11	4	3	17	11	4	3	nDIFF	2000	39	15	12	12	37	15	12	12	0.643216	1.12571	0.433338	0.292563	1000	0.217782	0.833167	0.220779	0.163836
AAGGTC	up_DIFF	1012	31	7	9	15	30	7	9	15	nDIFF	2000	50	17	15	18	44	17	15	16	1.61049	1.4836	1.04403	2.24852	1000	0.0959041	0.493506	0.941059	0.0729271
AAGGTG	up_DIFF	1012	50	25	18	7	42	24	17	6	nDIFF	2000	91	36	26	29	88	36	26	28	0.860315	1.19744	0.942734	0.319813	1000	0.526474	0.572428	0.891109	0.0999001
AAGGTT	up_DIFF	1012	30	7	16	7	28	7	16	7	nDIFF	2000	51	23	12	16	51	23	12	16	0.970614	0.402344	2.89718	0.54377	1000	0.914086	0.101898	0.00999001	0.328671			up_DIFF>nDIFF **
AAGTAA	up_DIFF	1012	18	6	6	6	18	6	6	6	nDIFF	2000	49	18	12	19	46	18	12	18	0.570463	0.531578	0.914332	0.414826	1000	0.134865	0.424575	0.895105	0.16983
AAGTAC	up_DIFF	1012	31	10	13	8	30	10	13	8	nDIFF	2000	73	22	26	25	68	21	26	24	0.981429	1.01621	1.09387	0.801116	1000	0.943057	0.968032	0.789211	0.649351
AAGTAG	up_DIFF	1012	32	9	8	15	30	9	7	15	nDIFF	2000	42	11	19	12	41	11	19	12	1.42454	1.56277	0.485015	2.75868	1000	0.206793	0.381618	0.214785	0.013986				up_DIFF>nDIFF *
AAGTAT	up_DIFF	1012	23	8	11	4	23	8	11	4	nDIFF	2000	64	19	18	27	60	18	17	26	0.573881	0.690862	0.839051	0.267068	1000	0.048951	0.463536	0.732268	0.028971	up_DIFF<nDIFF *			up_DIFF<nDIFF *
AAGTCA	up_DIFF	1012	38	9	19	10	34	7	18	9	nDIFF	2000	80	24	32	24	75	23	32	24	0.848443	0.442432	1.255	0.758363	1000	0.487512	0.123876	0.505495	0.547453
AAGTCC	up_DIFF	1012	36	17	11	8	29	16	11	7	nDIFF	2000	62	21	24	17	60	21	23	17	1.34927	1.51959	1.54575	0.904023	1000	0.260739	0.297702	0.306693	0.853147
AAGTCG	up_DIFF	1012	4	2	2	0	4	2	2	0	nDIFF	2000	22	8	9	5	22	8	9	5	0.745728	1.59298	0.32916	0	1000	0.619381	0.616384	0.285714	0.147852
AAGTCT	up_DIFF	1012	29	11	11	7	28	11	11	7	nDIFF	2000	58	17	20	21	55	17	20	21	1.06059	1.38703	1.45082	0.567671	1000	0.816184	0.471528	0.448551	0.300699
AAGTGA	up_DIFF	1012	62	13	28	21	61	13	28	21	nDIFF	2000	100	25	47	28	90	25	44	26	1.21804	1.02237	1.27095	1.34007	1000	0.273726	0.959041	0.372627	0.425574
AAGTGC	up_DIFF	1012	52	13	18	21	47	13	16	21	nDIFF	2000	89	26	35	28	84	26	34	27	1.37497	1.25404	1.02838	1.97981	1000	0.113886	0.523477	0.939061	0.043956				up_DIFF>nDIFF *
AAGTGG	up_DIFF	1012	53	21	17	15	51	21	16	15	nDIFF	2000	116	41	37	38	108	41	37	37	0.863946	0.901229	0.738821	0.945231	1000	0.517483	0.831169	0.405594	0.879121
AAGTGT	up_DIFF	1012	23	5	11	7	21	5	10	7	nDIFF	2000	72	27	31	14	69	27	31	14	0.685185	0.418034	0.540585	1.6772	1000	0.190809	0.0909091	0.170829	0.34965
AAGTTA	up_DIFF	1012	14	5	6	3	14	5	6	3	nDIFF	2000	55	24	12	19	55	24	12	19	0.372026	0.141184	1.29092	0.276188	1000	0.00699301	0.00899101	0.621379	0.0769231	up_DIFF<nDIFF **	up_DIFF<nDIFF **
AAGTTC	up_DIFF	1012	38	13	19	6	37	12	19	6	nDIFF	2000	104	36	37	31	100	35	35	31	1.01155	1.00174	1.68056	0.260657	1000	0.964036	0.999001	0.118881	0.015984				up_DIFF<nDIFF *
AAGTTG	up_DIFF	1012	25	8	8	9	24	8	8	9	nDIFF	2000	80	29	27	24	74	29	25	24	0.54577	0.519779	0.694669	0.426538	1000	0.023976	0.17982	0.474525	0.102897	up_DIFF<nDIFF *
AAGTTT	up_DIFF	1012	52	22	18	12	50	20	18	12	nDIFF	2000	100	34	36	30	92	34	34	28	1.15916	1.1883	1.05037	1.27006	1000	0.48951	0.593407	0.876124	0.524476
AATAAA	up_DIFF	1012	41	13	13	15	38	13	13	15	nDIFF	2000	79	28	30	21	70	27	28	20	0.924036	0.666028	0.82604	1.45582	1000	0.758242	0.360639	0.631369	0.354645
AATAAC	up_DIFF	1012	15	5	6	4	15	5	6	4	nDIFF	2000	39	14	17	8	35	13	15	8	0.893145	0.562493	0.947434	1.39432	1000	0.767233	0.452547	0.92008	0.646354
AATAAG	up_DIFF	1012	16	4	7	5	15	4	7	5	nDIFF	2000	50	18	13	19	46	18	12	19	0.584838	0.796212	0.972794	0.293691	1000	0.143856	0.676324	0.963037	0.0989011
AATAAT	up_DIFF	1012	20	4	9	7	19	4	9	7	nDIFF	2000	36	18	10	8	31	17	10	7	1.41066	0.678815	1.77096	2.95783	1000	0.256743	0.48951	0.281718	0.0739261
AATACA	up_DIFF	1012	23	8	7	8	22	8	7	8	nDIFF	2000	62	19	19	24	58	18	19	24	0.880891	1.16791	0.888146	0.682188	1000	0.66034	0.75025	0.796204	0.47952
AATACC	up_DIFF	1012	20	6	3	11	19	6	3	10	nDIFF	2000	55	22	16	17	54	22	16	17	0.864859	1.0778	0.261744	1.39541	1000	0.62038	0.872128	0.0679321	0.527473
AATACG	up_DIFF	1012	4	2	1	1	4	2	1	1	nDIFF	2000	15	3	8	4	15	3	8	4	1.1186	1.1449	0.962264	1.40892	1000	0.835165	0.914086	0.991009	0.856144
AATACT	up_DIFF	1012	25	9	6	10	25	9	6	10	nDIFF	2000	48	15	18	15	43	14	17	15	1.21695	1.89233	0.459565	1.75511	1000	0.496503	0.208791	0.234765	0.245754
AATAGA	up_DIFF	1012	19	8	5	6	18	7	5	6	nDIFF	2000	43	19	16	8	41	18	16	8	1.05373	0.937028	0.769955	1.92522	1000	0.878122	0.908092	0.667333	0.236763
AATAGC	up_DIFF	1012	12	1	4	7	12	1	4	7	nDIFF	2000	42	13	18	11	42	13	18	11	0.442505	0.0317513	0.29538	1.13128	1000	0.044955	0.032967	0.101898	0.831169	up_DIFF<nDIFF *	up_DIFF<nDIFF *
AATAGG	up_DIFF	1012	20	10	6	4	19	10	6	3	nDIFF	2000	30	11	10	9	30	11	10	9	1.63184	2.6083	1.97002	0.283826	1000	0.144855	0.0519481	0.242757	0.17982
AATAGT	up_DIFF	1012	13	2	3	8	13	2	3	8	nDIFF	2000	36	12	14	10	35	12	14	10	0.552039	0.504819	0.31997	0.8373	1000	0.175824	0.394605	0.130869	0.796204
AATATA	up_DIFF	1012	21	12	3	6	21	12	3	6	nDIFF	2000	37	8	14	15	37	8	14	15	0.937643	3.07487	0.172506	0.85936	1000	0.847153	0.00599401	0.0799201	0.797203		up_DIFF>nDIFF **
AATATC	up_DIFF	1012	15	3	8	4	15	3	8	4	nDIFF	2000	37	12	11	14	36	11	11	14	0.714549	0.641139	1.20549	0.308377	1000	0.368631	0.542458	0.737263	0.174825
AATATG	up_DIFF	1012	35	12	12	11	30	11	12	11	nDIFF	2000	62	21	18	23	58	20	16	23	1.448	1.31404	2.61392	0.862533	1000	0.183816	0.525475	0.04995	0.75025			up_DIFF>nDIFF *
AATATT	up_DIFF	1012	25	3	10	12	25	3	10	12	nDIFF	2000	59	16	21	22	56	16	21	22	0.779408	0.245394	1.0406	0.931478	1000	0.395604	0.0859141	0.927073	0.879121
AATCAA	up_DIFF	1012	28	5	18	5	27	5	18	5	nDIFF	2000	71	24	26	21	67	24	24	21	1.00162	0.512204	2.41909	0.400084	1000	0.993007	0.222777	0.026973	0.125874			up_DIFF>nDIFF *
AATCAC	up_DIFF	1012	28	12	7	9	28	12	7	9	nDIFF	2000	45	13	19	13	41	13	19	12	1.37909	2.54475	0.533207	2.06841	1000	0.294705	0.0549451	0.300699	0.15984
AATCAG	up_DIFF	1012	44	13	11	20	41	13	11	18	nDIFF	2000	78	23	25	30	78	23	25	30	1.33835	0.99872	1.1978	1.7045	1000	0.191808	0.999001	0.648352	0.130869
AATCAT	up_DIFF	1012	26	10	10	6	24	9	10	6	nDIFF	2000	58	18	17	23	54	18	17	22	0.930947	0.916882	1.30718	0.561619	1000	0.809191	0.879121	0.552448	0.347652
AATCCA	up_DIFF	1012	37	12	10	15	34	12	9	15	nDIFF	2000	94	23	35	36	88	21	34	36	0.852435	1.00088	0.535155	1.14719	1000	0.498501	1	0.144855	0.702298
AATCCC	up_DIFF	1012	29	11	5	13	28	11	5	13	nDIFF	2000	60	17	25	18	56	17	25	17	1.15289	2.01302	0.364515	1.80575	1000	0.66034	0.237762	0.0769231	0.204795
AATCCG	up_DIFF	1012	8	3	2	3	8	3	2	3	nDIFF	2000	19	6	7	6	19	6	7	6	0.878686	0.453554	0.84596	1.56307	1000	0.757243	0.490509	0.84016	0.553447
AATCCT	up_DIFF	1012	45	12	21	12	40	11	19	12	nDIFF	2000	61	17	21	23	58	17	21	22	1.29959	1.69865	1.18841	1.17603	1000	0.271728	0.313686	0.648352	0.674326
AATCGA	up_DIFF	1012	10	1	5	4	10	1	5	4	nDIFF	2000	25	9	6	10	25	9	6	10	0.710594	0.227199	1.29089	0.809746	1000	0.425574	0.157842	0.748252	0.75025
AATCGC	up_DIFF	1012	12	2	6	4	12	2	6	4	nDIFF	2000	14	5	6	3	14	5	6	3	1.83563	0.68751	1.97475	3.28288	1000	0.202797	0.787213	0.361638	0.240759
AATCGG	up_DIFF	1012	4	1	2	1	4	1	2	1	nDIFF	2000	13	3	6	4	13	3	6	4	0.491038	0.746109	0.395967	0.507535	1000	0.28971	0.901099	0.401598	0.69031
AATCGT	up_DIFF	1012	13	2	9	2	13	2	9	2	nDIFF	2000	10	6	2	2	10	6	2	2	2.47303	0.496489	7.63402	1.54856	1000	0.0649351	0.509491	0.00699301	0.59041			up_DIFF>nDIFF **
AATCTA	up_DIFF	1012	13	7	4	2	13	7	4	2	nDIFF	2000	28	9	9	10	28	9	9	10	0.707068	1.08413	1.07361	0.228586	1000	0.382617	0.874126	0.929071	0.130869
AATCTC	up_DIFF	1012	37	12	13	12	36	12	13	12	nDIFF	2000	59	22	23	14	56	22	23	14	1.76631	2.18227	1.01058	2.55523	1000	0.017982	0.0759241	0.976024	0.035964	up_DIFF>nDIFF *			up_DIFF>nDIFF *
AATCTG	up_DIFF	1012	36	9	14	13	35	9	14	13	nDIFF	2000	76	22	30	24	75	22	30	24	1.04439	0.826198	0.869636	1.51093	1000	0.866134	0.646354	0.732268	0.291708
AATCTT	up_DIFF	1012	29	14	6	9	28	14	5	9	nDIFF	2000	66	26	22	18	58	24	21	17	1.31418	1.52297	0.613087	1.76151	1000	0.290709	0.287712	0.371628	0.201798
AATGAA	up_DIFF	1012	58	19	23	16	50	19	20	13	nDIFF	2000	156	60	48	48	135	58	44	47	0.76417	0.764614	1.09046	0.465292	1000	0.170829	0.383616	0.792208	0.038961				up_DIFF<nDIFF *
AATGAC	up_DIFF	1012	29	10	10	9	29	10	10	9	nDIFF	2000	62	21	24	17	57	21	23	16	1.46643	1.39421	1.65213	1.34607	1000	0.133866	0.475524	0.22977	0.525475
AATGAG	up_DIFF	1012	54	16	17	21	52	16	17	21	nDIFF	2000	98	29	36	33	89	29	35	30	1.1995	1.23163	0.995057	1.36295	1000	0.390609	0.561439	0.989011	0.407592
AATGAT	up_DIFF	1012	28	11	8	9	26	9	8	9	nDIFF	2000	87	28	29	30	82	28	29	27	0.585107	0.603177	0.485746	0.66599	1000	0.037962	0.263736	0.103896	0.38961	up_DIFF<nDIFF *
AATGCA	up_DIFF	1012	27	12	4	11	27	12	4	11	nDIFF	2000	89	28	30	31	84	28	30	29	0.496562	0.58512	0.285267	0.634262	1000	0.013986	0.225774	0.035964	0.285714	up_DIFF<nDIFF *		up_DIFF<nDIFF *
AATGCC	up_DIFF	1012	40	16	9	15	35	15	9	13	nDIFF	2000	90	27	28	35	85	27	27	34	0.729891	1.0966	0.460811	0.695771	1000	0.190809	0.81019	0.0819181	0.385614
AATGCG	up_DIFF	1012	5	2	0	3	5	2	0	3	nDIFF	2000	15	6	3	6	15	6	3	6	0.616221	0.718607	0	0.991009	1000	0.454545	0.784216	0.45954	1
AATGCT	up_DIFF	1012	34	11	11	12	32	11	11	12	nDIFF	2000	94	31	33	30	86	30	32	30	0.706786	0.500278	0.70334	0.959438	1000	0.12987	0.0939061	0.383616	0.894106
AATGGA	up_DIFF	1012	59	24	18	17	55	24	18	17	nDIFF	2000	144	51	46	47	133	48	44	46	0.811218	0.87039	0.771742	0.775746	1000	0.242757	0.651349	0.416583	0.406593
AATGGC	up_DIFF	1012	55	14	23	18	53	14	23	18	nDIFF	2000	97	36	30	31	92	35	29	31	1.07922	0.886111	1.36876	0.998461	1000	0.697303	0.729271	0.32967	0.996004
AATGGG	up_DIFF	1012	41	15	10	16	41	15	10	16	nDIFF	2000	90	31	32	27	88	31	32	27	0.846329	1.19001	0.608456	0.803456	1000	0.493506	0.638362	0.254745	0.6004
AATGGT	up_DIFF	1012	9	4	2	3	9	4	2	3	nDIFF	2000	60	22	27	11	59	22	27	11	0.48854	0.444686	0.376268	0.847735	1000	0.036963	0.160839	0.0899101	0.795205	up_DIFF<nDIFF *
AATGTA	up_DIFF	1012	12	9	3	0	12	9	3	0	nDIFF	2000	27	14	7	6	25	13	7	6	0.771257	1.10682	0.752868	0	1000	0.548452	0.85015	0.708292	0.120879
AATGTC	up_DIFF	1012	31	15	11	5	31	15	11	5	nDIFF	2000	66	23	19	24	61	23	19	23	1.00528	1.20894	1.33838	0.49961	1000	0.982018	0.654346	0.547453	0.217782
AATGTG	up_DIFF	1012	38	12	12	14	38	12	12	14	nDIFF	2000	114	41	40	33	108	40	40	33	0.677076	0.624453	0.529314	0.94943	1000	0.0699301	0.23976	0.0939061	0.873127
AATGTT	up_DIFF	1012	30	13	7	10	29	13	7	10	nDIFF	2000	87	28	28	31	79	27	26	30	0.800439	1.29628	0.522544	0.677643	1000	0.380619	0.518482	0.193806	0.350649
AATTAA	up_DIFF	1012	33	13	10	10	33	13	10	10	nDIFF	2000	71	31	20	20	66	28	20	19	0.82901	0.64143	1.05844	0.904465	1000	0.453546	0.281718	0.897103	0.81019
AATTAC	up_DIFF	1012	20	2	8	10	19	2	7	10	nDIFF	2000	54	19	23	12	51	19	21	12	0.661827	0.185771	0.662619	1.30578	1000	0.196803	0.028971	0.440559	0.547453		up_DIFF<nDIFF *
AATTAG	up_DIFF	1012	17	12	1	4	17	12	1	4	nDIFF	2000	34	13	10	11	32	13	9	11	0.945028	1.77399	0.199954	0.671763	1000	0.881119	0.211788	0.132867	0.653347
AATTAT	up_DIFF	1012	11	3	0	8	10	3	0	7	nDIFF	2000	61	25	18	18	57	24	17	18	0.254481	0.288453	0	0.416059	1000	0.001998	0.047952	0.004995	0.137862	up_DIFF<nDIFF **	up_DIFF<nDIFF *	up_DIFF<nDIFF **
AATTCA	up_DIFF	1012	49	15	20	14	44	15	20	14	nDIFF	2000	95	33	39	23	87	32	36	23	1.09836	1.30872	0.988025	0.958611	1000	0.66034	0.47952	0.97003	0.911089
AATTCC	up_DIFF	1012	34	18	11	5	31	17	10	5	nDIFF	2000	71	26	32	13	67	26	31	12	0.96822	1.22532	0.682518	1.26246	1000	0.905095	0.568432	0.417582	0.724276
AATTCG	up_DIFF	1012	6	0	3	3	6	0	3	3	nDIFF	2000	17	7	6	4	17	7	6	4	0.466567	0	0.939801	0.817011	1000	0.181818	0.0889111	0.94006	0.821179
AATTCT	up_DIFF	1012	34	12	9	13	30	12	8	13	nDIFF	2000	74	28	26	20	67	27	24	20	1.17945	1.45782	0.697073	1.4005	1000	0.507493	0.391608	0.412587	0.396603
AATTGA	up_DIFF	1012	33	9	13	11	31	9	13	11	nDIFF	2000	65	16	28	21	63	15	27	21	0.895118	0.951298	0.805097	0.96436	1000	0.652348	0.935065	0.574426	0.94006
AATTGC	up_DIFF	1012	17	4	8	5	17	4	8	5	nDIFF	2000	55	19	18	18	54	19	18	18	0.545012	0.56192	0.659988	0.398186	1000	0.048951	0.374625	0.410589	0.130869	up_DIFF<nDIFF *
AATTGG	up_DIFF	1012	23	9	9	5	22	9	9	5	nDIFF	2000	80	27	29	24	72	26	28	24	0.573888	0.510539	0.791616	0.380971	1000	0.0529471	0.190809	0.623377	0.0889111
AATTGT	up_DIFF	1012	19	9	7	3	19	9	7	3	nDIFF	2000	47	18	15	14	41	16	14	14	0.96601	1.09438	1.4321	0.428691	1000	0.913087	0.84016	0.563437	0.25974
AATTTA	up_DIFF	1012	26	6	13	7	26	6	13	7	nDIFF	2000	69	21	21	27	65	21	19	27	0.901094	0.694548	1.68158	0.518056	1000	0.682318	0.528472	0.182817	0.178821
AATTTC	up_DIFF	1012	20	6	10	4	19	6	10	3	nDIFF	2000	59	17	23	19	58	16	23	19	0.725728	1.1693	0.939451	0.156621	1000	0.253746	0.758242	0.876124	0.02997				up_DIFF<nDIFF *
AATTTG	up_DIFF	1012	31	10	11	10	29	10	11	9	nDIFF	2000	71	25	26	20	65	23	24	20	0.974172	0.972534	0.975925	0.974438	1000	0.928072	0.941059	0.966034	0.956044
AATTTT	up_DIFF	1012	44	16	16	12	41	16	15	11	nDIFF	2000	85	22	39	24	71	21	34	22	1.45183	2.3453	0.881026	1.45251	1000	0.100899	0.03996	0.743257	0.40959		up_DIFF>nDIFF *
ACAAAA	up_DIFF	1012	64	14	20	30	51	14	20	26	nDIFF	2000	118	39	34	45	103	38	32	41	0.982393	0.824042	1.10119	1.00354	1000	0.949051	0.637363	0.829171	0.997003
ACAAAC	up_DIFF	1012	38	12	12	14	36	12	12	14	nDIFF	2000	69	24	20	25	65	24	18	25	1.14568	0.737068	1.54716	1.28176	1000	0.559441	0.515485	0.285714	0.45954
ACAAAG	up_DIFF	1012	52	15	12	25	50	15	12	25	nDIFF	2000	121	44	44	33	112	43	43	32	0.912065	0.705444	0.573127	1.59279	1000	0.637363	0.356643	0.127872	0.136863
ACAAAT	up_DIFF	1012	26	9	13	4	25	9	13	4	nDIFF	2000	77	24	25	28	68	23	25	27	0.590976	0.432089	1.00866	0.251685	1000	0.0709291	0.158841	0.988012	0.035964				up_DIFF<nDIFF *
ACAACA	up_DIFF	1012	50	12	18	20	45	12	18	16	nDIFF	2000	123	41	33	49	110	40	29	47	0.837161	0.495684	1.2848	0.936764	1000	0.38961	0.0699301	0.443556	0.84016
ACAACC	up_DIFF	1012	41	14	17	10	35	13	16	10	nDIFF	2000	93	28	35	30	86	28	35	27	0.714074	0.701962	0.7031	0.742066	1000	0.153846	0.407592	0.330669	0.534466
ACAACG	up_DIFF	1012	7	4	2	1	7	4	2	1	nDIFF	2000	33	9	13	11	33	9	13	11	0.41316	0.921809	0.350075	0.21565	1000	0.0749251	0.907093	0.140859	0.224775
ACAACT	up_DIFF	1012	26	11	12	3	26	11	12	3	nDIFF	2000	81	24	37	20	78	23	37	20	0.575846	0.960195	0.408758	0.489687	1000	0.025974	0.923077	0.033966	0.225774	up_DIFF<nDIFF *		up_DIFF<nDIFF *
ACAAGA	up_DIFF	1012	60	15	22	23	60	15	22	23	nDIFF	2000	122	34	43	45	115	34	41	44	0.994932	0.731634	1.24832	0.974638	1000	0.978022	0.402597	0.45954	0.941059
ACAAGC	up_DIFF	1012	47	15	14	18	44	15	14	18	nDIFF	2000	96	33	25	38	89	31	25	38	1.21609	1.11573	1.33756	1.22207	1000	0.316683	0.758242	0.483516	0.526474
ACAAGG	up_DIFF	1012	44	13	13	18	38	12	11	18	nDIFF	2000	117	31	29	57	110	31	29	55	0.672159	0.508616	0.880455	0.676078	1000	0.0829171	0.105894	0.736264	0.247752
ACAAGT	up_DIFF	1012	33	13	10	10	31	13	10	9	nDIFF	2000	86	35	27	24	83	35	27	24	0.842776	0.809155	0.828462	0.921733	1000	0.460539	0.549451	0.651349	0.863137
ACAATA	up_DIFF	1012	19	6	5	8	16	6	5	6	nDIFF	2000	40	13	14	13	40	13	14	13	0.814027	1.04607	0.708698	0.756655	1000	0.562438	0.921079	0.597403	0.645355
ACAATC	up_DIFF	1012	13	2	4	7	12	2	4	7	nDIFF	2000	43	13	20	10	43	13	20	10	0.983598	0.150402	0.479902	3.481	1000	0.966034	0.0549451	0.178821	0.022977				up_DIFF>nDIFF *
ACAATG	up_DIFF	1012	39	17	11	11	35	16	10	11	nDIFF	2000	83	26	26	31	81	26	26	31	0.845298	1.39291	0.751172	0.604668	1000	0.474525	0.35964	0.537463	0.235764
ACAATT	up_DIFF	1012	19	8	6	5	18	8	6	5	nDIFF	2000	49	11	22	16	47	11	21	16	0.707562	1.40988	0.376167	0.699525	1000	0.280719	0.535465	0.0709291	0.549451
ACACAA	up_DIFF	1012	39	13	12	14	35	11	12	14	nDIFF	2000	58	20	20	18	58	20	20	18	1.15693	1.12236	1.36446	0.989622	1000	0.566434	0.8002	0.463536	0.987013
ACACAC	up_DIFF	1012	28	15	4	9	25	15	4	8	nDIFF	2000	69	29	19	21	60	25	17	21	1.0461	1.84258	0.421006	0.730557	1000	0.851149	0.111888	0.257742	0.514486
ACACAG	up_DIFF	1012	68	15	26	27	61	15	25	27	nDIFF	2000	129	46	38	45	120	45	37	44	0.993139	0.522666	1.32836	1.19158	1000	0.971029	0.0699301	0.390609	0.564436
ACACAT	up_DIFF	1012	11	4	4	3	11	4	4	3	nDIFF	2000	65	28	20	17	57	26	18	17	0.319464	0.218584	0.452644	0.360602	1000	0.003996	0.023976	0.185814	0.11988	up_DIFF<nDIFF **	up_DIFF<nDIFF *
ACACCA	up_DIFF	1012	57	14	21	22	50	14	21	22	nDIFF	2000	94	33	30	31	90	33	29	30	1.17003	0.723563	1.47944	1.37702	1000	0.41958	0.403596	0.246753	0.33966
ACACCC	up_DIFF	1012	34	8	20	6	32	8	19	6	nDIFF	2000	81	28	25	28	78	28	24	28	0.848362	0.660809	1.55007	0.274741	1000	0.491508	0.388611	0.213786	0.02997				up_DIFF<nDIFF *
ACACCG	up_DIFF	1012	11	5	4	2	11	5	4	2	nDIFF	2000	29	13	6	10	29	13	6	10	0.486136	0.505462	0.957379	0.160241	1000	0.14985	0.444555	0.956044	0.0949051
ACACCT	up_DIFF	1012	26	11	11	4	25	11	11	4	nDIFF	2000	79	25	28	26	74	25	26	25	0.827633	1.35972	0.77805	0.369352	1000	0.456543	0.477522	0.592408	0.0809191
ACACGA	up_DIFF	1012	9	4	2	3	8	4	2	2	nDIFF	2000	27	7	9	11	26	7	9	11	0.35882	0.548821	0.351334	0.12611	1000	0.105894	0.739261	0.324675	0.0829171
ACACGC	up_DIFF	1012	14	7	2	5	14	7	2	5	nDIFF	2000	17	4	6	7	17	4	6	7	0.948064	1.58087	0.68656	0.63149	1000	0.922078	0.659341	0.664336	0.541459
ACACGG	up_DIFF	1012	18	4	10	4	18	4	10	4	nDIFF	2000	44	12	17	15	42	12	17	15	0.913893	1.52647	1.2331	0.415708	1000	0.809191	0.543457	0.721279	0.243756
ACACGT	up_DIFF	1012	9	7	1	1	9	7	1	1	nDIFF	2000	22	5	10	7	22	5	10	7	1.28007	3.84777	0.136394	0.549089	1000	0.575425	0.03996	0.0709291	0.573427		up_DIFF>nDIFF *
ACACTA	up_DIFF	1012	11	5	3	3	9	5	2	3	nDIFF	2000	34	14	6	14	34	14	6	14	0.624056	0.841817	0.562648	0.436433	1000	0.252747	0.789211	0.558442	0.264735
ACACTC	up_DIFF	1012	23	5	5	13	23	5	5	13	nDIFF	2000	41	13	12	16	38	13	12	16	1.15406	0.652662	0.954038	1.7252	1000	0.605395	0.51049	0.931069	0.195804
ACACTG	up_DIFF	1012	51	22	14	15	51	22	14	15	nDIFF	2000	113	32	45	36	108	31	45	36	1.0483	2.07604	0.55021	0.862202	1000	0.795205	0.025974	0.0749251	0.695305		up_DIFF>nDIFF *
ACACTT	up_DIFF	1012	23	10	5	8	22	10	5	8	nDIFF	2000	44	14	16	14	43	14	16	14	0.979468	1.05547	0.620433	1.40028	1000	0.935065	0.894106	0.397602	0.509491
ACAGAA	up_DIFF	1012	61	16	24	21	51	14	24	18	nDIFF	2000	162	44	54	64	145	43	52	61	0.673586	0.429035	0.994014	0.595737	1000	0.037962	0.035964	0.991009	0.105894	up_DIFF<nDIFF *	up_DIFF<nDIFF *
ACAGAC	up_DIFF	1012	30	13	8	9	28	13	8	8	nDIFF	2000	101	26	39	36	92	26	39	33	0.565211	1.30135	0.274609	0.491037	1000	0.026973	0.481518	0.016983	0.10989	up_DIFF<nDIFF *		up_DIFF<nDIFF *
ACAGAG	up_DIFF	1012	78	27	26	25	68	25	24	24	nDIFF	2000	142	39	56	47	131	39	53	45	1.06244	1.08542	0.857488	1.33394	1000	0.749251	0.83017	0.563437	0.337662
ACAGAT	up_DIFF	1012	55	14	19	22	52	14	19	22	nDIFF	2000	107	30	38	39	102	29	38	39	0.923674	1.25647	0.788649	0.793868	1000	0.701299	0.553447	0.471528	0.472527
ACAGCA	up_DIFF	1012	72	28	22	22	68	26	22	22	nDIFF	2000	177	59	66	52	160	56	65	49	0.805506	0.779458	0.832926	0.798545	1000	0.207792	0.347652	0.566434	0.466533
ACAGCC	up_DIFF	1012	82	29	33	20	71	26	30	19	nDIFF	2000	163	41	54	68	146	38	53	67	1.07848	1.7776	1.38158	0.58355	1000	0.632368	0.0749251	0.205794	0.0779221
ACAGCG	up_DIFF	1012	22	9	7	6	22	9	7	6	nDIFF	2000	46	18	8	20	43	18	8	19	1.31774	1.51032	1.7266	0.803126	1000	0.331668	0.35964	0.365634	0.675325
ACAGCT	up_DIFF	1012	64	22	24	18	60	22	24	18	nDIFF	2000	118	42	42	34	111	40	42	34	1.23171	1.24491	1.21659	1.24056	1000	0.225774	0.495504	0.521479	0.544456
ACAGGA	up_DIFF	1012	61	19	22	20	53	17	21	20	nDIFF	2000	102	25	41	36	94	24	38	35	1.00853	0.951815	1.31251	0.775056	1000	0.96004	0.904096	0.431568	0.547453
ACAGGC	up_DIFF	1012	51	13	22	16	44	12	21	15	nDIFF	2000	91	30	33	28	86	28	33	28	0.950674	0.816908	1.24364	0.74059	1000	0.815185	0.622378	0.522478	0.434565
ACAGGG	up_DIFF	1012	50	14	23	13	49	14	23	13	nDIFF	2000	76	22	33	21	72	22	33	20	1.51952	1.92629	1.23201	1.87768	1000	0.0799201	0.0919081	0.593407	0.165834
ACAGGT	up_DIFF	1012	32	11	13	8	31	11	13	8	nDIFF	2000	66	23	32	11	58	22	28	11	0.927316	0.901193	0.737905	1.52612	1000	0.801199	0.811189	0.537463	0.446553
ACAGTA	up_DIFF	1012	29	4	10	15	29	4	10	15	nDIFF	2000	58	20	22	16	53	19	21	16	1.12455	0.649744	0.96972	2.03676	1000	0.662338	0.452547	0.932068	0.102897
ACAGTC	up_DIFF	1012	52	17	18	17	48	16	18	17	nDIFF	2000	66	20	27	19	62	20	27	18	1.83566	1.74504	1.25885	2.88883	1000	0.003996	0.147852	0.512488	0.00799201	up_DIFF>nDIFF **			up_DIFF>nDIFF **
ACAGTG	up_DIFF	1012	67	27	20	20	62	27	20	20	nDIFF	2000	151	55	49	47	133	52	48	44	0.997425	1.26911	0.700047	1.09682	1000	0.99001	0.412587	0.322677	0.791209
ACAGTT	up_DIFF	1012	42	15	15	12	39	14	15	12	nDIFF	2000	70	25	24	21	63	23	24	21	1.57932	1.46657	2.09715	1.22131	1000	0.0519481	0.345654	0.0779221	0.601399
ACATAA	up_DIFF	1012	19	8	7	4	19	8	7	4	nDIFF	2000	34	15	9	10	32	15	8	10	1.48036	1.73717	2.02291	0.659264	1000	0.275724	0.323676	0.233766	0.71029
ACATAC	up_DIFF	1012	12	4	3	5	11	4	3	5	nDIFF	2000	37	9	16	12	35	9	15	12	1.08701	2.78413	0.289225	1.00595	1000	0.847153	0.232767	0.0929071	0.992008
ACATAG	up_DIFF	1012	22	9	6	7	22	9	6	7	nDIFF	2000	39	12	13	14	34	11	13	13	1.53243	1.48632	1.43907	1.68457	1000	0.160839	0.443556	0.502498	0.463536
ACATAT	up_DIFF	1012	14	6	4	4	14	6	4	4	nDIFF	2000	41	16	12	13	37	16	11	13	0.514957	0.593004	0.418306	0.500212	1000	0.118881	0.35964	0.447552	0.340659
ACATCA	up_DIFF	1012	46	11	21	14	43	10	21	13	nDIFF	2000	116	40	34	42	108	38	32	39	0.986997	0.594107	1.60969	0.902536	1000	0.942058	0.195804	0.128871	0.754246
ACATCC	up_DIFF	1012	28	13	7	8	28	13	7	8	nDIFF	2000	82	31	28	23	77	30	28	22	0.754621	1.18061	0.472124	0.496837	1000	0.335664	0.703297	0.102897	0.17982
ACATCG	up_DIFF	1012	11	7	2	2	11	7	2	2	nDIFF	2000	31	13	9	9	30	13	9	9	0.748716	1.16017	0.483264	0.37017	1000	0.43956	0.783217	0.393606	0.343656
ACATCT	up_DIFF	1012	42	14	15	13	40	14	14	13	nDIFF	2000	84	29	32	23	81	29	32	23	1.1065	0.847024	1.11765	1.49231	1000	0.633367	0.658342	0.785215	0.267732
ACATGA	up_DIFF	1012	36	9	11	16	33	9	11	14	nDIFF	2000	65	23	27	15	63	23	27	15	1.35692	0.508948	1.48441	2.27368	1000	0.226773	0.196803	0.346653	0.0519481
ACATGC	up_DIFF	1012	25	11	9	5	23	11	9	5	nDIFF	2000	62	18	26	18	57	18	24	17	1.0689	1.60011	1.31807	0.33292	1000	0.796204	0.265734	0.52048	0.0949051
ACATGG	up_DIFF	1012	47	14	16	17	43	14	14	17	nDIFF	2000	108	34	39	35	104	33	39	35	0.804108	0.78555	0.549127	1.17257	1000	0.27972	0.506494	0.125874	0.645355
ACATGT	up_DIFF	1012	16	5	5	6	16	5	5	6	nDIFF	2000	52	17	15	20	50	17	15	20	0.725956	0.624707	0.810231	0.716766	1000	0.341658	0.468531	0.754246	0.527473
ACATTA	up_DIFF	1012	14	6	5	3	14	6	5	3	nDIFF	2000	39	15	12	12	37	15	12	12	0.67583	0.826427	0.668184	0.479318	1000	0.304695	0.734266	0.56044	0.341658
ACATTC	up_DIFF	1012	35	12	12	11	35	12	12	11	nDIFF	2000	57	16	24	17	54	15	24	17	1.44331	2.36709	0.952964	1.38402	1000	0.150849	0.047952	0.919081	0.524476		up_DIFF>nDIFF *
ACATTG	up_DIFF	1012	32	6	14	12	30	6	13	11	nDIFF	2000	95	32	31	32	85	31	29	31	0.765448	0.390106	1.13425	0.804294	1000	0.265734	0.0539461	0.738262	0.594406
ACATTT	up_DIFF	1012	42	12	14	16	37	12	12	15	nDIFF	2000	84	30	18	36	73	27	18	33	0.839975	0.767584	1.15259	0.705616	1000	0.471528	0.497502	0.786214	0.360639
ACCAAA	up_DIFF	1012	44	13	15	16	41	12	15	16	nDIFF	2000	97	36	25	36	93	35	24	35	0.683539	0.356502	1.08909	0.759423	1000	0.102897	0.025974	0.814186	0.462537		up_DIFF<nDIFF *
ACCAAC	up_DIFF	1012	31	10	11	10	29	10	11	10	nDIFF	2000	67	25	22	20	62	24	21	19	0.893924	0.686847	1.17404	0.767307	1000	0.671329	0.417582	0.706294	0.586414
ACCAAG	up_DIFF	1012	57	19	16	22	52	19	14	22	nDIFF	2000	139	45	38	56	124	45	36	53	0.826749	0.843156	0.832501	0.809307	1000	0.331668	0.597403	0.659341	0.526474
ACCAAT	up_DIFF	1012	16	4	7	5	15	4	6	5	nDIFF	2000	54	18	23	13	51	17	23	13	0.570096	0.672578	0.470965	0.613461	1000	0.0939061	0.45954	0.18981	0.455544
ACCACA	up_DIFF	1012	50	14	22	14	48	14	21	14	nDIFF	2000	114	38	35	41	105	34	35	41	0.954848	1.01716	1.30772	0.645662	1000	0.826174	0.963037	0.42957	0.212787
ACCACC	up_DIFF	1012	44	11	19	14	41	11	18	13	nDIFF	2000	121	41	34	46	109	37	32	43	0.661807	0.506224	0.858322	0.616379	1000	0.0529471	0.108891	0.684316	0.206793
ACCACG	up_DIFF	1012	20	6	5	9	20	6	5	9	nDIFF	2000	42	10	15	17	40	10	14	17	0.949997	1.1566	0.609952	1.09936	1000	0.867133	0.82018	0.448551	0.861139
ACCACT	up_DIFF	1012	40	11	15	14	34	10	15	12	nDIFF	2000	72	18	24	30	69	17	24	30	1.23496	1.67397	1.22068	0.976686	1000	0.36963	0.296703	0.616384	0.95005
ACCAGA	up_DIFF	1012	65	23	18	24	63	22	18	24	nDIFF	2000	111	33	36	42	105	33	35	41	1.11048	1.41979	0.736608	1.17635	1000	0.583417	0.321678	0.387612	0.621379
ACCAGC	up_DIFF	1012	64	19	18	27	57	18	18	25	nDIFF	2000	151	53	54	44	132	51	52	40	0.822591	0.736314	0.516124	1.39925	1000	0.328671	0.404595	0.0549451	0.294705
ACCAGG	up_DIFF	1012	55	15	12	28	50	14	12	26	nDIFF	2000	143	49	49	45	137	48	49	45	0.747848	0.5738	0.4914	1.22767	1000	0.116883	0.118881	0.048951	0.458541			up_DIFF<nDIFF *
ACCAGT	up_DIFF	1012	30	11	10	9	28	10	10	9	nDIFF	2000	77	32	23	22	73	31	23	21	0.768285	0.659721	0.769754	0.970827	1000	0.291708	0.326673	0.543457	0.953047
ACCATA	up_DIFF	1012	19	9	8	2	19	9	8	2	nDIFF	2000	36	12	10	14	36	12	10	14	1.2104	2.00181	1.89686	0.280198	1000	0.533467	0.208791	0.232767	0.103896
ACCATC	up_DIFF	1012	38	16	9	13	35	15	8	13	nDIFF	2000	89	37	26	26	87	36	26	26	0.682633	0.816737	0.314323	0.962662	1000	0.142857	0.58042	0.0849151	0.919081
ACCATG	up_DIFF	1012	50	22	16	12	46	22	16	12	nDIFF	2000	97	38	36	23	94	38	35	23	1.1225	1.16781	1.06643	1.13535	1000	0.569431	0.635365	0.855145	0.758242
ACCATT	up_DIFF	1012	36	11	16	9	33	11	15	8	nDIFF	2000	60	21	24	15	55	21	21	15	1.21341	0.991843	1.66212	0.77253	1000	0.484515	0.991009	0.196803	0.718282
ACCCAA	up_DIFF	1012	39	7	15	17	37	7	13	17	nDIFF	2000	61	21	17	23	55	20	16	23	1.29074	0.658761	1.94303	1.36362	1000	0.30969	0.457542	0.141858	0.428571
ACCCAC	up_DIFF	1012	39	14	15	10	34	13	11	10	nDIFF	2000	88	28	35	25	82	28	34	23	0.786261	1.30765	0.476374	0.684947	1000	0.305694	0.478521	0.0839161	0.372627
ACCCAG	up_DIFF	1012	97	30	26	41	83	29	25	40	nDIFF	2000	163	51	60	52	145	49	57	49	1.26163	1.1158	0.956726	1.79416	1000	0.118881	0.691309	0.871129	0.016983				up_DIFF>nDIFF *
ACCCAT	up_DIFF	1012	18	8	7	3	18	8	7	3	nDIFF	2000	61	20	23	18	57	20	22	18	0.478895	0.630375	0.613532	0.224687	1000	0.031968	0.405594	0.290709	0.04995	up_DIFF<nDIFF *			up_DIFF<nDIFF *
ACCCCA	up_DIFF	1012	60	20	24	16	56	20	23	15	nDIFF	2000	136	53	36	47	120	51	34	45	0.98799	0.89794	1.3159	0.779291	1000	0.941059	0.738262	0.371628	0.466533
ACCCCC	up_DIFF	1012	34	8	18	8	31	8	17	7	nDIFF	2000	86	25	36	25	73	23	35	22	0.747847	0.404204	1.02875	0.681298	1000	0.280719	0.108891	0.947053	0.431568
ACCCCG	up_DIFF	1012	34	12	10	12	33	12	10	12	nDIFF	2000	57	21	20	16	52	21	19	15	1.20999	1.11169	0.738037	2.05626	1000	0.52048	0.846154	0.533467	0.0799201
ACCCCT	up_DIFF	1012	59	16	24	19	51	15	21	18	nDIFF	2000	88	33	32	23	78	32	32	21	1.6577	1.27734	1.96125	1.73718	1000	0.021978	0.526474	0.0659341	0.166833	up_DIFF>nDIFF *
ACCCGA	up_DIFF	1012	9	1	3	5	8	1	3	5	nDIFF	2000	39	13	13	13	39	13	13	13	0.259076	0.00946416	0.0360166	0.836619	1000	0.00999001	0.0529471	0.025974	0.755245	up_DIFF<nDIFF **		up_DIFF<nDIFF *
ACCCGC	up_DIFF	1012	30	8	10	12	28	8	10	12	nDIFF	2000	42	18	9	15	41	18	9	15	1.15183	0.517289	2.31869	1.1276	1000	0.638362	0.198801	0.150849	0.788212
ACCCGG	up_DIFF	1012	14	3	7	4	14	3	7	4	nDIFF	2000	56	11	21	24	53	11	21	23	0.647899	0.985359	0.650561	0.479514	1000	0.194805	0.982018	0.40959	0.202797
ACCCGT	up_DIFF	1012	6	2	4	0	6	2	4	0	nDIFF	2000	18	6	4	8	18	6	4	8	0.885968	0.490305	3.31418	0	1000	0.817183	0.556444	0.128871	0.158841
ACCCTA	up_DIFF	1012	16	3	9	4	13	3	8	3	nDIFF	2000	37	11	16	10	34	11	15	9	0.999897	1.18432	0.942849	0.914742	1000	1	0.775225	0.924076	0.913087
ACCCTC	up_DIFF	1012	57	21	27	9	51	19	27	9	nDIFF	2000	82	32	22	28	77	31	21	27	1.30318	1.29589	1.99567	0.663582	1000	0.183816	0.477522	0.0529471	0.383616
ACCCTG	up_DIFF	1012	70	23	31	16	66	23	29	16	nDIFF	2000	165	48	61	56	147	48	56	54	0.786991	0.806936	1.05206	0.500023	1000	0.157842	0.486513	0.849151	0.043956				up_DIFF<nDIFF *
ACCCTT	up_DIFF	1012	29	7	16	6	29	7	16	6	nDIFF	2000	56	25	15	16	55	25	15	16	0.895467	0.442433	2.10533	0.567789	1000	0.679321	0.0969031	0.0669331	0.358641
ACCGAA	up_DIFF	1012	12	7	3	2	12	7	3	2	nDIFF	2000	32	13	11	8	31	13	11	8	0.781398	1.17129	0.642484	0.11349	1000	0.558442	0.794206	0.561439	0.0889111
ACCGAC	up_DIFF	1012	9	3	3	3	9	3	3	3	nDIFF	2000	26	4	14	8	25	4	13	8	0.985347	1.51336	0.935799	0.739746	1000	0.981019	0.64036	0.925075	0.697303
ACCGAG	up_DIFF	1012	12	2	4	6	12	2	4	6	nDIFF	2000	45	15	15	15	44	15	15	15	0.551311	0.24531	0.781654	0.501181	1000	0.161838	0.121878	0.695305	0.365634
ACCGAT	up_DIFF	1012	7	5	1	1	7	5	1	1	nDIFF	2000	17	8	4	5	17	8	4	5	0.820697	2.29712	0.526906	0.0271989	1000	0.732268	0.198801	0.706294	0.164835
ACCGCA	up_DIFF	1012	21	3	13	5	20	3	13	4	nDIFF	2000	42	17	15	10	42	17	15	10	0.878223	0.344967	1.4328	1.28647	1000	0.689311	0.172827	0.420579	0.697303
ACCGCC	up_DIFF	1012	24	9	8	7	23	9	8	6	nDIFF	2000	28	14	8	6	28	14	8	6	1.77996	1.02437	1.99015	4.38377	1000	0.0749251	0.96004	0.22977	0.023976				up_DIFF>nDIFF *
ACCGCG	up_DIFF	1012	4	0	1	3	4	0	1	3	nDIFF	2000	18	6	5	7	18	6	5	7	0.306048	0	0.11639	0.616285	1000	0.114885	0.151848	0.22977	0.601399
ACCGCT	up_DIFF	1012	11	2	3	6	11	2	3	6	nDIFF	2000	31	13	8	10	30	13	8	10	0.6534	0.258948	0.879392	0.910873	1000	0.281718	0.0889111	0.893107	0.871129
ACCGGA	up_DIFF	1012	21	13	7	1	18	11	7	1	nDIFF	2000	28	11	6	11	26	10	6	10	1.12441	1.6079	1.37258	0.279194	1000	0.762238	0.38961	0.619381	0.18981
ACCGGC	up_DIFF	1012	21	6	10	5	21	6	10	5	nDIFF	2000	40	16	15	9	38	16	15	9	1.05941	0.619276	1.23545	1.56574	1000	0.841159	0.435564	0.658342	0.51049
ACCGGG	up_DIFF	1012	13	5	6	2	13	5	6	2	nDIFF	2000	54	9	23	22	52	9	22	22	0.39031	0.669817	0.564106	0.146476	1000	0.011988	0.576424	0.284715	0.014985	up_DIFF<nDIFF *			up_DIFF<nDIFF *
ACCGGT	up_DIFF	1012	7	5	2	0	7	5	2	0	nDIFF	2000	12	3	4	5	10	3	2	5	0.918132	1.03044	5.78085	0	1000	0.901099	0.968032	0.186813	0.198801
ACCGTA	up_DIFF	1012	4	2	0	2	4	2	0	2	nDIFF	2000	7	4	1	2	7	4	1	2	1.59543	2.42825	0	1.02212	1000	0.515485	0.385614	1	1
ACCGTC	up_DIFF	1012	8	1	5	2	8	1	5	2	nDIFF	2000	32	10	5	17	31	10	5	16	0.530762	0.0870576	1.77077	0.282909	1000	0.160839	0.0749251	0.446553	0.11988
ACCGTG	up_DIFF	1012	20	9	6	5	19	9	6	5	nDIFF	2000	50	20	19	11	47	19	19	11	0.968221	1.48871	0.857111	0.471326	1000	0.929071	0.47952	0.768232	0.322677
ACCGTT	up_DIFF	1012	4	2	0	2	4	2	0	2	nDIFF	2000	11	5	3	3	11	5	3	3	0.834033	1.36426	0	1.49394	1000	0.802198	0.796204	0.442557	0.645355
ACCTAA	up_DIFF	1012	26	9	8	9	25	8	8	9	nDIFF	2000	26	13	6	7	22	11	6	7	3.22675	1.98246	4.88988	2.67953	1000	0.00599401	0.254745	0.024975	0.152847	up_DIFF>nDIFF **		up_DIFF>nDIFF *
ACCTAC	up_DIFF	1012	18	4	5	9	16	4	5	9	nDIFF	2000	67	22	22	23	63	21	22	23	0.434779	0.208028	0.395512	0.684121	1000	0.012987	0.033966	0.12987	0.44955	up_DIFF<nDIFF *	up_DIFF<nDIFF *
ACCTAG	up_DIFF	1012	20	5	12	3	19	5	12	3	nDIFF	2000	30	10	12	8	30	10	12	8	1.2024	1.00926	1.45889	0.996273	1000	0.579421	0.992008	0.422577	0.998002
ACCTAT	up_DIFF	1012	12	6	3	3	12	6	3	3	nDIFF	2000	54	16	17	21	52	16	17	21	0.333095	0.528166	0.315126	0.180989	1000	0.002997	0.280719	0.0749251	0.020979	up_DIFF<nDIFF **			up_DIFF<nDIFF *
ACCTCA	up_DIFF	1012	65	14	25	26	60	14	23	26	nDIFF	2000	136	38	50	48	130	36	49	47	1.07282	0.986854	1.02116	1.17984	1000	0.679321	0.971029	0.938062	0.59041
ACCTCC	up_DIFF	1012	69	16	36	17	67	16	36	17	nDIFF	2000	140	45	60	35	126	44	53	35	0.88293	0.346255	1.30322	0.829826	1000	0.487512	0.018981	0.28971	0.646354		up_DIFF<nDIFF *
ACCTCG	up_DIFF	1012	17	5	6	6	17	5	6	6	nDIFF	2000	44	13	8	23	43	13	8	22	0.75163	1.44759	0.965014	0.382234	1000	0.406593	0.490509	0.974026	0.102897
ACCTCT	up_DIFF	1012	61	19	27	15	53	19	26	13	nDIFF	2000	102	27	48	27	93	27	45	26	1.25952	1.41669	1.51897	0.675388	1000	0.244755	0.348651	0.108891	0.403596
ACCTGA	up_DIFF	1012	48	15	18	15	45	14	18	15	nDIFF	2000	101	35	27	39	92	34	24	38	0.750139	0.609445	1.09545	0.591515	1000	0.216783	0.212787	0.807193	0.174825
ACCTGC	up_DIFF	1012	58	14	24	20	53	14	22	19	nDIFF	2000	171	51	73	47	148	47	65	46	0.684012	0.67742	0.843459	0.511741	1000	0.038961	0.258741	0.538462	0.0519481	up_DIFF<nDIFF *
ACCTGG	up_DIFF	1012	97	35	31	31	86	34	30	29	nDIFF	2000	188	54	82	52	175	53	79	51	0.869691	1.06969	0.662974	1.01704	1000	0.332667	0.764236	0.112887	0.941059
ACCTGT	up_DIFF	1012	51	12	17	22	47	12	17	21	nDIFF	2000	95	42	30	23	89	41	29	23	1.09335	0.555444	1.50545	1.5328	1000	0.673327	0.0999001	0.230769	0.207792
ACCTTA	up_DIFF	1012	21	8	8	5	21	8	8	5	nDIFF	2000	37	9	16	12	36	9	16	12	1.21063	1.50127	1.05434	1.00409	1000	0.562438	0.440559	0.938062	0.995005
ACCTTC	up_DIFF	1012	42	16	12	14	38	14	12	14	nDIFF	2000	99	41	28	30	94	39	28	30	0.98554	0.703508	1.13847	1.22503	1000	0.964036	0.387612	0.773227	0.61039
ACCTTG	up_DIFF	1012	40	13	18	9	37	12	17	9	nDIFF	2000	70	24	17	29	67	23	17	28	1.0724	0.764993	2.24216	0.650448	1000	0.8002	0.555445	0.0509491	0.370629
ACCTTT	up_DIFF	1012	35	18	11	6	31	16	11	6	nDIFF	2000	76	28	28	20	70	28	28	20	0.662093	0.628797	1.04535	0.337486	1000	0.166833	0.381618	0.917083	0.115884
ACGAAA	up_DIFF	1012	15	6	4	5	15	6	4	5	nDIFF	2000	30	12	12	6	30	12	12	6	0.825546	1.17809	0.417875	1.30498	1000	0.618382	0.787213	0.276723	0.668332
ACGAAC	up_DIFF	1012	8	1	5	2	8	1	5	2	nDIFF	2000	19	9	3	7	19	9	3	7	0.826516	0.151949	7.32326	0.629174	1000	0.703297	0.13986	0.00899101	0.596404			up_DIFF>nDIFF **
ACGAAG	up_DIFF	1012	8	4	1	3	8	4	1	3	nDIFF	2000	24	5	4	15	24	5	4	15	0.413438	1.03713	0.0591243	0.197302	1000	0.145854	0.994006	0.352647	0.0609391
ACGAAT	up_DIFF	1012	9	2	5	2	9	2	5	2	nDIFF	2000	16	5	4	7	15	5	4	6	1.58109	1.13517	2.67648	0.972582	1000	0.326673	0.89011	0.177822	0.983017
ACGACA	up_DIFF	1012	9	3	2	4	9	3	2	4	nDIFF	2000	30	11	7	12	30	11	7	12	0.47828	0.068637	0.957563	0.651471	1000	0.152847	0.124875	0.959041	0.531469
ACGACC	up_DIFF	1012	8	2	5	1	8	2	5	1	nDIFF	2000	42	9	15	18	41	9	15	17	0.445675	0.729883	0.590759	0.146435	1000	0.038961	0.718282	0.340659	0.041958	up_DIFF<nDIFF *			up_DIFF<nDIFF *
ACGACG	up_DIFF	1012	5	3	1	1	5	3	1	1	nDIFF	2000	13	2	6	5	13	2	6	5	0.821256	4.19072	0.472223	0.299134	1000	0.733267	0.0979021	0.482517	0.492507
ACGACT	up_DIFF	1012	11	3	4	4	11	3	4	4	nDIFF	2000	39	14	14	11	39	14	14	11	0.757825	0.751508	0.756146	0.767369	1000	0.445554	0.661339	0.644356	0.685315
ACGAGA	up_DIFF	1012	12	4	6	2	12	4	6	2	nDIFF	2000	52	12	16	24	48	12	16	24	0.675835	1.13795	0.864202	0.207575	1000	0.22977	0.843157	0.753247	0.033966				up_DIFF<nDIFF *
ACGAGC	up_DIFF	1012	16	3	7	6	16	3	7	6	nDIFF	2000	34	6	17	11	34	6	17	11	1.20306	1.85038	0.699356	1.66644	1000	0.601399	0.453546	0.491508	0.337662
ACGAGG	up_DIFF	1012	26	9	8	9	22	8	8	9	nDIFF	2000	56	13	17	26	54	13	17	25	1.09613	1.49555	1.28336	0.691092	1000	0.754246	0.434565	0.66034	0.438561
ACGAGT	up_DIFF	1012	14	7	5	2	14	7	5	2	nDIFF	2000	36	13	11	12	35	13	11	12	0.712133	0.93105	0.706719	0.347707	1000	0.360639	0.88012	0.628372	0.247752
ACGATA	up_DIFF	1012	1	0	0	1	1	0	0	1	nDIFF	2000	10	3	4	3	10	3	4	3	0.188861	0	0	0.495758	1000	0.138861	0.402597	0.31968	0.827173
ACGATC	up_DIFF	1012	12	5	6	1	12	5	6	1	nDIFF	2000	19	3	10	6	19	3	10	6	1.52574	4.16031	1.17978	0.89674	1000	0.314685	0.041958	0.751249	0.87013		up_DIFF>nDIFF *
ACGATG	up_DIFF	1012	17	10	2	5	17	10	2	5	nDIFF	2000	35	15	10	10	35	15	10	10	1.045	1.2877	0.466366	1.19048	1000	0.9001	0.633367	0.332667	0.781219
ACGATT	up_DIFF	1012	5	2	2	1	5	2	2	1	nDIFF	2000	15	5	3	7	15	5	3	7	1.06145	1.54839	2.40574	0.308527	1000	0.904096	0.681319	0.395604	0.323676
ACGCAA	up_DIFF	1012	13	12	0	1	13	12	0	1	nDIFF	2000	16	4	6	6	16	4	6	6	1.25716	4.97772	0	0.258049	1000	0.605395	0.004995	0.151848	0.432567		up_DIFF>nDIFF **
ACGCAC	up_DIFF	1012	4	1	0	3	3	1	0	2	nDIFF	2000	12	4	4	4	12	4	4	4	0.518616	0.173707	0	1.18354	1000	0.412587	0.336663	0.407592	0.896104
ACGCAG	up_DIFF	1012	9	3	4	2	9	3	4	2	nDIFF	2000	32	10	15	7	31	10	15	7	0.359833	0.497677	0.336861	0.248016	1000	0.0869131	0.382617	0.238761	0.277722
ACGCAT	up_DIFF	1012	11	5	2	4	11	5	2	4	nDIFF	2000	17	3	7	7	17	3	7	7	1.00055	3.81472	0.443746	0.965899	1000	1	0.108891	0.463536	0.979021
ACGCCA	up_DIFF	1012	22	11	5	6	20	11	5	6	nDIFF	2000	47	13	13	21	45	13	13	20	0.719608	0.848895	0.926605	0.496442	1000	0.362637	0.751249	0.876124	0.263736
ACGCCC	up_DIFF	1012	11	7	3	1	10	7	3	1	nDIFF	2000	47	11	22	14	45	11	21	13	0.459756	1.28734	0.227599	0.101121	1000	0.0619381	0.745255	0.02997	0.043956			up_DIFF<nDIFF *	up_DIFF<nDIFF *
ACGCCG	up_DIFF	1012	4	1	3	0	4	1	3	0	nDIFF	2000	16	3	6	7	15	3	6	7	1.00268	0.923858	1.89541	0	1000	0.999001	1	0.405594	0.136863
ACGCCT	up_DIFF	1012	9	1	1	7	9	1	1	7	nDIFF	2000	35	15	9	11	34	15	9	11	0.337904	0.0335038	0.0252054	1.06239	1000	0.038961	0.028971	0.045954	0.924076	up_DIFF<nDIFF *	up_DIFF<nDIFF *	up_DIFF<nDIFF *
ACGCGA	up_DIFF	1012	1	1	0	0	1	1	0	0	nDIFF	2000	5	1	3	1	5	1	3	1	0.799978	4.31602	0	0	1000	0.85015	0.327672	0.408591	1
ACGCGC	up_DIFF	1012	5	2	2	1	5	2	2	1	nDIFF	2000	10	2	3	5	10	2	3	5	1.58206	5.62748	1.10522	0.177083	1000	0.548452	0.142857	0.974026	0.318681
ACGCGG	up_DIFF	1012	6	3	0	3	6	3	0	3	nDIFF	2000	23	10	6	7	21	10	6	7	0.513852	0.525393	0	0.86223	1000	0.232767	0.391608	0.144855	0.875125
ACGCGT	up_DIFF	1012	1	0	1	0	1	0	1	0	nDIFF	2000	4	0	2	2	4	0	2	2	0.894906	NA	1.29138	0	1000	0.969031	1	1	0.588412
ACGCTA	up_DIFF	1012	6	2	3	1	5	1	3	1	nDIFF	2000	11	2	1	8	11	2	1	8	1.59758	0.385042	12.0087	0.102195	1000	0.585415	0.707293	0.0909091	0.114885
ACGCTC	up_DIFF	1012	8	2	4	2	8	2	4	2	nDIFF	2000	16	7	5	4	16	7	5	4	1.25945	0.358013	1.66721	2.03191	1000	0.667333	0.353646	0.494505	0.626374
ACGCTG	up_DIFF	1012	24	9	12	3	24	9	12	3	nDIFF	2000	59	19	22	18	57	19	22	17	1.10709	1.32706	1.60179	0.151538	1000	0.686314	0.516484	0.207792	0.047952				up_DIFF<nDIFF *
ACGCTT	up_DIFF	1012	9	4	5	0	9	4	5	0	nDIFF	2000	10	2	3	5	10	2	3	5	1.78139	5.28715	2.01321	0	1000	0.271728	0.046953	0.424575	0.216783		up_DIFF>nDIFF *
ACGGAA	up_DIFF	1012	14	5	4	5	14	5	4	5	nDIFF	2000	38	10	12	16	37	10	12	16	0.576115	1.00254	0.297152	0.548916	1000	0.161838	0.996004	0.168831	0.328671
ACGGAC	up_DIFF	1012	8	0	0	8	8	0	0	8	nDIFF	2000	24	7	12	5	23	7	11	5	0.857688	0	0	5.38872	1000	0.717283	0.102897	0.020979	0.00799201			up_DIFF<nDIFF *	up_DIFF>nDIFF **
ACGGAG	up_DIFF	1012	26	11	9	6	26	11	9	6	nDIFF	2000	51	18	20	13	49	17	20	13	0.895469	1.68803	0.638361	0.5363	1000	0.726274	0.225774	0.393606	0.541459
ACGGAT	up_DIFF	1012	5	2	2	1	5	2	2	1	nDIFF	2000	18	8	4	6	18	8	4	6	1.47113	1.01187	2.79579	0.843713	1000	0.569431	0.986014	0.537463	0.903097
ACGGCA	up_DIFF	1012	15	4	6	5	15	4	6	5	nDIFF	2000	39	11	10	18	37	11	10	18	0.880349	0.770063	1.07104	0.837502	1000	0.707293	0.7003	0.913087	0.728272
ACGGCC	up_DIFF	1012	20	3	13	4	20	3	13	4	nDIFF	2000	44	12	17	15	44	12	17	15	1.01487	0.466932	1.75845	0.456216	1000	0.975025	0.298701	0.302697	0.262737
ACGGCG	up_DIFF	1012	10	3	5	2	10	3	5	2	nDIFF	2000	24	8	9	7	24	8	9	7	1.11835	0.745102	1.81866	0.715593	1000	0.782218	0.699301	0.417582	0.7003
ACGGCT	up_DIFF	1012	23	7	12	4	23	7	12	4	nDIFF	2000	24	7	10	7	24	7	10	7	2.05405	3.70363	2.44839	0.737957	1000	0.020979	0.014985	0.0609391	0.689311	up_DIFF>nDIFF *	up_DIFF>nDIFF *
ACGGGA	up_DIFF	1012	21	7	8	6	21	7	8	6	nDIFF	2000	42	14	14	14	41	14	14	14	0.94507	1.10771	1.05329	0.66318	1000	0.853147	0.833167	0.907093	0.519481
ACGGGC	up_DIFF	1012	19	3	12	4	19	3	12	4	nDIFF	2000	43	10	24	9	41	10	22	9	0.969395	0.386323	1.13433	1.19593	1000	0.911089	0.258741	0.74026	0.787213
ACGGGG	up_DIFF	1012	21	8	7	6	20	8	7	6	nDIFF	2000	47	15	18	14	44	15	17	13	1.10885	1.67811	0.743974	1.10595	1000	0.739261	0.294705	0.631369	0.857143
ACGGGT	up_DIFF	1012	6	4	1	1	6	4	1	1	nDIFF	2000	15	4	6	5	14	4	6	5	0.819313	1.84508	0.257729	0.914954	1000	0.737263	0.436563	0.315684	0.935065
ACGGTA	up_DIFF	1012	4	3	1	0	4	3	1	0	nDIFF	2000	8	2	4	2	8	2	4	2	1.1413	2.16764	0.773351	0	1000	0.882118	0.382617	0.816184	0.774226
ACGGTC	up_DIFF	1012	14	4	4	6	14	4	4	6	nDIFF	2000	17	4	9	4	16	4	9	4	1.91075	2.96548	0.688423	4.99214	1000	0.118881	0.213786	0.662338	0.015984				up_DIFF>nDIFF *
ACGGTG	up_DIFF	1012	7	2	3	2	7	2	3	2	nDIFF	2000	39	13	13	13	35	13	12	13	0.306864	0.343365	0.359515	0.21656	1000	0.01998	0.214785	0.150849	0.114885	up_DIFF<nDIFF *
ACGGTT	up_DIFF	1012	5	0	2	3	5	0	2	3	nDIFF	2000	18	8	7	3	18	8	7	3	0.423692	0	0.084785	2.51533	1000	0.187812	0.0739261	0.161838	0.398601
ACGTAA	up_DIFF	1012	7	1	2	4	7	1	2	4	nDIFF	2000	11	3	4	4	10	3	4	4	1.10951	0.960252	1.13732	1.15815	1000	0.877123	1	0.92008	0.865135
ACGTAC	up_DIFF	1012	4	0	2	2	4	0	2	2	nDIFF	2000	11	5	3	3	11	5	3	3	0.740509	0	1.95227	1.39501	1000	0.648352	0.232767	0.524476	0.731269
ACGTAG	up_DIFF	1012	4	0	3	1	4	0	3	1	nDIFF	2000	8	1	5	2	8	1	5	2	0.606546	0	0.672004	0.628022	1000	0.554446	1	0.689311	0.928072
ACGTAT	up_DIFF	1012	2	2	0	0	2	2	0	0	nDIFF	2000	7	2	1	4	7	2	1	4	0.595569	5.72783	0	0	1000	0.573427	0.110889	1	0.294705
ACGTCA	up_DIFF	1012	10	2	6	2	10	2	6	2	nDIFF	2000	35	9	14	12	34	9	14	12	0.673476	0.585508	0.885909	0.495738	1000	0.308691	0.529471	0.854146	0.330669
ACGTCC	up_DIFF	1012	8	4	0	4	7	4	0	4	nDIFF	2000	28	15	6	7	27	14	6	7	0.4244	0.313356	0	0.917526	1000	0.0989011	0.151848	0.148851	0.923077
ACGTCG	up_DIFF	1012	2	0	2	0	2	0	2	0	nDIFF	2000	7	1	6	0	7	1	6	0	0.258552	0	0.478322	NA	1000	0.411588	1	0.569431	1
ACGTCT	up_DIFF	1012	8	5	1	2	8	5	1	2	nDIFF	2000	27	9	10	8	25	9	9	8	0.712255	1.62165	0.154462	0.442732	1000	0.477522	0.405594	0.177822	0.387612
ACGTGA	up_DIFF	1012	19	11	7	1	17	10	7	1	nDIFF	2000	27	14	9	4	25	14	9	4	2.11599	2.497	1.64514	2.00968	1000	0.048951	0.0909091	0.421578	0.688312	up_DIFF>nDIFF *
ACGTGC	up_DIFF	1012	24	11	5	8	21	11	5	7	nDIFF	2000	40	12	19	9	36	11	18	9	1.30047	3.18336	0.426486	0.728198	1000	0.416583	0.020979	0.206793	0.663337		up_DIFF>nDIFF *
ACGTGG	up_DIFF	1012	31	9	11	11	31	9	11	11	nDIFF	2000	75	30	25	20	72	30	24	20	1.17634	0.598921	1.75839	1.40809	1000	0.637363	0.262737	0.404595	0.437562
ACGTGT	up_DIFF	1012	7	4	3	0	7	4	3	0	nDIFF	2000	26	12	10	4	26	12	10	4	0.251041	0.185505	0.464043	0	1000	0.02997	0.0569431	0.307692	0.434565	up_DIFF<nDIFF *
ACGTTA	up_DIFF	1012	3	1	0	2	3	1	0	2	nDIFF	2000	9	3	2	4	9	3	2	4	1.54579	2.69379	0	1.16081	1000	0.675325	0.632368	0.564436	0.862138
ACGTTC	up_DIFF	1012	13	5	4	4	13	5	4	4	nDIFF	2000	13	4	4	5	13	4	4	5	2.12941	1.47635	1.64858	3.52657	1000	0.100899	0.712288	0.55045	0.0969031
ACGTTG	up_DIFF	1012	7	1	4	2	7	1	4	2	nDIFF	2000	22	6	10	6	22	6	10	6	0.387802	0.612411	0.353749	0.254687	1000	0.0629371	0.64036	0.17982	0.246753
ACGTTT	up_DIFF	1012	6	2	1	3	6	2	1	3	nDIFF	2000	17	8	5	4	13	7	5	3	1.11821	0.404989	1.29823	3.61323	1000	0.862138	0.428571	0.86014	0.235764
ACTAAA	up_DIFF	1012	21	7	4	10	20	7	3	10	nDIFF	2000	49	17	17	15	48	17	17	15	1.19201	1.01971	0.840054	1.67597	1000	0.61039	0.966034	0.827173	0.364635
ACTAAC	up_DIFF	1012	9	2	4	3	8	2	4	3	nDIFF	2000	16	3	6	7	16	3	6	7	0.975283	0.473731	1.33151	1.02748	1000	0.966034	0.675325	0.697303	0.966034
ACTAAG	up_DIFF	1012	9	5	1	3	9	5	1	3	nDIFF	2000	30	14	8	8	29	14	7	8	0.679559	0.956895	0.426819	0.396828	1000	0.371628	0.927073	0.468531	0.345654
ACTAAT	up_DIFF	1012	15	5	4	6	15	5	4	6	nDIFF	2000	27	6	11	10	27	6	11	10	1.24706	1.73959	0.597366	1.74197	1000	0.55045	0.514486	0.445554	0.296703
ACTACA	up_DIFF	1012	41	8	13	20	40	8	13	20	nDIFF	2000	101	30	28	43	96	28	27	43	0.816151	0.686153	0.922414	0.807422	1000	0.342657	0.366633	0.843157	0.475524
ACTACC	up_DIFF	1012	28	5	11	12	25	5	11	11	nDIFF	2000	58	18	22	18	56	18	21	18	1.01017	0.838091	0.986148	1.22339	1000	0.971029	0.74026	0.977023	0.663337
ACTACG	up_DIFF	1012	6	1	2	3	6	1	2	3	nDIFF	2000	39	8	21	10	39	8	21	10	0.264096	0.220437	0.209136	0.463787	1000	0.003996	0.204795	0.020979	0.316683	up_DIFF<nDIFF **		up_DIFF<nDIFF *
ACTACT	up_DIFF	1012	28	7	10	11	28	7	10	11	nDIFF	2000	44	15	14	15	40	14	13	14	1.76112	1.2441	2.11166	1.88395	1000	0.041958	0.689311	0.163836	0.164835	up_DIFF>nDIFF *
ACTAGA	up_DIFF	1012	20	7	6	7	20	7	6	7	nDIFF	2000	37	12	11	14	34	11	11	14	1.16084	1.16379	1.08559	1.23371	1000	0.651349	0.779221	0.896104	0.718282
ACTAGC	up_DIFF	1012	12	4	4	4	11	4	4	3	nDIFF	2000	17	4	8	5	17	4	8	5	1.51352	3.48713	1.03025	1.20949	1000	0.332667	0.112887	0.968032	0.826174
ACTAGG	up_DIFF	1012	5	3	1	1	5	3	1	1	nDIFF	2000	23	4	5	14	23	4	5	14	0.354055	0.943861	0.301711	0.178884	1000	0.0689311	0.971029	0.421578	0.0569431
ACTAGT	up_DIFF	1012	6	3	2	1	6	3	2	1	nDIFF	2000	24	9	10	5	23	9	9	5	0.556612	0.887878	0.319512	0.337684	1000	0.240759	0.87013	0.207792	0.375624
ACTATA	up_DIFF	1012	18	4	4	10	18	4	4	10	nDIFF	2000	30	7	12	11	29	6	12	11	1.21758	1.15578	0.573949	2.04927	1000	0.579421	0.862138	0.463536	0.160839
ACTATC	up_DIFF	1012	12	5	1	6	12	5	1	6	nDIFF	2000	26	11	7	8	26	11	7	8	0.736279	0.733304	0.258447	1.29306	1000	0.465534	0.611389	0.290709	0.702298
ACTATG	up_DIFF	1012	18	6	7	5	18	6	7	5	nDIFF	2000	64	30	10	24	62	30	10	23	0.544625	0.349229	1.06624	0.518319	1000	0.047952	0.043956	0.912088	0.225774	up_DIFF<nDIFF *	up_DIFF<nDIFF *
ACTATT	up_DIFF	1012	15	9	3	3	15	9	3	3	nDIFF	2000	31	13	14	4	30	13	14	4	1.07756	1.97802	0.351539	1.4751	1000	0.838162	0.21978	0.152847	0.789211
ACTCAA	up_DIFF	1012	43	14	12	17	40	14	12	16	nDIFF	2000	59	18	20	21	58	18	19	21	1.44781	1.88639	0.938986	1.64006	1000	0.0959041	0.0909091	0.864136	0.21978
ACTCAC	up_DIFF	1012	29	8	8	13	27	7	8	13	nDIFF	2000	46	20	14	12	44	20	14	12	1.15765	0.557126	1.50561	1.81844	1000	0.633367	0.291708	0.444555	0.220779
ACTCAG	up_DIFF	1012	45	21	11	13	39	19	11	13	nDIFF	2000	106	29	37	40	99	28	37	40	0.79027	1.43806	0.567982	0.539012	1000	0.313686	0.354645	0.202797	0.131868
ACTCAT	up_DIFF	1012	20	2	10	8	19	2	10	8	nDIFF	2000	48	16	15	17	46	16	15	17	0.464861	0.0472258	0.710429	0.516038	1000	0.043956	0.00999001	0.59041	0.255744	up_DIFF<nDIFF *	up_DIFF<nDIFF **
ACTCCA	up_DIFF	1012	55	16	21	18	54	16	21	18	nDIFF	2000	75	24	29	22	70	22	29	21	1.46462	1.51341	1.29925	1.63918	1000	0.0599401	0.317682	0.40959	0.257742
ACTCCC	up_DIFF	1012	35	15	11	9	35	15	11	9	nDIFF	2000	80	19	25	36	77	19	25	35	0.886806	1.53583	1.01826	0.380025	1000	0.606394	0.293706	0.968032	0.028971				up_DIFF<nDIFF *
ACTCCG	up_DIFF	1012	23	6	8	9	22	6	8	9	nDIFF	2000	33	10	14	9	32	9	14	9	1.51511	2.13518	0.806939	2.47082	1000	0.184815	0.184815	0.708292	0.0739261
ACTCCT	up_DIFF	1012	57	15	25	17	55	15	25	16	nDIFF	2000	92	36	32	24	85	35	31	24	1.36108	1.07396	1.53317	1.45797	1000	0.128871	0.832168	0.154845	0.386613
ACTCGA	up_DIFF	1012	14	6	6	2	14	6	6	2	nDIFF	2000	20	7	10	3	20	7	10	3	2.05579	2.74204	2.29079	0.191183	1000	0.100899	0.111888	0.206793	0.46953
ACTCGC	up_DIFF	1012	14	4	7	3	14	4	7	3	nDIFF	2000	22	5	9	8	21	5	9	8	1.44971	0.866455	2.43222	0.847853	1000	0.315684	0.902098	0.0939061	0.839161
ACTCGG	up_DIFF	1012	21	7	8	6	21	7	8	6	nDIFF	2000	34	9	9	16	34	9	9	16	1.00941	0.762261	1.78101	0.934087	1000	0.982018	0.74026	0.382617	0.92008
ACTCGT	up_DIFF	1012	8	6	2	0	8	6	2	0	nDIFF	2000	18	6	8	4	18	6	8	4	1.09402	3.77596	0.289907	0	1000	0.855145	0.037962	0.230769	0.388611		up_DIFF>nDIFF *
ACTCTA	up_DIFF	1012	14	6	1	7	13	6	1	7	nDIFF	2000	34	11	12	11	32	11	12	11	0.952395	1.38193	0.0271548	1.53126	1000	0.887113	0.576424	0.041958	0.421578			up_DIFF<nDIFF *
ACTCTC	up_DIFF	1012	41	10	14	17	38	10	14	17	nDIFF	2000	61	29	13	19	56	29	13	18	1.3142	0.671013	2.66382	1.68715	1000	0.290709	0.316683	0.0539461	0.182817
ACTCTG	up_DIFF	1012	71	35	22	14	67	34	22	14	nDIFF	2000	96	36	31	29	89	35	30	28	1.52545	1.65328	1.76432	1.04226	1000	0.018981	0.0919081	0.0799201	0.923077	up_DIFF>nDIFF *
ACTCTT	up_DIFF	1012	34	15	9	10	32	13	9	10	nDIFF	2000	69	23	22	24	66	23	21	24	0.790854	0.817241	1.00212	0.573819	1000	0.394605	0.658342	0.995005	0.28971
ACTGAA	up_DIFF	1012	50	18	19	13	48	18	19	13	nDIFF	2000	99	36	37	26	93	35	36	25	1.14345	1.37656	0.904921	1.2588	1000	0.507493	0.318681	0.768232	0.544456
ACTGAC	up_DIFF	1012	30	13	8	9	28	13	8	9	nDIFF	2000	59	21	19	19	55	20	19	19	1.09905	1.43507	1.45912	0.482842	1000	0.726274	0.473526	0.398601	0.155844
ACTGAG	up_DIFF	1012	55	19	23	13	54	19	23	13	nDIFF	2000	107	33	36	38	98	30	36	36	1.34603	1.56719	1.4878	0.934611	1000	0.136863	0.180819	0.254745	0.858142
ACTGAT	up_DIFF	1012	18	8	4	6	17	7	4	6	nDIFF	2000	68	28	18	22	65	28	18	22	0.537403	0.451825	0.66212	0.581133	1000	0.0549451	0.106893	0.553447	0.313686
ACTGCA	up_DIFF	1012	80	25	46	9	76	24	46	8	nDIFF	2000	146	47	56	43	136	46	55	43	1.05163	1.16728	1.49879	0.370614	1000	0.744256	0.603397	0.0649351	0.014985				up_DIFF<nDIFF *
ACTGCC	up_DIFF	1012	56	15	18	23	50	12	17	23	nDIFF	2000	103	37	36	30	98	36	35	30	0.994826	0.884916	0.687909	1.50873	1000	0.979021	0.74026	0.324675	0.210789
ACTGCG	up_DIFF	1012	19	5	6	8	19	5	6	8	nDIFF	2000	28	8	11	9	27	8	10	9	1.592	1.47185	1.32312	1.89011	1000	0.15984	0.574426	0.658342	0.205794
ACTGCT	up_DIFF	1012	59	25	19	15	58	25	19	15	nDIFF	2000	115	46	42	27	111	46	41	27	0.984767	1.00148	0.962555	0.99357	1000	0.916084	0.995005	0.909091	0.988012
ACTGGA	up_DIFF	1012	61	14	30	17	56	14	29	17	nDIFF	2000	135	45	43	47	127	44	42	46	0.991731	0.540407	1.32161	1.06962	1000	0.966034	0.0749251	0.313686	0.846154
ACTGGC	up_DIFF	1012	48	9	22	17	47	9	22	17	nDIFF	2000	98	40	29	29	95	40	29	29	1.02733	0.438083	1.49958	1.3844	1000	0.883117	0.0679321	0.195804	0.362637
ACTGGG	up_DIFF	1012	50	19	18	13	45	17	17	13	nDIFF	2000	114	40	44	30	108	40	43	30	0.760621	0.682869	0.713137	0.963246	1000	0.172827	0.248751	0.338661	0.922078
ACTGGT	up_DIFF	1012	34	8	14	12	34	8	14	12	nDIFF	2000	73	26	34	13	66	26	29	13	0.919728	0.456192	1.21791	1.41447	1000	0.761239	0.0919081	0.617383	0.52048
ACTGTA	up_DIFF	1012	23	12	3	8	21	11	3	7	nDIFF	2000	43	13	13	17	40	12	13	16	1.13286	2.736	0.212585	0.981041	1000	0.665335	0.027972	0.0839161	0.965035		up_DIFF>nDIFF *
ACTGTC	up_DIFF	1012	32	12	10	10	32	12	10	10	nDIFF	2000	74	22	27	25	68	21	27	24	1.09515	1.40783	1.23264	0.662681	1000	0.699301	0.398601	0.605395	0.397602
ACTGTG	up_DIFF	1012	46	13	15	18	44	13	15	18	nDIFF	2000	133	43	53	37	125	42	51	37	0.60797	0.519001	0.430581	0.997497	1000	0.020979	0.0729271	0.041958	0.997003	up_DIFF<nDIFF *		up_DIFF<nDIFF *
ACTGTT	up_DIFF	1012	32	9	8	15	29	9	7	14	nDIFF	2000	66	23	27	16	61	23	26	16	0.798887	0.571956	0.723884	1.23862	1000	0.391608	0.251748	0.487512	0.603397
ACTTAA	up_DIFF	1012	19	4	3	12	19	4	3	12	nDIFF	2000	49	15	15	19	49	15	15	19	0.911685	0.702264	0.648635	1.20019	1000	0.748252	0.567433	0.548452	0.662338
ACTTAC	up_DIFF	1012	10	1	6	3	10	1	6	3	nDIFF	2000	40	7	12	21	37	7	11	21	0.613186	0.191563	1.75818	0.160994	1000	0.217782	0.174825	0.326673	0.020979				up_DIFF<nDIFF *
ACTTAG	up_DIFF	1012	19	5	3	11	19	5	3	11	nDIFF	2000	29	13	2	14	28	13	2	13	2.19532	2.77915	1.40512	1.70007	1000	0.13986	0.295704	0.831169	0.360639
ACTTAT	up_DIFF	1012	20	6	4	10	20	6	4	10	nDIFF	2000	45	12	13	20	40	12	11	19	1.02512	0.934903	0.675273	1.34506	1000	0.943057	0.905095	0.569431	0.523477
ACTTCA	up_DIFF	1012	48	16	13	19	45	16	13	19	nDIFF	2000	128	42	45	41	121	41	43	41	0.612937	0.786948	0.268086	0.832703	1000	0.020979	0.524476	0.00699301	0.55045	up_DIFF<nDIFF *		up_DIFF<nDIFF **
ACTTCC	up_DIFF	1012	37	9	19	9	34	8	19	9	nDIFF	2000	80	24	26	30	77	24	26	28	0.830225	0.420825	1.23549	0.747921	1000	0.418581	0.0819181	0.55045	0.509491
ACTTCG	up_DIFF	1012	15	6	1	8	15	6	1	8	nDIFF	2000	39	17	12	10	38	17	12	10	0.814041	0.65613	0.035886	2.56801	1000	0.585415	0.46953	0.02997	0.10989			up_DIFF<nDIFF *
ACTTCT	up_DIFF	1012	62	23	17	22	57	23	17	22	nDIFF	2000	94	28	38	28	87	28	38	25	1.59076	1.93699	1.12922	2.00523	1000	0.014985	0.0569431	0.704296	0.040959	up_DIFF>nDIFF *			up_DIFF>nDIFF *
ACTTGA	up_DIFF	1012	31	10	10	11	30	10	10	11	nDIFF	2000	71	29	26	16	62	26	25	15	0.694804	0.416008	0.874711	1.19418	1000	0.231768	0.104895	0.773227	0.707293
[truncated: 7,687 more rows]

## Sheet: 6mer_enrich_Upstream_intron
6-mer NAME	DATASETNAME_TEST_SET	NUMBER_SEQS_TEST_SET	NUMBER_HITS_ALL_TEST_SET	NUMBER_HITS_START_TEST_SET	NUMBER_HITS_INTERNAL_TEST_SET	NUMBER_HITS_END_TEST_SET	NUMBER_SEQS_WITHHITS_ALL_TEST_SET	NUMBER_SEQS_WITHHITS_START_TEST_SET	NUMBER_SEQS_WITHHITS_INTERNAL_TEST_SET	NUMBER_SEQS_WITHHITS_END_TEST_SET	DATASETNAME_BACKGROUND_SET	NUMBER_SEQS_BACKGROUND_SET	NUMBER_HITS_ALL_BACKGROUND_SET	NUMBER_HITS_START_BACKGROUND_SET	NUMBER_HITS_INTERNAL_BACKGROUND_SET	NUMBER_HITS_END_BACKGROUND_SET	NUMBER_SEQS_WITHHITS_ALL_BACKGROUND_SET	NUMBER_SEQS_WITHHITS_START_BACKGROUND_SET	NUMBER_SEQS_WITHHITS_INTERNAL_BACKGROUND_SET	NUMBER_SEQS_WITHHITS_END_BACKGROUND_SET	ENRICHMENT_ALL_TEST_SET_VS_BACKGROUND_SET	ENRICHMENT_FIRST_TEST_SET_VS_BACKGROUND_SET	ENRICHMENT_INTERNAL_TEST_SET_VS_BACKGROUND_SET	ENRICHMENT_END_TEST_SET_VS_BACKGROUND_SET	NUMBER_ITERATIONS_PERMUTATIONTEST	PVALUE_ALL	PVALUE_FIRST	PVALUE_INTERNAL	PVALUE_END	SIGNIFICANT_RESULT_ALL	SIGNIFICANT_RESULT_FIRST	SIGNIFICANT_RESULT_INTERNAL	SIGNIFICANT_RESULT_END	TYPE	NAME_2	REGEXP	THRESH	BACKGROUND_SETMODEL
[truncated: 8,192 more rows]
