# Supplementary material for: RNA binding protein with multiple splicing (RBPMS) promotes contractile phenotype splicing in human embryonic stem cell–derived vascular smooth muscle cells
Source: Cardiovasc Res. 2024 Sep 9;120(16):2104–16. doi: 10.1093/cvr/cvae198 (PMC11646123; doi:10.1093/cvr/cvae198)
Supplement: cvae198_Supplementary_Data [file cvae198_supplementary_data.zip › Supplemental_3.xlsx]

## Sheet: clusters1+2
#category	term ID	term description	observed gene count	background gene count	strength	false discovery rate	log10FDR	matching proteins in your network (IDs)	matching proteins in your network (labels)
GO Process	GO:0007010	Cytoskeleton organization	30	1126	0.56	8.85e-06	5.05306	9606.ENSP00000229922,9606.ENSP00000240123,9606.ENSP00000280772,9606.ENSP00000281537,9606.ENSP00000301831,9606.ENSP00000337168,9606.ENSP00000338481,9606.ENSP00000338728,9606.ENSP00000347427,9606.ENSP00000348099,9606.ENSP00000348128,9606.ENSP00000349588,9606.ENSP00000351022,9606.ENSP00000352572,9606.ENSP00000355809,9606.ENSP00000356265,9606.ENSP00000358866,9606.ENSP00000360293,9606.ENSP00000367542,…	CAP2,SORBS3,ANK3,TJP1,ULK4,EPB41L1,EPB41L2,CCDC88A,MINK1,PDLIM7,SVIL,ANK2,TPM1,PCNT,ENAH,NAV1,FLNA,SORBS1,TPM2,BCAS3,ACTN1,LIMA1,SUN1,TTLL3,LDB3,PHLDB2,FAT1,CLASP2,FLNB,SMTN
GO Process	GO:0030036	Actin cytoskeleton organization	19	516	0.71	6.73e-05	4.17198	9606.ENSP00000229922,9606.ENSP00000240123,9606.ENSP00000281537,9606.ENSP00000337168,9606.ENSP00000338481,9606.ENSP00000347427,9606.ENSP00000348099,9606.ENSP00000348128,9606.ENSP00000351022,9606.ENSP00000355809,9606.ENSP00000358866,9606.ENSP00000360293,9606.ENSP00000367542,9606.ENSP00000377941,9606.ENSP00000378400,9606.ENSP00000401437,9606.ENSP00000406229,9606.ENSP00000420213,9606.ENSP00000484398	CAP2,SORBS3,TJP1,EPB41L1,EPB41L2,MINK1,PDLIM7,SVIL,TPM1,ENAH,FLNA,SORBS1,TPM2,ACTN1,LIMA1,LDB3,FAT1,FLNB,SMTN
GO Process	GO:0030029	Actin filament-based process	20	592	0.67	7.16e-05	4.14509	9606.ENSP00000229922,9606.ENSP00000240123,9606.ENSP00000281537,9606.ENSP00000337168,9606.ENSP00000338481,9606.ENSP00000347427,9606.ENSP00000348099,9606.ENSP00000348128,9606.ENSP00000349588,9606.ENSP00000351022,9606.ENSP00000355809,9606.ENSP00000358866,9606.ENSP00000360293,9606.ENSP00000367542,9606.ENSP00000377941,9606.ENSP00000378400,9606.ENSP00000401437,9606.ENSP00000406229,9606.ENSP00000420213,…	CAP2,SORBS3,TJP1,EPB41L1,EPB41L2,MINK1,PDLIM7,SVIL,ANK2,TPM1,ENAH,FLNA,SORBS1,TPM2,ACTN1,LIMA1,LDB3,FAT1,FLNB,SMTN
GO Process	GO:0016043	Cellular component organization	69	5447	0.24	0.00046	3.33724	9606.ENSP00000171887,9606.ENSP00000222644,9606.ENSP00000229922,9606.ENSP00000234488,9606.ENSP00000240123,9606.ENSP00000245544,9606.ENSP00000253925,9606.ENSP00000262189,9606.ENSP00000272645,9606.ENSP00000278070,9606.ENSP00000280772,9606.ENSP00000281537,9606.ENSP00000281772,9606.ENSP00000284981,9606.ENSP00000293872,9606.ENSP00000295550,9606.ENSP00000296632,9606.ENSP00000301831,9606.ENSP00000302625,…	TNS1,MPP6,CAP2,CLCN6,SORBS3,NUP85,PPFIA1,KMT2C,POLR2D,PPRC1,ANK3,TJP1,KANSL1L,APP,LUC7L,COL6A3,STARD4,ULK4,AXIN2,INSR,TMEM135,BPTF,PPFIBP1,CRAT,GLS,EPB41L1,EPB41L2,CCDC88A,DMKN,DMPK,MAGI2,MINK1,PDLIM7,SVIL,ATP5C1,SCRIB,ANK2,TPM1,PCNT,PTPRF,ENAH,NAV1,UTRN,PEX19,FLNA,PTBP2,SORBS1,SPATA6,AGO1,COL16A1,TPM2,BCAS3,ACTN1,LIMA1,CAST,PRMT2,GRB10,SUN1,FBLN2,TTLL3,LDB3,SYNGAP1,PHLDB2,FAT1,CLASP2,FLNB,PITPNC…
GO Process	GO:0032231	Regulation of actin filament bundle assembly	8	100	1.04	0.0018	2.74473	9606.ENSP00000240123,9606.ENSP00000253925,9606.ENSP00000281537,9606.ENSP00000338728,9606.ENSP00000351022,9606.ENSP00000358866,9606.ENSP00000405405,9606.ENSP00000417518	SORBS3,PPFIA1,TJP1,CCDC88A,TPM1,FLNA,PHLDB2,CLASP2
GO Process	GO:0034330	Cell junction organization	16	493	0.65	0.0018	2.74473	9606.ENSP00000171887,9606.ENSP00000253925,9606.ENSP00000280772,9606.ENSP00000281537,9606.ENSP00000284981,9606.ENSP00000303830,9606.ENSP00000314724,9606.ENSP00000346151,9606.ENSP00000349588,9606.ENSP00000353030,9606.ENSP00000356515,9606.ENSP00000358866,9606.ENSP00000360293,9606.ENSP00000377941,9606.ENSP00000379157,9606.ENSP00000403636	TNS1,PPFIA1,ANK3,TJP1,APP,INSR,PPFIBP1,MAGI2,ANK2,PTPRF,UTRN,FLNA,SORBS1,ACTN1,CAST,SYNGAP1
GO Process	GO:0110020	Regulation of actomyosin structure organization	8	98	1.05	0.0018	2.74473	9606.ENSP00000240123,9606.ENSP00000253925,9606.ENSP00000281537,9606.ENSP00000338728,9606.ENSP00000351022,9606.ENSP00000354718,9606.ENSP00000405405,9606.ENSP00000417518	SORBS3,PPFIA1,TJP1,CCDC88A,TPM1,AKAP13,PHLDB2,CLASP2
GO Process	GO:0097435	Supramolecular fiber organization	15	480	0.63	0.0042	2.37675	9606.ENSP00000229922,9606.ENSP00000240123,9606.ENSP00000284981,9606.ENSP00000338728,9606.ENSP00000348128,9606.ENSP00000351022,9606.ENSP00000355809,9606.ENSP00000358866,9606.ENSP00000360293,9606.ENSP00000367542,9606.ENSP00000377941,9606.ENSP00000378400,9606.ENSP00000401437,9606.ENSP00000406229,9606.ENSP00000417518	CAP2,SORBS3,APP,CCDC88A,SVIL,TPM1,ENAH,FLNA,SORBS1,TPM2,ACTN1,LIMA1,LDB3,FAT1,CLASP2
GO Process	GO:0007015	Actin filament organization	11	254	0.78	0.0046	2.33724	9606.ENSP00000229922,9606.ENSP00000240123,9606.ENSP00000348128,9606.ENSP00000351022,9606.ENSP00000355809,9606.ENSP00000358866,9606.ENSP00000360293,9606.ENSP00000367542,9606.ENSP00000377941,9606.ENSP00000378400,9606.ENSP00000406229	CAP2,SORBS3,SVIL,TPM1,ENAH,FLNA,SORBS1,TPM2,ACTN1,LIMA1,FAT1
GO Process	GO:0051492	Regulation of stress fiber assembly	7	89	1.03	0.0071	2.14874	9606.ENSP00000240123,9606.ENSP00000253925,9606.ENSP00000281537,9606.ENSP00000338728,9606.ENSP00000351022,9606.ENSP00000405405,9606.ENSP00000417518	SORBS3,PPFIA1,TJP1,CCDC88A,TPM1,PHLDB2,CLASP2
GO Process	GO:0050808	Synapse organization	11	283	0.73	0.0102	1.9914	9606.ENSP00000253925,9606.ENSP00000280772,9606.ENSP00000284981,9606.ENSP00000303830,9606.ENSP00000314724,9606.ENSP00000346151,9606.ENSP00000353030,9606.ENSP00000356515,9606.ENSP00000377941,9606.ENSP00000379157,9606.ENSP00000403636	PPFIA1,ANK3,APP,INSR,PPFIBP1,MAGI2,PTPRF,UTRN,ACTN1,CAST,SYNGAP1
GO Process	GO:0032970	Regulation of actin filament-based process	12	390	0.63	0.0349	1.45717	9606.ENSP00000240123,9606.ENSP00000253925,9606.ENSP00000281537,9606.ENSP00000338728,9606.ENSP00000349588,9606.ENSP00000351022,9606.ENSP00000354718,9606.ENSP00000358866,9606.ENSP00000375067,9606.ENSP00000378400,9606.ENSP00000405405,9606.ENSP00000417518	SORBS3,PPFIA1,TJP1,CCDC88A,ANK2,TPM1,AKAP13,FLNA,BCAS3,LIMA1,PHLDB2,CLASP2
GO Function	GO:0003779	Actin binding	20	438	0.8	3.73e-07	6.42829	9606.ENSP00000171887,9606.ENSP00000229922,9606.ENSP00000337168,9606.ENSP00000338481,9606.ENSP00000338728,9606.ENSP00000348099,9606.ENSP00000348128,9606.ENSP00000351022,9606.ENSP00000354826,9606.ENSP00000355809,9606.ENSP00000356515,9606.ENSP00000358866,9606.ENSP00000360293,9606.ENSP00000367542,9606.ENSP00000377941,9606.ENSP00000378400,9606.ENSP00000401437,9606.ENSP00000417518,9606.ENSP00000420213,…	TNS1,CAP2,EPB41L1,EPB41L2,CCDC88A,PDLIM7,SVIL,TPM1,CALD1,ENAH,UTRN,FLNA,SORBS1,TPM2,ACTN1,LIMA1,LDB3,CLASP2,FLNB,SMTN
GO Function	GO:0008092	Cytoskeletal protein binding	27	973	0.58	3.97e-06	5.40121	9606.ENSP00000171887,9606.ENSP00000229922,9606.ENSP00000240123,9606.ENSP00000280772,9606.ENSP00000337168,9606.ENSP00000338481,9606.ENSP00000338728,9606.ENSP00000348099,9606.ENSP00000348128,9606.ENSP00000349588,9606.ENSP00000351022,9606.ENSP00000354826,9606.ENSP00000355809,9606.ENSP00000356515,9606.ENSP00000358866,9606.ENSP00000360293,9606.ENSP00000360913,9606.ENSP00000367542,9606.ENSP00000375067,…	TNS1,CAP2,SORBS3,ANK3,EPB41L1,EPB41L2,CCDC88A,PDLIM7,SVIL,ANK2,TPM1,CALD1,ENAH,UTRN,FLNA,SORBS1,SPATA6,TPM2,BCAS3,ACTN1,KRIT1,LIMA1,LDB3,CLASP2,FLNB,STIM1,SMTN
GO Function	GO:0050839	Cell adhesion molecule binding	16	538	0.61	0.0027	2.56864	9606.ENSP00000280772,9606.ENSP00000281537,9606.ENSP00000284981,9606.ENSP00000314724,9606.ENSP00000349486,9606.ENSP00000353030,9606.ENSP00000354826,9606.ENSP00000356515,9606.ENSP00000358866,9606.ENSP00000362776,9606.ENSP00000375857,9606.ENSP00000377941,9606.ENSP00000378400,9606.ENSP00000379157,9606.ENSP00000405405,9606.ENSP00000420213	ANK3,TJP1,APP,PPFIBP1,SCRIB,PTPRF,CALD1,UTRN,FLNA,COL16A1,LRRFIP1,ACTN1,LIMA1,CAST,PHLDB2,FLNB
GO Function	GO:0005515	Protein binding	76	7026	0.17	0.012	1.92082	9606.ENSP00000171887,9606.ENSP00000229922,9606.ENSP00000240123,9606.ENSP00000251507,9606.ENSP00000262189,9606.ENSP00000263381,9606.ENSP00000272645,9606.ENSP00000278070,9606.ENSP00000280772,9606.ENSP00000281537,9606.ENSP00000281772,9606.ENSP00000284981,9606.ENSP00000287916,9606.ENSP00000290894,9606.ENSP00000293872,9606.ENSP00000300659,9606.ENSP00000302625,9606.ENSP00000303830,9606.ENSP00000307208,…	TNS1,CAP2,SORBS3,RABGAP1L,KMT2C,WIZ,POLR2D,PPRC1,ANK3,TJP1,KANSL1L,APP,CLDN12,SHF,LUC7L,NFATC3,AXIN2,INSR,BPTF,ADCY6,PPFIBP1,EPB41L1,EPB41L2,CCDC88A,WNK1,MAGI2,PDLIM7,SVIL,BTN3A2,SCRIB,ANK2,TPM1,PCBP2,PCNT,PTPRF,AKAP13,CALD1,ENAH,UTRN,PEX19,FLNA,GBP3,SORBS1,SPATA6,AGO1,COL16A1,TPM2,NQO2,SBF1,BCAS3,LRRFIP1,ACTN1,KRIT1,LIMA1,CAST,PRMT2,ASCC2,GRB10,SUN1,NCOR2,MTMR3,NCOA2,LDB3,SYNGAP1,PHLDB2,CLASP2,D…
GO Function	GO:0044877	Protein-containing complex binding	23	1216	0.42	0.0168	1.77469	9606.ENSP00000263381,9606.ENSP00000280772,9606.ENSP00000284981,9606.ENSP00000303830,9606.ENSP00000334836,9606.ENSP00000338481,9606.ENSP00000338728,9606.ENSP00000348128,9606.ENSP00000349588,9606.ENSP00000351022,9606.ENSP00000353030,9606.ENSP00000356515,9606.ENSP00000358866,9606.ENSP00000360293,9606.ENSP00000362776,9606.ENSP00000367542,9606.ENSP00000377941,9606.ENSP00000378400,9606.ENSP00000380759,…	WIZ,ANK3,APP,INSR,BMP2K,EPB41L2,CCDC88A,SVIL,ANK2,TPM1,PTPRF,UTRN,FLNA,SORBS1,COL16A1,TPM2,ACTN1,LIMA1,PRMT2,GRB10,NCOR2,CLASP2,PGF
GO Function	GO:0005158	Insulin receptor binding	4	24	1.36	0.0225	1.64782	9606.ENSP00000284981,9606.ENSP00000338728,9606.ENSP00000360293,9606.ENSP00000381793	APP,CCDC88A,SORBS1,GRB10
GO Function	GO:0045296	Cadherin binding	11	334	0.66	0.0225	1.64782	9606.ENSP00000280772,9606.ENSP00000281537,9606.ENSP00000314724,9606.ENSP00000349486,9606.ENSP00000354826,9606.ENSP00000358866,9606.ENSP00000375857,9606.ENSP00000378400,9606.ENSP00000379157,9606.ENSP00000405405,9606.ENSP00000420213	ANK3,TJP1,PPFIBP1,SCRIB,CALD1,FLNA,LRRFIP1,LIMA1,CAST,PHLDB2,FLNB
GO Function	GO:0005198	Structural molecule activity	15	635	0.51	0.0292	1.53462	9606.ENSP00000240123,9606.ENSP00000245544,9606.ENSP00000280772,9606.ENSP00000295550,9606.ENSP00000303830,9606.ENSP00000337168,9606.ENSP00000338481,9606.ENSP00000349588,9606.ENSP00000351022,9606.ENSP00000362776,9606.ENSP00000364448,9606.ENSP00000367542,9606.ENSP00000377941,9606.ENSP00000384169,9606.ENSP00000484398	SORBS3,NUP85,ANK3,COL6A3,INSR,EPB41L1,EPB41L2,ANK2,TPM1,COL16A1,UPF3A,TPM2,ACTN1,FBLN2,SMTN
GO Function	GO:0017166	Vinculin binding	3	11	1.57	0.0452	1.34486	9606.ENSP00000240123,9606.ENSP00000356515,9606.ENSP00000377941	SORBS3,UTRN,ACTN1
GO Function	GO:0051015	Actin filament binding	8	199	0.74	0.0452	1.34486	9606.ENSP00000348128,9606.ENSP00000351022,9606.ENSP00000356515,9606.ENSP00000358866,9606.ENSP00000367542,9606.ENSP00000377941,9606.ENSP00000378400,9606.ENSP00000417518	SVIL,TPM1,UTRN,FLNA,TPM2,ACTN1,LIMA1,CLASP2
GO Component	GO:0070161	Anchoring junction	28	820	0.67	1.98e-08	7.70333	9606.ENSP00000171887,9606.ENSP00000240123,9606.ENSP00000242786,9606.ENSP00000253925,9606.ENSP00000280772,9606.ENSP00000281537,9606.ENSP00000284981,9606.ENSP00000287916,9606.ENSP00000314724,9606.ENSP00000338481,9606.ENSP00000346151,9606.ENSP00000348099,9606.ENSP00000348128,9606.ENSP00000349486,9606.ENSP00000349588,9606.ENSP00000352438,9606.ENSP00000355809,9606.ENSP00000358866,9606.ENSP00000360293,…	TNS1,SORBS3,CD97,PPFIA1,ANK3,TJP1,APP,CLDN12,PPFIBP1,EPB41L2,MAGI2,PDLIM7,SVIL,SCRIB,ANK2,PCBP2,ENAH,FLNA,SORBS1,COL16A1,CD99,ACTN1,KRIT1,LIMA1,LDB3,FAT1,FLNB,LPP
GO Component	GO:0005925	Focal adhesion	18	405	0.79	1.35e-06	5.86967	9606.ENSP00000171887,9606.ENSP00000240123,9606.ENSP00000242786,9606.ENSP00000253925,9606.ENSP00000314724,9606.ENSP00000338481,9606.ENSP00000348099,9606.ENSP00000348128,9606.ENSP00000352438,9606.ENSP00000355809,9606.ENSP00000358866,9606.ENSP00000360293,9606.ENSP00000370588,9606.ENSP00000377941,9606.ENSP00000378400,9606.ENSP00000406229,9606.ENSP00000420213,9606.ENSP00000482472	TNS1,SORBS3,CD97,PPFIA1,PPFIBP1,EPB41L2,PDLIM7,SVIL,PCBP2,ENAH,FLNA,SORBS1,CD99,ACTN1,LIMA1,FAT1,FLNB,LPP
GO Component	GO:0015629	Actin cytoskeleton	18	477	0.72	7.81e-06	5.10735	9606.ENSP00000229922,9606.ENSP00000281537,9606.ENSP00000338481,9606.ENSP00000348099,9606.ENSP00000348128,9606.ENSP00000351022,9606.ENSP00000354718,9606.ENSP00000354826,9606.ENSP00000356515,9606.ENSP00000358866,9606.ENSP00000360293,9606.ENSP00000367542,9606.ENSP00000377941,9606.ENSP00000378400,9606.ENSP00000401437,9606.ENSP00000420213,9606.ENSP00000482472,9606.ENSP00000484398	CAP2,TJP1,EPB41L2,PDLIM7,SVIL,TPM1,AKAP13,CALD1,UTRN,FLNA,SORBS1,TPM2,ACTN1,LIMA1,LDB3,FLNB,LPP,SMTN
GO Component	GO:0001725	Stress fiber	8	65	1.23	1.83e-05	4.73755	9606.ENSP00000348099,9606.ENSP00000351022,9606.ENSP00000360293,9606.ENSP00000377941,9606.ENSP00000378400,9606.ENSP00000401437,9606.ENSP00000420213,9606.ENSP00000482472	PDLIM7,TPM1,SORBS1,ACTN1,LIMA1,LDB3,FLNB,LPP
GO Component	GO:0030016	Myofibril	12	227	0.86	3.17e-05	4.49894	9606.ENSP00000280772,9606.ENSP00000348099,9606.ENSP00000348128,9606.ENSP00000349588,9606.ENSP00000351022,9606.ENSP00000354826,9606.ENSP00000358866,9606.ENSP00000367542,9606.ENSP00000371577,9606.ENSP00000377941,9606.ENSP00000401437,9606.ENSP00000420213	ANK3,PDLIM7,SVIL,ANK2,TPM1,CALD1,FLNA,TPM2,MTMR12,ACTN1,LDB3,FLNB
GO Component	GO:0005856	Cytoskeleton	38	2221	0.37	5.9e-05	4.22915	9606.ENSP00000171887,9606.ENSP00000229922,9606.ENSP00000240123,9606.ENSP00000245544,9606.ENSP00000261588,9606.ENSP00000280772,9606.ENSP00000281537,9606.ENSP00000284981,9606.ENSP00000302625,9606.ENSP00000337168,9606.ENSP00000338481,9606.ENSP00000338728,9606.ENSP00000348099,9606.ENSP00000348128,9606.ENSP00000349588,9606.ENSP00000351022,9606.ENSP00000352572,9606.ENSP00000354718,9606.ENSP00000354826,…	TNS1,CAP2,SORBS3,NUP85,KIAA0556,ANK3,TJP1,APP,AXIN2,EPB41L1,EPB41L2,CCDC88A,PDLIM7,SVIL,ANK2,TPM1,PCNT,AKAP13,CALD1,ENAH,NAV1,UTRN,FLNA,SORBS1,TPM2,BCAS3,LRRFIP1,ACTN1,KRIT1,LIMA1,TTLL3,LDB3,PHLDB2,CLASP2,FLNB,STIM1,LPP,SMTN
GO Component	GO:0005911	Cell-cell junction	15	490	0.63	0.00054	3.26761	9606.ENSP00000280772,9606.ENSP00000281537,9606.ENSP00000284981,9606.ENSP00000287916,9606.ENSP00000346151,9606.ENSP00000348099,9606.ENSP00000349486,9606.ENSP00000349588,9606.ENSP00000358866,9606.ENSP00000360293,9606.ENSP00000362776,9606.ENSP00000377941,9606.ENSP00000378015,9606.ENSP00000401437,9606.ENSP00000406229	ANK3,TJP1,APP,CLDN12,MAGI2,PDLIM7,SCRIB,ANK2,FLNA,SORBS1,COL16A1,ACTN1,KRIT1,LDB3,FAT1
GO Component	GO:0030017	Sarcomere	10	207	0.82	0.00054	3.26761	9606.ENSP00000280772,9606.ENSP00000348099,9606.ENSP00000349588,9606.ENSP00000351022,9606.ENSP00000358866,9606.ENSP00000367542,9606.ENSP00000371577,9606.ENSP00000377941,9606.ENSP00000401437,9606.ENSP00000420213	ANK3,PDLIM7,ANK2,TPM1,FLNA,TPM2,MTMR12,ACTN1,LDB3,FLNB
GO Component	GO:0030054	Cell junction	34	2075	0.35	0.00059	3.22915	9606.ENSP00000171887,9606.ENSP00000229922,9606.ENSP00000240123,9606.ENSP00000242786,9606.ENSP00000253925,9606.ENSP00000280772,9606.ENSP00000281537,9606.ENSP00000284981,9606.ENSP00000287916,9606.ENSP00000295736,9606.ENSP00000314724,9606.ENSP00000317379,9606.ENSP00000338481,9606.ENSP00000346151,9606.ENSP00000347427,9606.ENSP00000348099,9606.ENSP00000348128,9606.ENSP00000349486,9606.ENSP00000349588,…	TNS1,CAP2,SORBS3,CD97,PPFIA1,ANK3,TJP1,APP,CLDN12,SLC4A7,PPFIBP1,GLS,EPB41L2,MAGI2,MINK1,PDLIM7,SVIL,SCRIB,ANK2,PCBP2,ENAH,UTRN,FLNA,SORBS1,COL16A1,CD99,ACTN1,KRIT1,LIMA1,LDB3,SYNGAP1,FAT1,FLNB,LPP
GO Component	GO:0099080	Supramolecular complex	25	1261	0.44	0.00059	3.22915	9606.ENSP00000245544,9606.ENSP00000272645,9606.ENSP00000280772,9606.ENSP00000282486,9606.ENSP00000295550,9606.ENSP00000348099,9606.ENSP00000348128,9606.ENSP00000349588,9606.ENSP00000351022,9606.ENSP00000352572,9606.ENSP00000354718,9606.ENSP00000354826,9606.ENSP00000356265,9606.ENSP00000358866,9606.ENSP00000362300,9606.ENSP00000367542,9606.ENSP00000371577,9606.ENSP00000375067,9606.ENSP00000377941,…	NUP85,POLR2D,ANK3,MBNL1,COL6A3,PDLIM7,SVIL,ANK2,TPM1,PCNT,AKAP13,CALD1,NAV1,FLNA,AGO1,TPM2,MTMR12,BCAS3,ACTN1,TTLL3,LDB3,CLASP2,FLNB,STIM1,SMTN
GO Component	GO:0099512	Supramolecular fiber	21	939	0.49	0.00059	3.22915	9606.ENSP00000280772,9606.ENSP00000295550,9606.ENSP00000348099,9606.ENSP00000348128,9606.ENSP00000349588,9606.ENSP00000351022,9606.ENSP00000352572,9606.ENSP00000354718,9606.ENSP00000354826,9606.ENSP00000356265,9606.ENSP00000358866,9606.ENSP00000367542,9606.ENSP00000371577,9606.ENSP00000375067,9606.ENSP00000377941,9606.ENSP00000392549,9606.ENSP00000401437,9606.ENSP00000417518,9606.ENSP00000420213,…	ANK3,COL6A3,PDLIM7,SVIL,ANK2,TPM1,PCNT,AKAP13,CALD1,NAV1,FLNA,TPM2,MTMR12,BCAS3,ACTN1,TTLL3,LDB3,CLASP2,FLNB,STIM1,SMTN
GO Component	GO:0005884	Actin filament	7	101	0.98	0.0012	2.92082	9606.ENSP00000348099,9606.ENSP00000351022,9606.ENSP00000354718,9606.ENSP00000358866,9606.ENSP00000367542,9606.ENSP00000401437,9606.ENSP00000484398	PDLIM7,TPM1,AKAP13,FLNA,TPM2,LDB3,SMTN
GO Component	GO:0005829	Cytosol	61	5193	0.21	0.0016	2.79588	9606.ENSP00000240123,9606.ENSP00000245544,9606.ENSP00000253457,9606.ENSP00000253925,9606.ENSP00000272645,9606.ENSP00000280772,9606.ENSP00000281537,9606.ENSP00000282486,9606.ENSP00000284981,9606.ENSP00000296632,9606.ENSP00000300659,9606.ENSP00000300714,9606.ENSP00000302625,9606.ENSP00000314724,9606.ENSP00000315013,9606.ENSP00000317379,9606.ENSP00000328426,9606.ENSP00000337168,9606.ENSP00000338481,…	SORBS3,NUP85,EMC8,PPFIA1,POLR2D,ANK3,TJP1,MBNL1,APP,STARD4,NFATC3,ENTHD2,AXIN2,PPFIBP1,CRAT,GLS,FAM208B,EPB41L1,EPB41L2,CCDC88A,WNK1,DMPK,MINK1,PDLIM7,SVIL,ANK2,TPM1,KLHDC1,PCBP2,PCNT,AKAP13,CALD1,ENAH,PEX19,FLNA,GBP3,SORBS1,AGO1,UPF3A,TPM2,NQO2,SBF1,MTMR12,LRRFIP1,ACTN1,LIMA1,CAST,PRMT2,GRB10,MTMR3,TTLL3,SYNGAP1,PHLDB2,CLASP2,DDI2,FLNB,PITPNC1,TEAD2,PPP6R2,DENND1B,LPP
GO Component	GO:0031252	Cell leading edge	13	425	0.62	0.0016	2.79588	9606.ENSP00000284981,9606.ENSP00000303830,9606.ENSP00000338728,9606.ENSP00000348099,9606.ENSP00000349486,9606.ENSP00000351022,9606.ENSP00000355809,9606.ENSP00000375067,9606.ENSP00000377941,9606.ENSP00000378400,9606.ENSP00000405405,9606.ENSP00000406229,9606.ENSP00000417518	APP,INSR,CCDC88A,PDLIM7,SCRIB,TPM1,ENAH,BCAS3,ACTN1,LIMA1,PHLDB2,FAT1,CLASP2
GO Component	GO:0005737	Cytoplasm	106	11428	0.11	0.0034	2.46852	9606.ENSP00000171887,9606.ENSP00000229922,9606.ENSP00000234488,9606.ENSP00000240123,9606.ENSP00000242786,9606.ENSP00000245544,9606.ENSP00000251507,9606.ENSP00000253457,9606.ENSP00000253925,9606.ENSP00000261588,9606.ENSP00000272645,9606.ENSP00000278407,9606.ENSP00000280772,9606.ENSP00000281537,9606.ENSP00000282486,9606.ENSP00000284981,9606.ENSP00000295550,9606.ENSP00000295736,9606.ENSP00000296632,…	TNS1,CAP2,CLCN6,SORBS3,CD97,NUP85,RABGAP1L,EMC8,PPFIA1,KIAA0556,POLR2D,SERPING1,ANK3,TJP1,MBNL1,APP,COL6A3,SLC4A7,STARD4,WDFY2,KIAA1191,NFATC3,ENTHD2,AXIN2,INSR,TMEM135,BPTF,PPFIBP1,CRAT,GLS,FAM208B,BMP2K,EPB41L1,EPB41L2,CCDC88A,WNK1,DMPK,MAGI2,MINK1,MXRA7,PDLIM7,SVIL,ATP5C1,SCRIB,ANK2,TPM1,KLHDC1,PCBP2,PCNT,AKAP13,CALD1,ENAH,NAV1,UTRN,PEX19,FLNA,GBP3,SORBS1,AGO1,COL16A1,UPF3A,KIAA1217,PRUNE2,TPM…
GO Component	GO:0030018	Z disc	7	131	0.87	0.005	2.30103	9606.ENSP00000280772,9606.ENSP00000348099,9606.ENSP00000349588,9606.ENSP00000358866,9606.ENSP00000377941,9606.ENSP00000401437,9606.ENSP00000420213	ANK3,PDLIM7,ANK2,FLNA,ACTN1,LDB3,FLNB
GO Component	GO:0005938	Cell cortex	10	292	0.67	0.0051	2.29243	9606.ENSP00000229922,9606.ENSP00000338481,9606.ENSP00000354718,9606.ENSP00000354826,9606.ENSP00000356515,9606.ENSP00000358866,9606.ENSP00000405405,9606.ENSP00000417518,9606.ENSP00000420213,9606.ENSP00000478059	CAP2,EPB41L2,AKAP13,CALD1,UTRN,FLNA,PHLDB2,CLASP2,FLNB,STIM1
GO Component	GO:0042995	Cell projection	33	2287	0.3	0.0063	2.20066	9606.ENSP00000253925,9606.ENSP00000261588,9606.ENSP00000280772,9606.ENSP00000281537,9606.ENSP00000284981,9606.ENSP00000295736,9606.ENSP00000303830,9606.ENSP00000311405,9606.ENSP00000322270,9606.ENSP00000338728,9606.ENSP00000346151,9606.ENSP00000347427,9606.ENSP00000348099,9606.ENSP00000348128,9606.ENSP00000349486,9606.ENSP00000349588,9606.ENSP00000351022,9606.ENSP00000353030,9606.ENSP00000355809,…	PPFIA1,KIAA0556,ANK3,TJP1,APP,SLC4A7,INSR,ADCY6,LPHN2,CCDC88A,MAGI2,MINK1,PDLIM7,SVIL,SCRIB,ANK2,TPM1,PTPRF,ENAH,NAV1,UTRN,PEX19,FLNA,PTBP2,SPATA6,ACTN1,LIMA1,TTLL3,LDB3,SYNGAP1,FAT1,CLASP2,FLNB
GO Component	GO:0030863	Cortical cytoskeleton	6	96	0.94	0.0065	2.18709	9606.ENSP00000229922,9606.ENSP00000338481,9606.ENSP00000354826,9606.ENSP00000356515,9606.ENSP00000358866,9606.ENSP00000417518	CAP2,EPB41L2,CALD1,UTRN,FLNA,CLASP2
GO Component	GO:0120025	Plasma membrane bounded cell projection	31	2193	0.29	0.0139	1.85699	9606.ENSP00000253925,9606.ENSP00000280772,9606.ENSP00000284981,9606.ENSP00000295736,9606.ENSP00000303830,9606.ENSP00000311405,9606.ENSP00000322270,9606.ENSP00000338728,9606.ENSP00000346151,9606.ENSP00000347427,9606.ENSP00000348099,9606.ENSP00000348128,9606.ENSP00000349486,9606.ENSP00000349588,9606.ENSP00000351022,9606.ENSP00000353030,9606.ENSP00000355809,9606.ENSP00000356265,9606.ENSP00000356515,…	PPFIA1,ANK3,APP,SLC4A7,INSR,ADCY6,LPHN2,CCDC88A,MAGI2,MINK1,PDLIM7,SVIL,SCRIB,ANK2,TPM1,PTPRF,ENAH,NAV1,UTRN,PEX19,FLNA,PTBP2,SPATA6,ACTN1,LIMA1,TTLL3,LDB3,SYNGAP1,FAT1,CLASP2,FLNB
GO Component	GO:0005622	Intracellular	121	14276	0.07	0.0239	1.6216	9606.ENSP00000171887,9606.ENSP00000229922,9606.ENSP00000234488,9606.ENSP00000240123,9606.ENSP00000242786,9606.ENSP00000245544,9606.ENSP00000251507,9606.ENSP00000253457,9606.ENSP00000253925,9606.ENSP00000254193,9606.ENSP00000261588,9606.ENSP00000262189,9606.ENSP00000263381,9606.ENSP00000272645,9606.ENSP00000278070,9606.ENSP00000278407,9606.ENSP00000280772,9606.ENSP00000281537,9606.ENSP00000281772,…	TNS1,CAP2,CLCN6,SORBS3,CD97,NUP85,RABGAP1L,EMC8,PPFIA1,SNRPA1,KIAA0556,KMT2C,WIZ,POLR2D,PPRC1,SERPING1,ANK3,TJP1,KANSL1L,MBNL1,APP,LUC7L,COL6A3,SLC4A7,STARD4,WDFY2,KIAA1191,ZNF211,NFATC3,ENTHD2,AXIN2,INSR,TMEM135,BPTF,PPFIBP1,CRAT,GLS,FAM208B,BMP2K,EPB41L1,EPB41L2,CCDC88A,WNK1,THYN1,DMPK,MAGI2,MINK1,MXRA7,PDLIM7,SVIL,ATP5C1,SCRIB,ANK2,TPM1,KLHDC1,PCBP2,PCNT,ZNF808,AKAP13,CALD1,ENAH,NAV1,UTRN,PEX1…
GO Component	GO:0043034	Costamere	3	19	1.34	0.0299	1.52433	9606.ENSP00000280772,9606.ENSP00000348128,9606.ENSP00000349588	ANK3,SVIL,ANK2
GO Component	GO:0099513	Polymeric cytoskeletal fiber	14	705	0.44	0.0399	1.39903	9606.ENSP00000348099,9606.ENSP00000348128,9606.ENSP00000351022,9606.ENSP00000352572,9606.ENSP00000354718,9606.ENSP00000356265,9606.ENSP00000358866,9606.ENSP00000367542,9606.ENSP00000375067,9606.ENSP00000392549,9606.ENSP00000401437,9606.ENSP00000417518,9606.ENSP00000478059,9606.ENSP00000484398	PDLIM7,SVIL,TPM1,PCNT,AKAP13,NAV1,FLNA,TPM2,BCAS3,TTLL3,LDB3,CLASP2,STIM1,SMTN
GO Component	GO:0005862	Muscle thin filament tropomyosin	2	4	1.84	0.0414	1.383	9606.ENSP00000351022,9606.ENSP00000367542	TPM1,TPM2
GO Component	GO:0043232	Intracellular non-membrane-bounded organelle	53	4880	0.18	0.0414	1.383	9606.ENSP00000171887,9606.ENSP00000229922,9606.ENSP00000240123,9606.ENSP00000245544,9606.ENSP00000261588,9606.ENSP00000272645,9606.ENSP00000280772,9606.ENSP00000281537,9606.ENSP00000282486,9606.ENSP00000284981,9606.ENSP00000300659,9606.ENSP00000302625,9606.ENSP00000306344,9606.ENSP00000307208,9606.ENSP00000337168,9606.ENSP00000338481,9606.ENSP00000338728,9606.ENSP00000348099,9606.ENSP00000348128,…	TNS1,CAP2,SORBS3,NUP85,KIAA0556,POLR2D,ANK3,TJP1,MBNL1,APP,NFATC3,AXIN2,TMEM135,BPTF,EPB41L1,EPB41L2,CCDC88A,PDLIM7,SVIL,ANK2,TPM1,PCNT,AKAP13,CALD1,ENAH,NAV1,UTRN,FLNA,SORBS1,AGO1,UPF3A,TPM2,MTMR12,BCAS3,LRRFIP1,ACTN1,KRIT1,LIMA1,PRMT2,NCOR2,TTLL3,ZNF655,NCOA2,LDB3,PHLDB2,CLASP2,DDI2,FLNB,FAM193B,TEAD2,STIM1,LPP,SMTN
Reactome	HSA-445355	Smooth Muscle Contraction	5	38	1.26	0.0304	1.51713	9606.ENSP00000240123,9606.ENSP00000351022,9606.ENSP00000354826,9606.ENSP00000360293,9606.ENSP00000367542	SORBS3,TPM1,CALD1,SORBS1,TPM2
DISEASES	DOID:0080000	Muscular disease	12	254	0.81	0.0023	2.63827	9606.ENSP00000272645,9606.ENSP00000282486,9606.ENSP00000295550,9606.ENSP00000341292,9606.ENSP00000345997,9606.ENSP00000354826,9606.ENSP00000356515,9606.ENSP00000358866,9606.ENSP00000360913,9606.ENSP00000367542,9606.ENSP00000384015,9606.ENSP00000401437	POLR2D,MBNL1,COL6A3,WNK1,DMPK,CALD1,UTRN,FLNA,SPATA6,TPM2,SUN1,LDB3
DISEASES	DOID:66	Muscle tissue disease	11	219	0.84	0.0023	2.63827	9606.ENSP00000272645,9606.ENSP00000282486,9606.ENSP00000295550,9606.ENSP00000341292,9606.ENSP00000345997,9606.ENSP00000356515,9606.ENSP00000358866,9606.ENSP00000360913,9606.ENSP00000367542,9606.ENSP00000384015,9606.ENSP00000401437	POLR2D,MBNL1,COL6A3,WNK1,DMPK,UTRN,FLNA,SPATA6,TPM2,SUN1,LDB3
DISEASES	DOID:423	Myopathy	10	194	0.85	0.0033	2.48149	9606.ENSP00000272645,9606.ENSP00000282486,9606.ENSP00000295550,9606.ENSP00000345997,9606.ENSP00000356515,9606.ENSP00000358866,9606.ENSP00000360913,9606.ENSP00000367542,9606.ENSP00000384015,9606.ENSP00000401437	POLR2D,MBNL1,COL6A3,DMPK,UTRN,FLNA,SPATA6,TPM2,SUN1,LDB3
TISSUES	BTO:0000042	Animal	136	14895	0.1	3.61e-07	6.44249	9606.ENSP00000171887,9606.ENSP00000222644,9606.ENSP00000229922,9606.ENSP00000234488,9606.ENSP00000240123,9606.ENSP00000242786,9606.ENSP00000245544,9606.ENSP00000251507,9606.ENSP00000253457,9606.ENSP00000253925,9606.ENSP00000254193,9606.ENSP00000261588,9606.ENSP00000262189,9606.ENSP00000263381,9606.ENSP00000267339,9606.ENSP00000272645,9606.ENSP00000278070,9606.ENSP00000278407,9606.ENSP00000280772,…	TNS1,MPP6,CAP2,CLCN6,SORBS3,CD97,NUP85,RABGAP1L,EMC8,PPFIA1,SNRPA1,KIAA0556,KMT2C,WIZ,ANKRD10,POLR2D,PPRC1,SERPING1,ANK3,TJP1,KANSL1L,MBNL1,APP,CLDN12,LUC7L,COL6A3,SLC4A7,STARD4,WDFY2,KIAA1191,ZNF211,NFATC3,ENTHD2,ULK4,AXIN2,INSR,TMEM135,BPTF,ADCY6,PPFIBP1,CRAT,GLS,LPHN2,BMP2K,EPB41L1,EPB41L2,CCDC88A,WNK1,THYN1,DMKN,DMPK,MAGI2,MINK1,MXRA7,PDLIM7,SVIL,BTN3A2,ATP5C1,SCRIB,ANK2,TPM1,KLHDC1,PCBP2,PCN…
TISSUES	BTO:0003091	Urogenital system	81	6716	0.22	1.87e-05	4.72816	9606.ENSP00000229922,9606.ENSP00000240123,9606.ENSP00000242786,9606.ENSP00000245544,9606.ENSP00000253457,9606.ENSP00000254193,9606.ENSP00000262189,9606.ENSP00000278070,9606.ENSP00000278407,9606.ENSP00000280772,9606.ENSP00000281537,9606.ENSP00000282486,9606.ENSP00000284981,9606.ENSP00000287916,9606.ENSP00000295550,9606.ENSP00000295736,9606.ENSP00000298125,9606.ENSP00000298569,9606.ENSP00000300659,…	CAP2,SORBS3,CD97,NUP85,EMC8,SNRPA1,KMT2C,PPRC1,SERPING1,ANK3,TJP1,MBNL1,APP,CLDN12,COL6A3,SLC4A7,WDFY2,KIAA1191,NFATC3,ENTHD2,ULK4,INSR,TMEM135,BPTF,CRAT,GLS,CCDC88A,WNK1,THYN1,DMKN,DMPK,PDLIM7,SVIL,BTN3A2,ATP5C1,PCBP2,PTPRF,AKAP13,CALD1,TMEM184B,ENAH,UTRN,PEX19,FLNA,GBP3,SORBS1,SPATA6,AGO1,COL16A1,KIAA1217,PRUNE2,TPM2,SBF1,CD99,ZMYM5,BCAS3,ACTN1,KRIT1,LIMA1,CAST,ADHFE1,PRMT2,GRB10,SUN1,FBLN2,TTL…
TISSUES	BTO:0001489	Whole body	119	12619	0.11	0.00014	3.85387	9606.ENSP00000171887,9606.ENSP00000229922,9606.ENSP00000234488,9606.ENSP00000240123,9606.ENSP00000242786,9606.ENSP00000245544,9606.ENSP00000253457,9606.ENSP00000253925,9606.ENSP00000254193,9606.ENSP00000262189,9606.ENSP00000263381,9606.ENSP00000278070,9606.ENSP00000278407,9606.ENSP00000280772,9606.ENSP00000281537,9606.ENSP00000282486,9606.ENSP00000284981,9606.ENSP00000287916,9606.ENSP00000293872,…	TNS1,CAP2,CLCN6,SORBS3,CD97,NUP85,EMC8,PPFIA1,SNRPA1,KMT2C,WIZ,PPRC1,SERPING1,ANK3,TJP1,MBNL1,APP,CLDN12,LUC7L,COL6A3,SLC4A7,WDFY2,KIAA1191,ZNF211,NFATC3,ENTHD2,ULK4,AXIN2,INSR,TMEM135,BPTF,ADCY6,CRAT,GLS,LPHN2,BMP2K,EPB41L1,EPB41L2,CCDC88A,WNK1,THYN1,DMKN,DMPK,MAGI2,MINK1,PDLIM7,SVIL,BTN3A2,ATP5C1,SCRIB,ANK2,TPM1,KLHDC1,PCBP2,PCNT,PTPRF,AKAP13,CALD1,TMEM184B,ENAH,NAV1,UTRN,PEX19,FLNA,PTBP2,GBP3,…
TISSUES	BTO:0000081	Reproductive system	72	6107	0.21	0.00042	3.37675	9606.ENSP00000229922,9606.ENSP00000240123,9606.ENSP00000242786,9606.ENSP00000245544,9606.ENSP00000253457,9606.ENSP00000262189,9606.ENSP00000278070,9606.ENSP00000278407,9606.ENSP00000280772,9606.ENSP00000281537,9606.ENSP00000282486,9606.ENSP00000284981,9606.ENSP00000287916,9606.ENSP00000295550,9606.ENSP00000298125,9606.ENSP00000298569,9606.ENSP00000300714,9606.ENSP00000301831,9606.ENSP00000303830,…	CAP2,SORBS3,CD97,NUP85,EMC8,KMT2C,PPRC1,SERPING1,ANK3,TJP1,MBNL1,APP,CLDN12,COL6A3,WDFY2,KIAA1191,ENTHD2,ULK4,INSR,TMEM135,CRAT,GLS,CCDC88A,WNK1,DMKN,DMPK,PDLIM7,BTN3A2,ATP5C1,PCBP2,PTPRF,AKAP13,CALD1,TMEM184B,ENAH,UTRN,PEX19,FLNA,GBP3,SORBS1,SPATA6,AGO1,COL16A1,KIAA1217,TPM2,SBF1,CD99,BCAS3,ACTN1,KRIT1,LIMA1,CAST,ADHFE1,GRB10,SUN1,FBLN2,TTLL3,ZNF655,NCOA2,PHLDB2,CLASP2,FLNB,C14orf159,PGF,KANK2,T…
TISSUES	BTO:0000522	Gland	76	6602	0.2	0.00042	3.37675	9606.ENSP00000171887,9606.ENSP00000240123,9606.ENSP00000242786,9606.ENSP00000245544,9606.ENSP00000253925,9606.ENSP00000254193,9606.ENSP00000262189,9606.ENSP00000278407,9606.ENSP00000280772,9606.ENSP00000281537,9606.ENSP00000282486,9606.ENSP00000284981,9606.ENSP00000287916,9606.ENSP00000295550,9606.ENSP00000295736,9606.ENSP00000298569,9606.ENSP00000300659,9606.ENSP00000301831,9606.ENSP00000303830,…	TNS1,SORBS3,CD97,NUP85,PPFIA1,SNRPA1,KMT2C,SERPING1,ANK3,TJP1,MBNL1,APP,CLDN12,COL6A3,SLC4A7,KIAA1191,NFATC3,ULK4,INSR,BPTF,ADCY6,CRAT,GLS,BMP2K,EPB41L1,EPB41L2,CCDC88A,WNK1,DMPK,MINK1,PDLIM7,SVIL,BTN3A2,ATP5C1,ANK2,PCBP2,PTPRF,AKAP13,CALD1,TMEM184B,ENAH,UTRN,PEX19,FLNA,SORBS1,SPATA6,KIAA1217,PRUNE2,TPM2,SBF1,CD99,BCAS3,LRRFIP1,ACTN1,KRIT1,LIMA1,CAST,ADHFE1,PRMT2,ASCC2,GRB10,SUN1,NCOR2,FBLN2,MTMR…
TISSUES	BTO:0001488	Endocrine gland	70	6036	0.2	0.001	3	9606.ENSP00000171887,9606.ENSP00000240123,9606.ENSP00000242786,9606.ENSP00000245544,9606.ENSP00000253925,9606.ENSP00000254193,9606.ENSP00000262189,9606.ENSP00000278407,9606.ENSP00000281537,9606.ENSP00000282486,9606.ENSP00000284981,9606.ENSP00000287916,9606.ENSP00000295550,9606.ENSP00000298569,9606.ENSP00000301831,9606.ENSP00000303830,9606.ENSP00000311405,9606.ENSP00000315013,9606.ENSP00000317379,…	TNS1,SORBS3,CD97,NUP85,PPFIA1,SNRPA1,KMT2C,SERPING1,TJP1,MBNL1,APP,CLDN12,COL6A3,KIAA1191,ULK4,INSR,ADCY6,CRAT,GLS,BMP2K,EPB41L1,EPB41L2,CCDC88A,WNK1,DMPK,MINK1,PDLIM7,SVIL,BTN3A2,ATP5C1,ANK2,PCBP2,PTPRF,AKAP13,CALD1,TMEM184B,ENAH,UTRN,PEX19,FLNA,SORBS1,SPATA6,KIAA1217,PRUNE2,TPM2,SBF1,CD99,BCAS3,LRRFIP1,ACTN1,LIMA1,CAST,ADHFE1,ASCC2,GRB10,SUN1,NCOR2,FBLN2,MTMR3,TTLL3,NCOA2,PHLDB2,FAT1,FLNB,C14or…
TISSUES	BTO:0000452	Fibroblast	10	213	0.81	0.0012	2.92082	9606.ENSP00000284981,9606.ENSP00000295550,9606.ENSP00000300659,9606.ENSP00000303830,9606.ENSP00000351022,9606.ENSP00000354826,9606.ENSP00000355210,9606.ENSP00000362776,9606.ENSP00000367542,9606.ENSP00000384169	APP,COL6A3,NFATC3,INSR,TPM1,CALD1,TMEM184B,COL16A1,TPM2,FBLN2
TISSUES	BTO:0000083	Female reproductive system	67	5799	0.2	0.0018	2.74473	9606.ENSP00000240123,9606.ENSP00000242786,9606.ENSP00000245544,9606.ENSP00000253457,9606.ENSP00000262189,9606.ENSP00000278070,9606.ENSP00000278407,9606.ENSP00000280772,9606.ENSP00000281537,9606.ENSP00000282486,9606.ENSP00000284981,9606.ENSP00000287916,9606.ENSP00000295550,9606.ENSP00000298125,9606.ENSP00000298569,9606.ENSP00000300714,9606.ENSP00000301831,9606.ENSP00000303830,9606.ENSP00000306344,…	SORBS3,CD97,NUP85,EMC8,KMT2C,PPRC1,SERPING1,ANK3,TJP1,MBNL1,APP,CLDN12,COL6A3,WDFY2,KIAA1191,ENTHD2,ULK4,INSR,TMEM135,CRAT,GLS,CCDC88A,WNK1,DMKN,PDLIM7,BTN3A2,ATP5C1,PCBP2,PTPRF,AKAP13,CALD1,TMEM184B,ENAH,UTRN,PEX19,FLNA,SORBS1,SPATA6,AGO1,COL16A1,KIAA1217,TPM2,SBF1,CD99,BCAS3,ACTN1,KRIT1,LIMA1,CAST,ADHFE1,GRB10,SUN1,FBLN2,TTLL3,ZNF655,PHLDB2,CLASP2,FLNB,C14orf159,PGF,KANK2,TEAD2,STIM1,PPP6R2,SLC…
TISSUES	BTO:0000088	Cardiovascular system	21	1005	0.46	0.0025	2.60206	9606.ENSP00000171887,9606.ENSP00000234488,9606.ENSP00000278407,9606.ENSP00000284981,9606.ENSP00000295550,9606.ENSP00000295736,9606.ENSP00000299871,9606.ENSP00000338481,9606.ENSP00000345997,9606.ENSP00000348099,9606.ENSP00000349142,9606.ENSP00000351022,9606.ENSP00000352282,9606.ENSP00000354826,9606.ENSP00000356515,9606.ENSP00000358866,9606.ENSP00000375857,9606.ENSP00000401437,9606.ENSP00000405405,…	TNS1,CLCN6,SERPING1,APP,COL6A3,SLC4A7,ZNF211,EPB41L2,DMPK,PDLIM7,ATP5C1,TPM1,KLHDC1,CALD1,UTRN,FLNA,LRRFIP1,LDB3,PHLDB2,FLNB,SMTN
TISSUES	BTO:0001491	Viscus	60	5020	0.22	0.0025	2.60206	9606.ENSP00000171887,9606.ENSP00000242786,9606.ENSP00000245544,9606.ENSP00000262189,9606.ENSP00000278407,9606.ENSP00000280772,9606.ENSP00000281537,9606.ENSP00000284981,9606.ENSP00000295550,9606.ENSP00000295736,9606.ENSP00000298569,9606.ENSP00000300659,9606.ENSP00000301831,9606.ENSP00000303830,9606.ENSP00000307208,9606.ENSP00000311405,9606.ENSP00000315013,9606.ENSP00000317379,9606.ENSP00000337168,…	TNS1,CD97,NUP85,KMT2C,SERPING1,ANK3,TJP1,APP,COL6A3,SLC4A7,KIAA1191,NFATC3,ULK4,INSR,BPTF,ADCY6,CRAT,GLS,EPB41L1,EPB41L2,CCDC88A,WNK1,THYN1,PDLIM7,SVIL,ATP5C1,PCBP2,PTPRF,AKAP13,CALD1,TMEM184B,UTRN,PEX19,FLNA,SORBS1,PRUNE2,TPM2,SBF1,CD99,ZMYM5,BCAS3,LRRFIP1,ACTN1,LIMA1,CAST,ADHFE1,PRMT2,GRB10,NCOR2,MTMR11,ZNF655,FAT1,FLNB,THUMPD2,C14orf159,TPD52L1,KANK2,STIM1,LPP,SMTN
TISSUES	BTO:0001369	Vertebrate muscular system	17	725	0.51	0.0037	2.4318	9606.ENSP00000234488,9606.ENSP00000242786,9606.ENSP00000295736,9606.ENSP00000300659,9606.ENSP00000352438,9606.ENSP00000354718,9606.ENSP00000354826,9606.ENSP00000356515,9606.ENSP00000360293,9606.ENSP00000367542,9606.ENSP00000379157,9606.ENSP00000379865,9606.ENSP00000381793,9606.ENSP00000401437,9606.ENSP00000420213,9606.ENSP00000434142,9606.ENSP00000484398	CLCN6,CD97,SLC4A7,NFATC3,PCBP2,AKAP13,CALD1,UTRN,SORBS1,TPM2,CAST,ADHFE1,GRB10,LDB3,FLNB,TPD52L1,SMTN
TISSUES	BTO:0001485	Muscular system	22	1121	0.43	0.0037	2.4318	9606.ENSP00000234488,9606.ENSP00000242786,9606.ENSP00000282486,9606.ENSP00000295736,9606.ENSP00000300659,9606.ENSP00000345997,9606.ENSP00000349142,9606.ENSP00000352438,9606.ENSP00000354718,9606.ENSP00000354826,9606.ENSP00000356515,9606.ENSP00000360293,9606.ENSP00000367542,9606.ENSP00000370196,9606.ENSP00000379157,9606.ENSP00000379865,9606.ENSP00000381793,9606.ENSP00000401437,9606.ENSP00000420213,…	CLCN6,CD97,MBNL1,SLC4A7,NFATC3,DMPK,ATP5C1,PCBP2,AKAP13,CALD1,UTRN,SORBS1,TPM2,SBF1,CAST,ADHFE1,GRB10,LDB3,FLNB,TPD52L1,PGF,SMTN
TISSUES	BTO:0001484	Nervous system	64	5707	0.19	0.0062	2.20761	9606.ENSP00000229922,9606.ENSP00000234488,9606.ENSP00000240123,9606.ENSP00000253925,9606.ENSP00000262189,9606.ENSP00000263381,9606.ENSP00000278070,9606.ENSP00000278407,9606.ENSP00000280772,9606.ENSP00000281537,9606.ENSP00000282486,9606.ENSP00000284981,9606.ENSP00000287916,9606.ENSP00000298569,9606.ENSP00000307208,9606.ENSP00000311405,9606.ENSP00000317379,9606.ENSP00000322270,9606.ENSP00000337168,…	CAP2,CLCN6,SORBS3,PPFIA1,KMT2C,WIZ,PPRC1,SERPING1,ANK3,TJP1,MBNL1,APP,CLDN12,KIAA1191,BPTF,ADCY6,GLS,LPHN2,EPB41L1,EPB41L2,CCDC88A,WNK1,THYN1,DMPK,MAGI2,MINK1,PDLIM7,SCRIB,ANK2,PCBP2,PCNT,PTPRF,AKAP13,CALD1,NAV1,PEX19,FLNA,PTBP2,UPF3A,PRUNE2,NQO2,CD99,BCAS3,ACTN1,KRIT1,LIMA1,ADHFE1,PRMT2,GRB10,SUN1,NCOR2,MTMR3,ZNF655,SYNGAP1,CLASP2,TRPC1,FLNB,C14orf159,ANKRD6,TMTC1,PITPNC1,MPPE1,PPP6R2,SLC35E2B
TISSUES	BTO:0000284	Organism form	33	2239	0.31	0.0075	2.12494	9606.ENSP00000240123,9606.ENSP00000242786,9606.ENSP00000253925,9606.ENSP00000262189,9606.ENSP00000278070,9606.ENSP00000278407,9606.ENSP00000280772,9606.ENSP00000284981,9606.ENSP00000295550,9606.ENSP00000295736,9606.ENSP00000300659,9606.ENSP00000303830,9606.ENSP00000307208,9606.ENSP00000317379,9606.ENSP00000348099,9606.ENSP00000348128,9606.ENSP00000349142,9606.ENSP00000354826,9606.ENSP00000355809,…	SORBS3,CD97,PPFIA1,KMT2C,PPRC1,SERPING1,ANK3,APP,COL6A3,SLC4A7,NFATC3,INSR,BPTF,GLS,PDLIM7,SVIL,ATP5C1,CALD1,ENAH,PEX19,FLNA,SORBS1,AGO1,ACTN1,LIMA1,CAST,PHLDB2,CLASP2,FLNB,PGF,KANK2,STIM1,SMTN
TISSUES	BTO:0000887	Muscle	19	985	0.42	0.0131	1.88273	9606.ENSP00000234488,9606.ENSP00000282486,9606.ENSP00000295736,9606.ENSP00000300659,9606.ENSP00000345997,9606.ENSP00000349142,9606.ENSP00000354718,9606.ENSP00000354826,9606.ENSP00000356515,9606.ENSP00000360293,9606.ENSP00000367542,9606.ENSP00000370196,9606.ENSP00000379157,9606.ENSP00000379865,9606.ENSP00000381793,9606.ENSP00000401437,9606.ENSP00000420213,9606.ENSP00000451040,9606.ENSP00000484398	CLCN6,MBNL1,SLC4A7,NFATC3,DMPK,ATP5C1,AKAP13,CALD1,UTRN,SORBS1,TPM2,SBF1,CAST,ADHFE1,GRB10,LDB3,FLNB,PGF,SMTN
TISSUES	BTO:0000174	Embryonic structure	31	2132	0.3	0.0143	1.84466	9606.ENSP00000240123,9606.ENSP00000242786,9606.ENSP00000253925,9606.ENSP00000262189,9606.ENSP00000278070,9606.ENSP00000278407,9606.ENSP00000280772,9606.ENSP00000295550,9606.ENSP00000295736,9606.ENSP00000300659,9606.ENSP00000303830,9606.ENSP00000307208,9606.ENSP00000317379,9606.ENSP00000348099,9606.ENSP00000348128,9606.ENSP00000349142,9606.ENSP00000355809,9606.ENSP00000357051,9606.ENSP00000358866,…	SORBS3,CD97,PPFIA1,KMT2C,PPRC1,SERPING1,ANK3,COL6A3,SLC4A7,NFATC3,INSR,BPTF,GLS,PDLIM7,SVIL,ATP5C1,ENAH,PEX19,FLNA,SORBS1,AGO1,ACTN1,LIMA1,CAST,PHLDB2,CLASP2,FLNB,PGF,KANK2,STIM1,SMTN
TISSUES	BTO:0000345	Digestive gland	36	2645	0.27	0.0143	1.84466	9606.ENSP00000171887,9606.ENSP00000245544,9606.ENSP00000262189,9606.ENSP00000278407,9606.ENSP00000281537,9606.ENSP00000284981,9606.ENSP00000295550,9606.ENSP00000303830,9606.ENSP00000315013,9606.ENSP00000317379,9606.ENSP00000337168,9606.ENSP00000341292,9606.ENSP00000349142,9606.ENSP00000352438,9606.ENSP00000353030,9606.ENSP00000354718,9606.ENSP00000354826,9606.ENSP00000355210,9606.ENSP00000356515,…	TNS1,NUP85,KMT2C,SERPING1,TJP1,APP,COL6A3,INSR,CRAT,GLS,EPB41L1,WNK1,ATP5C1,PCBP2,PTPRF,AKAP13,CALD1,TMEM184B,UTRN,PEX19,FLNA,TPM2,SBF1,CD99,LRRFIP1,ACTN1,LIMA1,CAST,ADHFE1,ASCC2,NCOR2,FAT1,FLNB,STIM1,PPP6R2,LPP
TISSUES	BTO:0000227	Central nervous system	61	5558	0.18	0.0157	1.8041	9606.ENSP00000229922,9606.ENSP00000234488,9606.ENSP00000253925,9606.ENSP00000262189,9606.ENSP00000263381,9606.ENSP00000278070,9606.ENSP00000278407,9606.ENSP00000280772,9606.ENSP00000281537,9606.ENSP00000282486,9606.ENSP00000284981,9606.ENSP00000287916,9606.ENSP00000298569,9606.ENSP00000307208,9606.ENSP00000311405,9606.ENSP00000317379,9606.ENSP00000322270,9606.ENSP00000337168,9606.ENSP00000338481,…	CAP2,CLCN6,PPFIA1,KMT2C,WIZ,PPRC1,SERPING1,ANK3,TJP1,MBNL1,APP,CLDN12,KIAA1191,BPTF,ADCY6,GLS,LPHN2,EPB41L1,EPB41L2,CCDC88A,WNK1,THYN1,DMPK,MAGI2,MINK1,PDLIM7,SCRIB,ANK2,PCBP2,PCNT,PTPRF,AKAP13,CALD1,NAV1,PEX19,FLNA,PTBP2,PRUNE2,NQO2,CD99,BCAS3,ACTN1,KRIT1,LIMA1,ADHFE1,PRMT2,GRB10,SUN1,NCOR2,MTMR3,ZNF655,SYNGAP1,CLASP2,TRPC1,FLNB,C14orf159,ANKRD6,TMTC1,PITPNC1,PPP6R2,SLC35E2B
TISSUES	BTO:0000142	Brain	60	5462	0.18	0.0173	1.76195	9606.ENSP00000229922,9606.ENSP00000234488,9606.ENSP00000253925,9606.ENSP00000262189,9606.ENSP00000263381,9606.ENSP00000278070,9606.ENSP00000278407,9606.ENSP00000280772,9606.ENSP00000281537,9606.ENSP00000282486,9606.ENSP00000284981,9606.ENSP00000287916,9606.ENSP00000298569,9606.ENSP00000307208,9606.ENSP00000311405,9606.ENSP00000317379,9606.ENSP00000322270,9606.ENSP00000337168,9606.ENSP00000338481,…	CAP2,CLCN6,PPFIA1,KMT2C,WIZ,PPRC1,SERPING1,ANK3,TJP1,MBNL1,APP,CLDN12,KIAA1191,BPTF,ADCY6,GLS,LPHN2,EPB41L1,EPB41L2,CCDC88A,WNK1,THYN1,DMPK,MAGI2,MINK1,PDLIM7,SCRIB,ANK2,PCBP2,PCNT,PTPRF,AKAP13,CALD1,NAV1,PEX19,PTBP2,PRUNE2,NQO2,CD99,BCAS3,ACTN1,KRIT1,LIMA1,ADHFE1,PRMT2,GRB10,SUN1,NCOR2,MTMR3,ZNF655,SYNGAP1,CLASP2,TRPC1,FLNB,C14orf159,ANKRD6,TMTC1,PITPNC1,PPP6R2,SLC35E2B
TISSUES	BTO:0000562	Heart	15	695	0.47	0.0173	1.76195	9606.ENSP00000171887,9606.ENSP00000278407,9606.ENSP00000295550,9606.ENSP00000295736,9606.ENSP00000299871,9606.ENSP00000338481,9606.ENSP00000345997,9606.ENSP00000348099,9606.ENSP00000349142,9606.ENSP00000351022,9606.ENSP00000356515,9606.ENSP00000358866,9606.ENSP00000375857,9606.ENSP00000401437,9606.ENSP00000420213	TNS1,SERPING1,COL6A3,SLC4A7,ZNF211,EPB41L2,DMPK,PDLIM7,ATP5C1,TPM1,UTRN,FLNA,LRRFIP1,LDB3,FLNB
TISSUES	BTO:0003099	Internal female genital organ	35	2593	0.27	0.0173	1.76195	9606.ENSP00000240123,9606.ENSP00000242786,9606.ENSP00000262189,9606.ENSP00000278070,9606.ENSP00000278407,9606.ENSP00000280772,9606.ENSP00000281537,9606.ENSP00000295550,9606.ENSP00000298569,9606.ENSP00000303830,9606.ENSP00000342012,9606.ENSP00000348099,9606.ENSP00000349142,9606.ENSP00000354826,9606.ENSP00000355210,9606.ENSP00000356515,9606.ENSP00000357051,9606.ENSP00000358866,9606.ENSP00000362300,…	SORBS3,CD97,KMT2C,PPRC1,SERPING1,ANK3,TJP1,COL6A3,KIAA1191,INSR,DMKN,PDLIM7,ATP5C1,CALD1,TMEM184B,UTRN,PEX19,FLNA,AGO1,COL16A1,TPM2,SBF1,CD99,ACTN1,LIMA1,CAST,SUN1,FBLN2,FLNB,C14orf159,PGF,KANK2,STIM1,SLC35E2B,SMTN
TISSUES	BTO:0001424	Uterus	18	1020	0.39	0.0401	1.39686	9606.ENSP00000240123,9606.ENSP00000278070,9606.ENSP00000278407,9606.ENSP00000280772,9606.ENSP00000281537,9606.ENSP00000295550,9606.ENSP00000342012,9606.ENSP00000348099,9606.ENSP00000354826,9606.ENSP00000355210,9606.ENSP00000367542,9606.ENSP00000370588,9606.ENSP00000378400,9606.ENSP00000384169,9606.ENSP00000428263,9606.ENSP00000468002,9606.ENSP00000481694,9606.ENSP00000484398	SORBS3,PPRC1,SERPING1,ANK3,TJP1,COL6A3,DMKN,PDLIM7,CALD1,TMEM184B,TPM2,CD99,LIMA1,FBLN2,C14orf159,KANK2,SLC35E2B,SMTN
TISSUES	BTO:0000604	Adenocarcinoma cell	12	524	0.5	0.0406	1.39147	9606.ENSP00000242786,9606.ENSP00000306344,9606.ENSP00000341292,9606.ENSP00000351022,9606.ENSP00000355809,9606.ENSP00000357051,9606.ENSP00000367542,9606.ENSP00000378015,9606.ENSP00000378400,9606.ENSP00000379865,9606.ENSP00000384018,9606.ENSP00000434142	CD97,TMEM135,WNK1,TPM1,ENAH,PEX19,TPM2,KRIT1,LIMA1,ADHFE1,NCOR2,TPD52L1
TISSUES	BTO:0001103	Skeletal muscle	11	455	0.52	0.0433	1.36351	9606.ENSP00000295736,9606.ENSP00000300659,9606.ENSP00000354718,9606.ENSP00000356515,9606.ENSP00000360293,9606.ENSP00000367542,9606.ENSP00000379157,9606.ENSP00000379865,9606.ENSP00000381793,9606.ENSP00000401437,9606.ENSP00000420213	SLC4A7,NFATC3,AKAP13,UTRN,SORBS1,TPM2,CAST,ADHFE1,GRB10,LDB3,FLNB
TISSUES	BTO:0000282	Head	65	6329	0.15	0.0443	1.3536	9606.ENSP00000229922,9606.ENSP00000234488,9606.ENSP00000253457,9606.ENSP00000253925,9606.ENSP00000262189,9606.ENSP00000263381,9606.ENSP00000278070,9606.ENSP00000278407,9606.ENSP00000280772,9606.ENSP00000281537,9606.ENSP00000282486,9606.ENSP00000284981,9606.ENSP00000287916,9606.ENSP00000295736,9606.ENSP00000298569,9606.ENSP00000302625,9606.ENSP00000307208,9606.ENSP00000311405,9606.ENSP00000317379,…	CAP2,CLCN6,EMC8,PPFIA1,KMT2C,WIZ,PPRC1,SERPING1,ANK3,TJP1,MBNL1,APP,CLDN12,SLC4A7,KIAA1191,AXIN2,BPTF,ADCY6,GLS,LPHN2,EPB41L1,EPB41L2,CCDC88A,WNK1,THYN1,DMPK,MAGI2,MINK1,PDLIM7,SCRIB,ANK2,TPM1,PCBP2,PCNT,PTPRF,AKAP13,CALD1,NAV1,PEX19,PTBP2,PRUNE2,NQO2,CD99,BCAS3,ACTN1,KRIT1,LIMA1,CAST,ADHFE1,PRMT2,GRB10,SUN1,NCOR2,MTMR3,ZNF655,SYNGAP1,CLASP2,TRPC1,FLNB,C14orf159,ANKRD6,TMTC1,PITPNC1,PPP6R2,SLC35E…
COMPARTMENTS	GOCC:0070161	Anchoring junction	23	540	0.77	3.56e-08	7.44855	9606.ENSP00000171887,9606.ENSP00000240123,9606.ENSP00000242786,9606.ENSP00000253925,9606.ENSP00000280772,9606.ENSP00000281537,9606.ENSP00000287916,9606.ENSP00000314724,9606.ENSP00000346151,9606.ENSP00000348099,9606.ENSP00000348128,9606.ENSP00000349486,9606.ENSP00000349588,9606.ENSP00000355809,9606.ENSP00000356515,9606.ENSP00000358866,9606.ENSP00000360293,9606.ENSP00000377941,9606.ENSP00000378015,…	TNS1,SORBS3,CD97,PPFIA1,ANK3,TJP1,CLDN12,PPFIBP1,MAGI2,PDLIM7,SVIL,SCRIB,ANK2,ENAH,UTRN,FLNA,SORBS1,ACTN1,KRIT1,LIMA1,FAT1,FLNB,LPP
COMPARTMENTS	GOCC:0030055	Cell-substrate junction	16	262	0.93	2.04e-07	6.69037	9606.ENSP00000171887,9606.ENSP00000240123,9606.ENSP00000242786,9606.ENSP00000253925,9606.ENSP00000314724,9606.ENSP00000348099,9606.ENSP00000348128,9606.ENSP00000355809,9606.ENSP00000356515,9606.ENSP00000358866,9606.ENSP00000360293,9606.ENSP00000377941,9606.ENSP00000378400,9606.ENSP00000406229,9606.ENSP00000420213,9606.ENSP00000482472	TNS1,SORBS3,CD97,PPFIA1,PPFIBP1,PDLIM7,SVIL,ENAH,UTRN,FLNA,SORBS1,ACTN1,LIMA1,FAT1,FLNB,LPP
COMPARTMENTS	GOCC:0005925	Focal adhesion	15	255	0.91	8.5e-07	6.07058	9606.ENSP00000171887,9606.ENSP00000240123,9606.ENSP00000242786,9606.ENSP00000253925,9606.ENSP00000314724,9606.ENSP00000348099,9606.ENSP00000348128,9606.ENSP00000355809,9606.ENSP00000358866,9606.ENSP00000360293,9606.ENSP00000377941,9606.ENSP00000378400,9606.ENSP00000406229,9606.ENSP00000420213,9606.ENSP00000482472	TNS1,SORBS3,CD97,PPFIA1,PPFIBP1,PDLIM7,SVIL,ENAH,FLNA,SORBS1,ACTN1,LIMA1,FAT1,FLNB,LPP
COMPARTMENTS	GOCC:0099512	Supramolecular fiber	19	490	0.73	2.7e-06	5.56864	9606.ENSP00000280772,9606.ENSP00000295550,9606.ENSP00000348099,9606.ENSP00000348128,9606.ENSP00000349588,9606.ENSP00000351022,9606.ENSP00000352572,9606.ENSP00000354826,9606.ENSP00000358866,9606.ENSP00000362776,9606.ENSP00000367542,9606.ENSP00000374292,9606.ENSP00000375067,9606.ENSP00000377941,9606.ENSP00000401437,9606.ENSP00000405405,9606.ENSP00000417518,9606.ENSP00000420213,9606.ENSP00000484398	ANK3,COL6A3,PDLIM7,SVIL,ANK2,TPM1,PCNT,CALD1,FLNA,COL16A1,TPM2,CCDC57,BCAS3,ACTN1,LDB3,PHLDB2,CLASP2,FLNB,SMTN
COMPARTMENTS	GOCC:0099081	Supramolecular polymer	19	498	0.72	2.78e-06	5.55596	9606.ENSP00000280772,9606.ENSP00000295550,9606.ENSP00000348099,9606.ENSP00000348128,9606.ENSP00000349588,9606.ENSP00000351022,9606.ENSP00000352572,9606.ENSP00000354826,9606.ENSP00000358866,9606.ENSP00000362776,9606.ENSP00000367542,9606.ENSP00000374292,9606.ENSP00000375067,9606.ENSP00000377941,9606.ENSP00000401437,9606.ENSP00000405405,9606.ENSP00000417518,9606.ENSP00000420213,9606.ENSP00000484398	ANK3,COL6A3,PDLIM7,SVIL,ANK2,TPM1,PCNT,CALD1,FLNA,COL16A1,TPM2,CCDC57,BCAS3,ACTN1,LDB3,PHLDB2,CLASP2,FLNB,SMTN
COMPARTMENTS	GOCC:0030054	Cell junction	25	1045	0.52	6.66e-05	4.17653	9606.ENSP00000171887,9606.ENSP00000240123,9606.ENSP00000242786,9606.ENSP00000253925,9606.ENSP00000280772,9606.ENSP00000281537,9606.ENSP00000284981,9606.ENSP00000287916,9606.ENSP00000314724,9606.ENSP00000338481,9606.ENSP00000346151,9606.ENSP00000348099,9606.ENSP00000348128,9606.ENSP00000349486,9606.ENSP00000349588,9606.ENSP00000355809,9606.ENSP00000356515,9606.ENSP00000358866,9606.ENSP00000360293,…	TNS1,SORBS3,CD97,PPFIA1,ANK3,TJP1,APP,CLDN12,PPFIBP1,EPB41L2,MAGI2,PDLIM7,SVIL,SCRIB,ANK2,ENAH,UTRN,FLNA,SORBS1,ACTN1,KRIT1,LIMA1,FAT1,FLNB,LPP
COMPARTMENTS	GOCC:0099080	Supramolecular complex	21	769	0.58	7.8e-05	4.10791	9606.ENSP00000280772,9606.ENSP00000282486,9606.ENSP00000295550,9606.ENSP00000348099,9606.ENSP00000348128,9606.ENSP00000349588,9606.ENSP00000351022,9606.ENSP00000352572,9606.ENSP00000354826,9606.ENSP00000358866,9606.ENSP00000362300,9606.ENSP00000362776,9606.ENSP00000367542,9606.ENSP00000374292,9606.ENSP00000375067,9606.ENSP00000377941,9606.ENSP00000401437,9606.ENSP00000405405,9606.ENSP00000417518,…	ANK3,MBNL1,COL6A3,PDLIM7,SVIL,ANK2,TPM1,PCNT,CALD1,FLNA,AGO1,COL16A1,TPM2,CCDC57,BCAS3,ACTN1,LDB3,PHLDB2,CLASP2,FLNB,SMTN
COMPARTMENTS	GOCC:0015629	Actin cytoskeleton	14	355	0.74	0.00014	3.85387	9606.ENSP00000281537,9606.ENSP00000338481,9606.ENSP00000348099,9606.ENSP00000348128,9606.ENSP00000351022,9606.ENSP00000354826,9606.ENSP00000358866,9606.ENSP00000360293,9606.ENSP00000367542,9606.ENSP00000377941,9606.ENSP00000378400,9606.ENSP00000401437,9606.ENSP00000420213,9606.ENSP00000484398	TJP1,EPB41L2,PDLIM7,SVIL,TPM1,CALD1,FLNA,SORBS1,TPM2,ACTN1,LIMA1,LDB3,FLNB,SMTN
COMPARTMENTS	GOCC:0005884	Actin filament	7	63	1.18	0.00018	3.74473	9606.ENSP00000348099,9606.ENSP00000351022,9606.ENSP00000358866,9606.ENSP00000367542,9606.ENSP00000401437,9606.ENSP00000420213,9606.ENSP00000484398	PDLIM7,TPM1,FLNA,TPM2,LDB3,FLNB,SMTN
COMPARTMENTS	GOCC:0099513	Polymeric cytoskeletal fiber	13	330	0.73	0.00029	3.5376	9606.ENSP00000348099,9606.ENSP00000348128,9606.ENSP00000351022,9606.ENSP00000352572,9606.ENSP00000358866,9606.ENSP00000367542,9606.ENSP00000374292,9606.ENSP00000375067,9606.ENSP00000401437,9606.ENSP00000405405,9606.ENSP00000417518,9606.ENSP00000420213,9606.ENSP00000484398	PDLIM7,SVIL,TPM1,PCNT,FLNA,TPM2,CCDC57,BCAS3,LDB3,PHLDB2,CLASP2,FLNB,SMTN
COMPARTMENTS	GOCC:0005911	Cell-cell junction	12	303	0.74	0.00065	3.18709	9606.ENSP00000280772,9606.ENSP00000281537,9606.ENSP00000287916,9606.ENSP00000346151,9606.ENSP00000348099,9606.ENSP00000349486,9606.ENSP00000349588,9606.ENSP00000358866,9606.ENSP00000360293,9606.ENSP00000377941,9606.ENSP00000378015,9606.ENSP00000406229	ANK3,TJP1,CLDN12,MAGI2,PDLIM7,SCRIB,ANK2,FLNA,SORBS1,ACTN1,KRIT1,FAT1
COMPARTMENTS	GOCC:0030016	Myofibril	8	137	0.91	0.002	2.69897	9606.ENSP00000280772,9606.ENSP00000348128,9606.ENSP00000349588,9606.ENSP00000351022,9606.ENSP00000367542,9606.ENSP00000377941,9606.ENSP00000401437,9606.ENSP00000420213	ANK3,SVIL,ANK2,TPM1,TPM2,ACTN1,LDB3,FLNB
COMPARTMENTS	GOCC:0043292	Contractile fiber	8	145	0.88	0.0027	2.56864	9606.ENSP00000280772,9606.ENSP00000348128,9606.ENSP00000349588,9606.ENSP00000351022,9606.ENSP00000367542,9606.ENSP00000377941,9606.ENSP00000401437,9606.ENSP00000420213	ANK3,SVIL,ANK2,TPM1,TPM2,ACTN1,LDB3,FLNB
COMPARTMENTS	GOCC:0005856	Cytoskeleton	26	1526	0.37	0.007	2.1549	9606.ENSP00000280772,9606.ENSP00000281537,9606.ENSP00000302625,9606.ENSP00000337168,9606.ENSP00000338481,9606.ENSP00000338728,9606.ENSP00000348099,9606.ENSP00000348128,9606.ENSP00000351022,9606.ENSP00000352572,9606.ENSP00000354826,9606.ENSP00000356515,9606.ENSP00000358866,9606.ENSP00000360293,9606.ENSP00000367542,9606.ENSP00000374292,9606.ENSP00000375067,9606.ENSP00000377941,9606.ENSP00000378015,…	ANK3,TJP1,AXIN2,EPB41L1,EPB41L2,CCDC88A,PDLIM7,SVIL,TPM1,PCNT,CALD1,UTRN,FLNA,SORBS1,TPM2,CCDC57,BCAS3,ACTN1,KRIT1,LIMA1,TTLL3,LDB3,PHLDB2,CLASP2,FLNB,SMTN
COMPARTMENTS	GOCC:0005829	Cytosol	39	2919	0.27	0.0139	1.85699	9606.ENSP00000240123,9606.ENSP00000253925,9606.ENSP00000281537,9606.ENSP00000282486,9606.ENSP00000300659,9606.ENSP00000302625,9606.ENSP00000337168,9606.ENSP00000338481,9606.ENSP00000338728,9606.ENSP00000341292,9606.ENSP00000345997,9606.ENSP00000348099,9606.ENSP00000348128,9606.ENSP00000349588,9606.ENSP00000352438,9606.ENSP00000352572,9606.ENSP00000354718,9606.ENSP00000355809,9606.ENSP00000357051,…	SORBS3,PPFIA1,TJP1,MBNL1,NFATC3,AXIN2,EPB41L1,EPB41L2,CCDC88A,WNK1,DMPK,PDLIM7,SVIL,ANK2,PCBP2,PCNT,AKAP13,ENAH,PEX19,FLNA,GBP3,AGO1,TPM2,NQO2,SBF1,LRRFIP1,ACTN1,LIMA1,CAST,PRMT2,MTMR3,SYNGAP1,CLASP2,DDI2,FLNB,PITPNC1,PPP6R2,DENND1B,LPP
COMPARTMENTS	GOCC:0005622	Intracellular	103	11202	0.1	0.018	1.74473	9606.ENSP00000234488,9606.ENSP00000240123,9606.ENSP00000245544,9606.ENSP00000251507,9606.ENSP00000253457,9606.ENSP00000253925,9606.ENSP00000254193,9606.ENSP00000262189,9606.ENSP00000263381,9606.ENSP00000272645,9606.ENSP00000278070,9606.ENSP00000278407,9606.ENSP00000280772,9606.ENSP00000281537,9606.ENSP00000282486,9606.ENSP00000284981,9606.ENSP00000293872,9606.ENSP00000296632,9606.ENSP00000298125,…	CLCN6,SORBS3,NUP85,RABGAP1L,EMC8,PPFIA1,SNRPA1,KMT2C,WIZ,POLR2D,PPRC1,SERPING1,ANK3,TJP1,MBNL1,APP,LUC7L,STARD4,WDFY2,KIAA1191,NFATC3,ENTHD2,AXIN2,TMEM135,BPTF,PPFIBP1,CRAT,GLS,FAM208B,BMP2K,EPB41L1,EPB41L2,CCDC88A,WNK1,THYN1,DMPK,MAGI2,MINK1,MXRA7,PDLIM7,SVIL,ATP5C1,SCRIB,ANK2,TPM1,KLHDC1,PCBP2,PCNT,AKAP13,CALD1,ENAH,UTRN,PEX19,GABPB2,FLNA,GBP3,SORBS1,AGO1,UPF3A,KIAA1217,TPM2,NQO2,SBF1,CD99,MTMR…
COMPARTMENTS	GOCC:0001725	Stress fiber	4	36	1.18	0.026	1.58503	9606.ENSP00000351022,9606.ENSP00000360293,9606.ENSP00000377941,9606.ENSP00000378400	TPM1,SORBS1,ACTN1,LIMA1
COMPARTMENTS	GOCC:0043034	Costamere	3	13	1.5	0.026	1.58503	9606.ENSP00000280772,9606.ENSP00000348128,9606.ENSP00000349588	ANK3,SVIL,ANK2
COMPARTMENTS	GOCC:0097517	Contractile actin filament bundle	4	36	1.18	0.026	1.58503	9606.ENSP00000351022,9606.ENSP00000360293,9606.ENSP00000377941,9606.ENSP00000378400	TPM1,SORBS1,ACTN1,LIMA1
COMPARTMENTS	GOCC:0005737	Cytoplasm	78	7871	0.14	0.0342	1.46597	9606.ENSP00000234488,9606.ENSP00000240123,9606.ENSP00000251507,9606.ENSP00000253457,9606.ENSP00000253925,9606.ENSP00000278407,9606.ENSP00000280772,9606.ENSP00000281537,9606.ENSP00000282486,9606.ENSP00000284981,9606.ENSP00000296632,9606.ENSP00000298125,9606.ENSP00000300659,9606.ENSP00000300714,9606.ENSP00000302625,9606.ENSP00000306344,9606.ENSP00000307208,9606.ENSP00000314724,9606.ENSP00000315013,…	CLCN6,SORBS3,RABGAP1L,EMC8,PPFIA1,SERPING1,ANK3,TJP1,MBNL1,APP,STARD4,WDFY2,NFATC3,ENTHD2,AXIN2,TMEM135,BPTF,PPFIBP1,CRAT,GLS,EPB41L1,EPB41L2,CCDC88A,WNK1,DMPK,MAGI2,MINK1,MXRA7,PDLIM7,SVIL,ATP5C1,SCRIB,ANK2,TPM1,KLHDC1,PCBP2,PCNT,AKAP13,ENAH,UTRN,PEX19,FLNA,GBP3,AGO1,UPF3A,TPM2,NQO2,SBF1,CD99,MTMR12,BCAS3,LRRFIP1,ACTN1,LIMA1,CAST,ADHFE1,PRMT2,MTMR3,MTMR11,TTLL3,ZNF655,LDB3,SYNGAP1,PHLDB2,FAT1,CL…
COMPARTMENTS	GOCC:0030017	Sarcomere	6	120	0.84	0.0342	1.46597	9606.ENSP00000349588,9606.ENSP00000351022,9606.ENSP00000367542,9606.ENSP00000377941,9606.ENSP00000401437,9606.ENSP00000420213	ANK2,TPM1,TPM2,ACTN1,LDB3,FLNB
COMPARTMENTS	GOCC:0032432	Actin filament bundle	4	43	1.11	0.038	1.42022	9606.ENSP00000351022,9606.ENSP00000360293,9606.ENSP00000377941,9606.ENSP00000378400	TPM1,SORBS1,ACTN1,LIMA1
COMPARTMENTS	GOCC:0042641	Actomyosin	4	43	1.11	0.038	1.42022	9606.ENSP00000351022,9606.ENSP00000360293,9606.ENSP00000377941,9606.ENSP00000378400	TPM1,SORBS1,ACTN1,LIMA1
COMPARTMENTS	GOCC:0055028	Cortical microtubule	2	3	1.96	0.0489	1.31069	9606.ENSP00000405405,9606.ENSP00000417518	PHLDB2,CLASP2
UniProt Keywords	KW-0025	Alternative splicing	118	10179	0.2	7.03e-12	11.153	9606.ENSP00000171887,9606.ENSP00000229922,9606.ENSP00000234488,9606.ENSP00000240123,9606.ENSP00000242786,9606.ENSP00000245544,9606.ENSP00000251507,9606.ENSP00000253457,9606.ENSP00000253925,9606.ENSP00000262189,9606.ENSP00000263381,9606.ENSP00000267339,9606.ENSP00000278070,9606.ENSP00000278407,9606.ENSP00000280772,9606.ENSP00000281537,9606.ENSP00000281772,9606.ENSP00000282486,9606.ENSP00000284981,…	TNS1,CAP2,CLCN6,SORBS3,CD97,NUP85,RABGAP1L,EMC8,PPFIA1,KMT2C,WIZ,ANKRD10,PPRC1,SERPING1,ANK3,TJP1,KANSL1L,MBNL1,APP,SHF,LUC7L,COL6A3,SLC4A7,STARD4,KIAA1191,NFATC3,ENTHD2,INSR,TMEM135,BPTF,ADCY6,PPFIBP1,CRAT,GLS,LPHN2,FAM208B,BMP2K,EPB41L1,EPB41L2,CCDC88A,THYN1,DMKN,DMPK,MAGI2,MINK1,MXRA7,PDLIM7,SVIL,BTN3A2,ATP5C1,SCRIB,ANK2,TPM1,PCBP2,PCNT,ZNF808,PTPRF,PCED1A,AKAP13,CALD1,ENAH,NAV1,PEX19,FLNA,PTB…
UniProt Keywords	KW-0597	Phosphoprotein	102	8057	0.24	5.84e-11	10.2336	9606.ENSP00000171887,9606.ENSP00000222644,9606.ENSP00000229922,9606.ENSP00000234488,9606.ENSP00000240123,9606.ENSP00000242786,9606.ENSP00000245544,9606.ENSP00000251507,9606.ENSP00000253925,9606.ENSP00000254193,9606.ENSP00000261588,9606.ENSP00000262189,9606.ENSP00000263381,9606.ENSP00000278070,9606.ENSP00000280772,9606.ENSP00000281537,9606.ENSP00000281772,9606.ENSP00000282486,9606.ENSP00000284981,…	TNS1,MPP6,CAP2,CLCN6,SORBS3,CD97,NUP85,RABGAP1L,PPFIA1,SNRPA1,KIAA0556,KMT2C,WIZ,PPRC1,ANK3,TJP1,KANSL1L,MBNL1,APP,CLDN12,SHF,LUC7L,COL6A3,SLC4A7,KIAA1191,NFATC3,ENTHD2,AXIN2,INSR,BPTF,ADCY6,PPFIBP1,GLS,LPHN2,FAM208B,BMP2K,EPB41L1,EPB41L2,CCDC88A,THYN1,DMPK,MAGI2,MINK1,MXRA7,PDLIM7,SVIL,BTN3A2,ATP5C1,SCRIB,ANK2,TPM1,PCBP2,PCNT,PTPRF,AKAP13,CALD1,TMEM184B,ENAH,NAV1,UTRN,PEX19,GABPB2,FLNA,PTBP2,SOR…
UniProt Keywords	KW-0963	Cytoplasm	69	5028	0.28	1.05e-06	5.97881	9606.ENSP00000171887,9606.ENSP00000240123,9606.ENSP00000245544,9606.ENSP00000253457,9606.ENSP00000253925,9606.ENSP00000261588,9606.ENSP00000280772,9606.ENSP00000282486,9606.ENSP00000284981,9606.ENSP00000298125,9606.ENSP00000298569,9606.ENSP00000300659,9606.ENSP00000300714,9606.ENSP00000302625,9606.ENSP00000307208,9606.ENSP00000317379,9606.ENSP00000337168,9606.ENSP00000338481,9606.ENSP00000338728,…	TNS1,SORBS3,NUP85,EMC8,PPFIA1,KIAA0556,ANK3,MBNL1,APP,WDFY2,KIAA1191,NFATC3,ENTHD2,AXIN2,BPTF,GLS,EPB41L1,EPB41L2,CCDC88A,DMPK,MAGI2,MINK1,PDLIM7,SVIL,SCRIB,ANK2,TPM1,KLHDC1,PCBP2,PCNT,AKAP13,CALD1,ENAH,NAV1,UTRN,PEX19,FLNA,GBP3,SORBS1,AGO1,UPF3A,KIAA1217,PRUNE2,TPM2,NQO2,SBF1,MTMR12,BCAS3,LRRFIP1,ACTN1,KRIT1,LIMA1,PRMT2,GRB10,MTMR3,TTLL3,PHLDB2,FAT1,CLASP2,DDI2,FLNB,FAM193B,PITPNC1,KANK2,NBPF1,P…
UniProt Keywords	KW-0206	Cytoskeleton	28	1215	0.5	1.01e-05	4.99568	9606.ENSP00000171887,9606.ENSP00000240123,9606.ENSP00000245544,9606.ENSP00000261588,9606.ENSP00000280772,9606.ENSP00000337168,9606.ENSP00000338481,9606.ENSP00000338728,9606.ENSP00000348099,9606.ENSP00000348128,9606.ENSP00000349588,9606.ENSP00000351022,9606.ENSP00000352572,9606.ENSP00000354826,9606.ENSP00000355809,9606.ENSP00000356265,9606.ENSP00000356515,9606.ENSP00000358866,9606.ENSP00000360293,…	TNS1,SORBS3,NUP85,KIAA0556,ANK3,EPB41L1,EPB41L2,CCDC88A,PDLIM7,SVIL,ANK2,TPM1,PCNT,CALD1,ENAH,NAV1,UTRN,FLNA,SORBS1,TPM2,BCAS3,ACTN1,KRIT1,LIMA1,TTLL3,CLASP2,FLNB,SMTN
UniProt Keywords	KW-0009	Actin-binding	13	265	0.83	1.54e-05	4.81248	9606.ENSP00000171887,9606.ENSP00000337168,9606.ENSP00000338481,9606.ENSP00000348128,9606.ENSP00000351022,9606.ENSP00000354826,9606.ENSP00000355809,9606.ENSP00000356515,9606.ENSP00000358866,9606.ENSP00000367542,9606.ENSP00000377941,9606.ENSP00000378400,9606.ENSP00000420213	TNS1,EPB41L1,EPB41L2,SVIL,TPM1,CALD1,ENAH,UTRN,FLNA,TPM2,ACTN1,LIMA1,FLNB
UniProt Keywords	KW-0677	Repeat	58	4729	0.23	0.001	3	9606.ENSP00000222644,9606.ENSP00000234488,9606.ENSP00000240123,9606.ENSP00000242786,9606.ENSP00000253925,9606.ENSP00000254193,9606.ENSP00000262189,9606.ENSP00000263381,9606.ENSP00000267339,9606.ENSP00000278407,9606.ENSP00000280772,9606.ENSP00000281537,9606.ENSP00000282486,9606.ENSP00000295550,9606.ENSP00000298125,9606.ENSP00000299871,9606.ENSP00000300659,9606.ENSP00000301831,9606.ENSP00000303830,…	MPP6,CLCN6,SORBS3,CD97,PPFIA1,SNRPA1,KMT2C,WIZ,ANKRD10,SERPING1,ANK3,TJP1,MBNL1,COL6A3,WDFY2,ZNF211,NFATC3,ULK4,INSR,BPTF,ADCY6,PPFIBP1,GLS,MAGI2,PDLIM7,SVIL,SCRIB,ANK2,KLHDC1,PCBP2,ZNF808,PTPRF,CALD1,ENAH,UTRN,GABPB2,FLNA,PTBP2,SORBS1,COL16A1,ZMYM5,ACTN1,KRIT1,CAST,NCOR2,FBLN2,ZNF655,NCOA2,FAT1,CLASP2,TRPC1,FLNB,ANKRD6,TMTC1,KANK2,NBPF1,LPP,ZNF283
UniProt Keywords	KW-0175	Coiled coil	33	2139	0.33	0.0023	2.63827	9606.ENSP00000253925,9606.ENSP00000261588,9606.ENSP00000262189,9606.ENSP00000293872,9606.ENSP00000307208,9606.ENSP00000314724,9606.ENSP00000338728,9606.ENSP00000345997,9606.ENSP00000348751,9606.ENSP00000349486,9606.ENSP00000351022,9606.ENSP00000352572,9606.ENSP00000353470,9606.ENSP00000354718,9606.ENSP00000355809,9606.ENSP00000356265,9606.ENSP00000357914,9606.ENSP00000359512,9606.ENSP00000365637,…	PPFIA1,KIAA0556,KMT2C,LUC7L,BPTF,PPFIBP1,CCDC88A,DMPK,BTN3A2,SCRIB,TPM1,PCNT,C20orf96,AKAP13,ENAH,NAV1,GABPB2,GBP3,KIAA1217,TPM2,CCDC57,LRRFIP1,SUN1,NCOR2,MTMR3,PHLDB2,FAM193B,ANKRD6,TPD52L1,KANK2,NBPF1,STIM1,SMTN
UniProt Keywords	KW-0965	Cell junction	17	801	0.47	0.0072	2.14267	9606.ENSP00000171887,9606.ENSP00000240123,9606.ENSP00000280772,9606.ENSP00000281537,9606.ENSP00000287916,9606.ENSP00000346151,9606.ENSP00000347427,9606.ENSP00000348128,9606.ENSP00000349486,9606.ENSP00000349588,9606.ENSP00000355809,9606.ENSP00000356515,9606.ENSP00000360293,9606.ENSP00000377941,9606.ENSP00000378015,9606.ENSP00000378400,9606.ENSP00000482472	TNS1,SORBS3,ANK3,TJP1,CLDN12,MAGI2,MINK1,SVIL,SCRIB,ANK2,ENAH,UTRN,SORBS1,ACTN1,KRIT1,LIMA1,LPP
UniProt Keywords	KW-0040	ANK repeat	9	249	0.7	0.0081	2.09151	9606.ENSP00000267339,9606.ENSP00000280772,9606.ENSP00000317379,9606.ENSP00000349588,9606.ENSP00000357914,9606.ENSP00000378015,9606.ENSP00000419313,9606.ENSP00000430985,9606.ENSP00000468002	ANKRD10,ANK3,GLS,ANK2,GABPB2,KRIT1,TRPC1,ANKRD6,KANK2
Pfam	PF06602	Myotubularin-like phosphatase domain	4	14	1.6	0.0252	1.5986	9606.ENSP00000370196,9606.ENSP00000371577,9606.ENSP00000384651,9606.ENSP00000391668	SBF1,MTMR12,MTMR3,MTMR11
InterPro	IPR010569	Myotubularin-like phosphatase domain	4	14	1.6	0.0495	1.30539	9606.ENSP00000370196,9606.ENSP00000371577,9606.ENSP00000384651,9606.ENSP00000391668	SBF1,MTMR12,MTMR3,MTMR11
InterPro	IPR011993	PH-like domain superfamily	13	423	0.63	0.0495	1.30539	9606.ENSP00000171887,9606.ENSP00000251507,9606.ENSP00000284981,9606.ENSP00000337168,9606.ENSP00000338481,9606.ENSP00000354718,9606.ENSP00000355809,9606.ENSP00000370196,9606.ENSP00000371577,9606.ENSP00000378015,9606.ENSP00000381793,9606.ENSP00000403636,9606.ENSP00000405405	TNS1,RABGAP1L,APP,EPB41L1,EPB41L2,AKAP13,ENAH,SBF1,MTMR12,KRIT1,GRB10,SYNGAP1,PHLDB2
InterPro	IPR030564	Myotubularin family	4	14	1.6	0.0495	1.30539	9606.ENSP00000370196,9606.ENSP00000371577,9606.ENSP00000384651,9606.ENSP00000391668	SBF1,MTMR12,MTMR3,MTMR11

## Sheet: clusters3+4
#category	term ID	term description	observed gene count	background gene count	strength	false discovery rate	matching proteins in your network (IDs)	matching proteins in your network (labels)
TISSUES	BTO:0000042	Animal	53	14895	0.11	0.014	9606.ENSP00000013807,9606.ENSP00000200457,9606.ENSP00000220764,9606.ENSP00000243326,9606.ENSP00000248089,9606.ENSP00000255120,9606.ENSP00000262305,9606.ENSP00000262370,9606.ENSP00000262995,9606.ENSP00000264982,9606.ENSP00000266376,9606.ENSP00000279036,9606.ENSP00000298694,9606.ENSP00000300134,9606.ENSP00000301178,9606.ENSP00000301712,9606.ENSP00000311405,9606.ENSP00000311469,9606.ENSP00000313885,…	ERCC1,TRIP6,DECR1,RIF1,HCFC1R1,NASP,RAB11FIP3,MGRN1,GAB1,CEP70,CACNA1C,PIGT,ARHGEF40,STAT6,AXL,UNKL,ADCY6,GSTM1,KIAA0195,PRKAG1,BCL9L,FMNL3,ZNF644,SMAD4,CPTP,FN1,FBRS,MEGF6,NUP214,DMD,ARHGEF10L,THBS3,MPP1,CCSER2,PLK3,GSN,GALT,DNM2,MYO1B,GOLGB1,NUMA1,NCOR2,RPAIN,SETD5,LETMD1,BCS1L,RCOR3,MIB2,TEAD1,PRPF40B,NUMB,INO80E,TAZ
TISSUES	BTO:0000142	Brain	29	5462	0.28	0.0298	9606.ENSP00000013807,9606.ENSP00000255120,9606.ENSP00000262305,9606.ENSP00000262370,9606.ENSP00000262995,9606.ENSP00000266376,9606.ENSP00000279036,9606.ENSP00000311405,9606.ENSP00000313885,9606.ENSP00000337008,9606.ENSP00000341551,9606.ENSP00000346839,9606.ENSP00000352400,9606.ENSP00000354923,9606.ENSP00000355060,9606.ENSP00000358547,9606.ENSP00000361160,9606.ENSP00000362924,9606.ENSP00000373905,…	ERCC1,NASP,RAB11FIP3,MGRN1,GAB1,CACNA1C,PIGT,ADCY6,KIAA0195,ZNF644,SMAD4,FN1,NUP214,DMD,ARHGEF10L,MPP1,CCSER2,GSN,DNM2,NUMA1,NCOR2,RPAIN,SETD5,LETMD1,BCS1L,RCOR3,MIB2,PRPF40B,NUMB
TISSUES	BTO:0001484	Nervous system	30	5707	0.28	0.0298	9606.ENSP00000013807,9606.ENSP00000248089,9606.ENSP00000255120,9606.ENSP00000262305,9606.ENSP00000262370,9606.ENSP00000262995,9606.ENSP00000266376,9606.ENSP00000279036,9606.ENSP00000311405,9606.ENSP00000313885,9606.ENSP00000337008,9606.ENSP00000341551,9606.ENSP00000346839,9606.ENSP00000352400,9606.ENSP00000354923,9606.ENSP00000355060,9606.ENSP00000358547,9606.ENSP00000361160,9606.ENSP00000362924,…	ERCC1,HCFC1R1,NASP,RAB11FIP3,MGRN1,GAB1,CACNA1C,PIGT,ADCY6,KIAA0195,ZNF644,SMAD4,FN1,NUP214,DMD,ARHGEF10L,MPP1,CCSER2,GSN,DNM2,NUMA1,NCOR2,RPAIN,SETD5,LETMD1,BCS1L,RCOR3,MIB2,PRPF40B,NUMB
TISSUES	BTO:0001489	Whole body	48	12619	0.14	0.0298	9606.ENSP00000013807,9606.ENSP00000200457,9606.ENSP00000220764,9606.ENSP00000243326,9606.ENSP00000248089,9606.ENSP00000255120,9606.ENSP00000262305,9606.ENSP00000262370,9606.ENSP00000262995,9606.ENSP00000264982,9606.ENSP00000266376,9606.ENSP00000279036,9606.ENSP00000298694,9606.ENSP00000300134,9606.ENSP00000301178,9606.ENSP00000311405,9606.ENSP00000311469,9606.ENSP00000313885,9606.ENSP00000323867,…	ERCC1,TRIP6,DECR1,RIF1,HCFC1R1,NASP,RAB11FIP3,MGRN1,GAB1,CEP70,CACNA1C,PIGT,ARHGEF40,STAT6,AXL,ADCY6,GSTM1,KIAA0195,PRKAG1,BCL9L,ZNF644,SMAD4,CPTP,FN1,NUP214,DMD,ARHGEF10L,THBS3,MPP1,CCSER2,PLK3,GSN,GALT,DNM2,MYO1B,GOLGB1,NUMA1,NCOR2,RPAIN,SETD5,LETMD1,BCS1L,RCOR3,MIB2,PRPF40B,NUMB,INO80E,TAZ
TISSUES	BTO:0000282	Head	31	6329	0.25	0.0361	9606.ENSP00000013807,9606.ENSP00000255120,9606.ENSP00000262305,9606.ENSP00000262370,9606.ENSP00000262995,9606.ENSP00000266376,9606.ENSP00000279036,9606.ENSP00000300134,9606.ENSP00000311405,9606.ENSP00000313885,9606.ENSP00000337008,9606.ENSP00000341551,9606.ENSP00000346839,9606.ENSP00000352400,9606.ENSP00000354923,9606.ENSP00000355060,9606.ENSP00000358547,9606.ENSP00000361160,9606.ENSP00000362924,…	ERCC1,NASP,RAB11FIP3,MGRN1,GAB1,CACNA1C,PIGT,STAT6,ADCY6,KIAA0195,ZNF644,SMAD4,FN1,NUP214,DMD,ARHGEF10L,MPP1,CCSER2,GSN,DNM2,GOLGB1,NUMA1,NCOR2,RPAIN,SETD5,LETMD1,BCS1L,RCOR3,MIB2,PRPF40B,NUMB
TISSUES	BTO:0001488	Endocrine gland	30	6036	0.26	0.0361	9606.ENSP00000200457,9606.ENSP00000220764,9606.ENSP00000243326,9606.ENSP00000255120,9606.ENSP00000262305,9606.ENSP00000264982,9606.ENSP00000279036,9606.ENSP00000311405,9606.ENSP00000311469,9606.ENSP00000313885,9606.ENSP00000323867,9606.ENSP00000335320,9606.ENSP00000341551,9606.ENSP00000343890,9606.ENSP00000346839,9606.ENSP00000352400,9606.ENSP00000354923,9606.ENSP00000357362,9606.ENSP00000358547,…	TRIP6,DECR1,RIF1,NASP,RAB11FIP3,CEP70,PIGT,ADCY6,GSTM1,KIAA0195,PRKAG1,BCL9L,SMAD4,CPTP,FN1,NUP214,DMD,THBS3,MPP1,CCSER2,GSN,GALT,DNM2,MYO1B,GOLGB1,NUMA1,NCOR2,RCOR3,MIB2,NUMB
TISSUES	BTO:0000081	Reproductive system	30	6107	0.25	0.0391	9606.ENSP00000013807,9606.ENSP00000200457,9606.ENSP00000243326,9606.ENSP00000255120,9606.ENSP00000262305,9606.ENSP00000262995,9606.ENSP00000264982,9606.ENSP00000279036,9606.ENSP00000298694,9606.ENSP00000300134,9606.ENSP00000311469,9606.ENSP00000323867,9606.ENSP00000335320,9606.ENSP00000341551,9606.ENSP00000346839,9606.ENSP00000352400,9606.ENSP00000354923,9606.ENSP00000358547,9606.ENSP00000361160,…	ERCC1,TRIP6,RIF1,NASP,RAB11FIP3,GAB1,CEP70,PIGT,ARHGEF40,STAT6,GSTM1,PRKAG1,BCL9L,SMAD4,FN1,NUP214,DMD,MPP1,CCSER2,GSN,DNM2,GOLGB1,NUMA1,RPAIN,SETD5,LETMD1,RCOR3,MIB2,NUMB,INO80E
TISSUES	BTO:0000083	Female reproductive system	29	5799	0.26	0.0391	9606.ENSP00000013807,9606.ENSP00000200457,9606.ENSP00000243326,9606.ENSP00000255120,9606.ENSP00000262305,9606.ENSP00000262995,9606.ENSP00000264982,9606.ENSP00000279036,9606.ENSP00000298694,9606.ENSP00000300134,9606.ENSP00000311469,9606.ENSP00000323867,9606.ENSP00000341551,9606.ENSP00000346839,9606.ENSP00000352400,9606.ENSP00000354923,9606.ENSP00000358547,9606.ENSP00000361160,9606.ENSP00000362924,…	ERCC1,TRIP6,RIF1,NASP,RAB11FIP3,GAB1,CEP70,PIGT,ARHGEF40,STAT6,GSTM1,PRKAG1,SMAD4,FN1,NUP214,DMD,MPP1,CCSER2,GSN,DNM2,GOLGB1,NUMA1,RPAIN,SETD5,LETMD1,RCOR3,MIB2,NUMB,INO80E
COMPARTMENTS	GOCC:0005622	Intracellular	48	11202	0.19	0.0011	9606.ENSP00000013807,9606.ENSP00000200457,9606.ENSP00000220764,9606.ENSP00000243326,9606.ENSP00000248089,9606.ENSP00000255120,9606.ENSP00000262305,9606.ENSP00000262370,9606.ENSP00000262995,9606.ENSP00000264982,9606.ENSP00000266376,9606.ENSP00000279036,9606.ENSP00000298694,9606.ENSP00000300134,9606.ENSP00000301178,9606.ENSP00000301712,9606.ENSP00000311469,9606.ENSP00000323867,9606.ENSP00000335320,…	ERCC1,TRIP6,DECR1,RIF1,HCFC1R1,NASP,RAB11FIP3,MGRN1,GAB1,CEP70,CACNA1C,PIGT,ARHGEF40,STAT6,AXL,UNKL,GSTM1,PRKAG1,BCL9L,FMNL3,ZNF644,SMAD4,CPTP,FN1,NUP214,DMD,ARHGEF10L,THBS3,MPP1,PLK3,GSN,GALT,DNM2,MYO1B,GOLGB1,NUMA1,NCOR2,RPAIN,SETD5,LETMD1,BCS1L,RCOR3,MIB2,TEAD1,PRPF40B,NUMB,INO80E,TAZ
UniProt Keywords	KW-0025	Alternative splicing	50	10179	0.25	8.39e-08	9606.ENSP00000013807,9606.ENSP00000200457,9606.ENSP00000220764,9606.ENSP00000243326,9606.ENSP00000248089,9606.ENSP00000255120,9606.ENSP00000262305,9606.ENSP00000262370,9606.ENSP00000262995,9606.ENSP00000264982,9606.ENSP00000266376,9606.ENSP00000279036,9606.ENSP00000289989,9606.ENSP00000298694,9606.ENSP00000300134,9606.ENSP00000301178,9606.ENSP00000301712,9606.ENSP00000311405,9606.ENSP00000311469,…	ERCC1,TRIP6,DECR1,RIF1,HCFC1R1,NASP,RAB11FIP3,MGRN1,GAB1,CEP70,CACNA1C,PIGT,C8orf58,ARHGEF40,STAT6,AXL,UNKL,ADCY6,GSTM1,KIAA0195,PRKAG1,BCL9L,FMNL3,ZNF644,FN1,FBRS,MEGF6,NUP214,DMD,ARHGEF10L,THBS3,MPP1,CCSER2,GSN,GALT,DNM2,MYO1B,GOLGB1,NUMA1,NCOR2,RPAIN,SETD5,LETMD1,RCOR3,MIB2,TEAD1,PRPF40B,NUMB,INO80E,TAZ
UniProt Keywords	KW-0597	Phosphoprotein	41	8057	0.27	7.92e-05	9606.ENSP00000200457,9606.ENSP00000220764,9606.ENSP00000243326,9606.ENSP00000255120,9606.ENSP00000262305,9606.ENSP00000262370,9606.ENSP00000262995,9606.ENSP00000266376,9606.ENSP00000298694,9606.ENSP00000300134,9606.ENSP00000301178,9606.ENSP00000311405,9606.ENSP00000311469,9606.ENSP00000313885,9606.ENSP00000323867,9606.ENSP00000335320,9606.ENSP00000335655,9606.ENSP00000337008,9606.ENSP00000341551,…	TRIP6,DECR1,RIF1,NASP,RAB11FIP3,MGRN1,GAB1,CACNA1C,ARHGEF40,STAT6,AXL,ADCY6,GSTM1,KIAA0195,PRKAG1,BCL9L,FMNL3,ZNF644,SMAD4,FN1,FBRS,NUP214,DMD,ARHGEF10L,MPP1,CCSER2,PLK3,GSN,DNM2,MYO1B,GOLGB1,NUMA1,NCOR2,RPAIN,SETD5,BCS1L,RCOR3,MIB2,TEAD1,PRPF40B,NUMB
UniProt Keywords	KW-0832	Ubl conjugation	19	2383	0.46	0.0025	9606.ENSP00000013807,9606.ENSP00000255120,9606.ENSP00000262370,9606.ENSP00000301178,9606.ENSP00000301712,9606.ENSP00000335320,9606.ENSP00000337008,9606.ENSP00000341551,9606.ENSP00000348489,9606.ENSP00000352400,9606.ENSP00000376132,9606.ENSP00000377298,9606.ENSP00000384018,9606.ENSP00000385814,9606.ENSP00000413929,9606.ENSP00000426103,9606.ENSP00000448073,9606.ENSP00000451300,9606.ENSP00000457016	ERCC1,NASP,MGRN1,AXL,UNKL,BCL9L,ZNF644,SMAD4,FBRS,NUP214,MYO1B,NUMA1,NCOR2,RPAIN,RCOR3,MIB2,PRPF40B,NUMB,INO80E
UniProt Keywords	KW-1017	Isopeptide bond	15	1706	0.5	0.0072	9606.ENSP00000013807,9606.ENSP00000255120,9606.ENSP00000335320,9606.ENSP00000337008,9606.ENSP00000341551,9606.ENSP00000346839,9606.ENSP00000348489,9606.ENSP00000352400,9606.ENSP00000376132,9606.ENSP00000377298,9606.ENSP00000384018,9606.ENSP00000385814,9606.ENSP00000413929,9606.ENSP00000448073,9606.ENSP00000457016	ERCC1,NASP,BCL9L,ZNF644,SMAD4,FN1,FBRS,NUP214,MYO1B,NUMA1,NCOR2,RPAIN,RCOR3,PRPF40B,INO80E
